# Supplementary material for: Meta-analysis of tRNA derived RNA fragments reveals that they are evolutionarily conserved and associate with AGO proteins to recognize specific RNA targets
Source: BMC Biol. 2014 Oct 1;12:78. doi: 10.1186/s12915-014-0078-0 (PMC4203973; doi:10.1186/s12915-014-0078-0)
Supplement: Additional file 2: — Excel file containing all tRF-mRNA chimeric reads observed in the CLASH data. There are separate workbooks for tRF-1s, tRF-3s, and tRF-5s. The most likely to least likely mapping of the mRNA portion of the read is listed left to right with up to 20 transcripts listed. [file 12915_2014_78_MOESM2_ESM.xlsx]

## Sheet: trf5s
tRF-5 Sequence	Rest of read which was BLAST searched against Ref-Seq RNA	Number of reads	E-Value	Most likely transcript
GCATTGGTGGTTCAGTGGTAGAA	GTCCCGTCTCAAAGAAAATGAACGGCACCCTG	137	1.97281e-09	XM_005252757.1(CELF1)	XM_005252758.1(CELF1)	XM_005252756.1(CELF1)	NM_001172639.1(CELF1)
TCCCTGGTGGTCTAGTGGTTAGGATTCGGCGCT	AACAAGCGCTCGACCATCACCTCCAGGGAGAT	97	1.97281e-09	XM_005249441.1(HIST1H2BO)	NM_003519.3(HIST1H2BL)	NM_003520.3(HIST1H2BN)	NM_003527.4(HIST1H2BO)	NM_003523.2(HIST1H2BE)	NM_003526.2(HIST1H2BC)	NM_021063.3(HIST1H2BD)	NM_021058.3(HIST1H2BJ)	NM_080593.2(HIST1H2BK)	XR_241927.1(HIST1H2BN)	XM_005249438.1(HIST1H2BN)	XM_005249039.1(HIST1H2BD)	XM_005249464.1(HIST1H2BJ)	XM_005249440.1(HIST1H2BC)	XR_241951.1(HIST1H2BJ)	NM_138720.2(HIST1H2BD)
GCATGGGTGGTTCAGTGGTAGAAT	GGACCAGAAACCCTGATGACATCACCCAAGA	92	6.38594e-09	NM_001271969.1(HSP90AB1)	NM_007355.3(HSP90AB1)	NM_001271970.1(HSP90AB1)	XM_005249075.1(HSP90AB1)	NM_001271972.1(HSP90AB1)	NM_001271971.1(HSP90AB1)
GCATGGGTGGTTCAGTGGTAGAAT	AGAGAGCACCCCGACTGAACCACCCGCCTGA	58	6.38594e-09	XM_005252536.1(PARD3)	XM_005252533.1(PARD3)	XM_005252530.1(PARD3)	XM_005252532.1(PARD3)	XM_005252531.1(PARD3)	XM_005252528.1(PARD3)	NM_001184786.1(PARD3)	NM_001184785.1(PARD3)	XM_005252529.1(PARD3)	NM_019619.3(PARD3)	XM_005252527.1(PARD3)	NM_001184787.1(PARD3)	NM_001184788.1(PARD3)	NM_001184789.1(PARD3)	NM_001184791.1(PARD3)	XM_005252534.1(PARD3)	XM_005252535.1(PARD3)	NM_001184793.1(PARD3)	NM_001184794.1(PARD3)	NM_001184792.1(PARD3)
GTAGTCGTGGCCGAGT	CCCTTGGCGGCCACGGAGCATGACACCATGCTGGAGATG	54	4.05309e-13	XM_005273476.1(ANK1)	NM_001142446.1(ANK1)	NM_020476.2(ANK1)	NM_000037.3(ANK1)	NM_020475.2(ANK1)
TCCCATATGGTCTAGCGGTTAGGATTCCTGGTT	TTAAGTTTGAGATCTGGGACAC	52	0.00277583	NM_201434.2(RAB5C)	NM_001252039.1(RAB5C)	NM_004583.3(RAB5C)	NM_001252036.1(RAB5B)	NM_002868.3(RAB5B)	NM_001252037.1(RAB5B)	XM_005269052.1(RAB5B)	XM_005269051.1(RAB5B)
AGCAGAGTGGCGCAGCGGAAGCGTGCTGGGCCC	CAGTTACCGCTTCCGCTACCGC	46	0.000214585	NM_031895.5(CACNG8)	NR_030632.1(MIR935)
GACCTCGTGGCGCAAT	AAAGAAAATGATTGAGTCTATGAGCCGTCCTTCTGGAAT	44	8.7734e-10	NM_173510.3(CCDC117)	NM_001284264.1(CCDC117)	NM_001284265.1(CCDC117)	NM_001284263.1(CCDC117)
TCCCTGGTGGTCTAGTGGTTAGGATTCGGCGCT	ACAACAAGCGCTCGACCATCACCTCCAGGGAGAT	42	1.83009e-10	XM_005249441.1(HIST1H2BO)	NM_003519.3(HIST1H2BL)	NM_003520.3(HIST1H2BN)	NM_003527.4(HIST1H2BO)	NM_003523.2(HIST1H2BE)	NM_003526.2(HIST1H2BC)	NM_021063.3(HIST1H2BD)	NM_021058.3(HIST1H2BJ)	NM_080593.2(HIST1H2BK)	XR_241927.1(HIST1H2BN)	XM_005249438.1(HIST1H2BN)	XM_005249039.1(HIST1H2BD)	XM_005249464.1(HIST1H2BJ)	XM_005249440.1(HIST1H2BC)	XR_241951.1(HIST1H2BJ)	NM_138720.2(HIST1H2BD)
TCCCTGGTGGTCTAGTGGTTAGGATTCGGCGCT	CTCAACAAGCGCTCGACCATCACCTCCAGGGAGAT	41	7.1307e-10	XM_005249441.1(HIST1H2BO)	NM_003519.3(HIST1H2BL)	NM_003520.3(HIST1H2BN)	NM_003527.4(HIST1H2BO)	NM_003523.2(HIST1H2BE)	NM_003526.2(HIST1H2BC)	NM_021063.3(HIST1H2BD)	NM_021058.3(HIST1H2BJ)	NM_080593.2(HIST1H2BK)	XR_241927.1(HIST1H2BN)	XM_005249438.1(HIST1H2BN)	XM_005249039.1(HIST1H2BD)	XM_005249464.1(HIST1H2BJ)	XM_005249440.1(HIST1H2BC)	XR_241951.1(HIST1H2BJ)	NM_138720.2(HIST1H2BD)
GCATGGGTGGTTCAGTGGTAG	GGATTCCACTGAGCCACCCTACAGCCAGAAGAGA	39	1.83009e-10	NM_001402.5(EEF1A1)	XM_005248667.1(EEF1A1)	XM_005248666.1(EEF1A1)
GGCCTCGTGGCGCAAC	ACCTGGTGTTGCGCCTGCGAGGTGGC	38	2.13589e-06	XM_005260054.1(UBA52)	XM_005260053.1(UBA52)	XM_005260052.1(UBA52)	XM_005260050.1(UBA52)	XM_005260051.1(UBA52)	NM_001033930.1(UBA52)	NM_003333.3(UBA52)
ACCGGGATGGCCGAGTGGTTAA	TGTTGTCCTTGGCCAGTTTCTGTGGAATTCTCG	37	0.000786046	NM_003860.3(BANF1)	NM_001143985.1(BANF1)
TCCCTGGTGGTCTAGTGG	AGCTGTGGCCACTGTGGATTTTTCGCAAGAACATTAA	35	4.91691e-12	NM_001142284.1(RPS24)	NM_001142283.1(RPS24)	NM_001142282.1(RPS24)	NM_033022.3(RPS24)	NM_001026.4(RPS24)
GCATGGGTGGTTCAGTGGTAGAATT	AGCCCTGCCCACCCCAGCCCCTGGACTGGA	34	3.41631e-06	NM_152341.4(PAQR4)	NM_001284513.1(PAQR4)	NM_001284512.1(PAQR4)	NM_001284511.1(PAQR4)	XM_005255112.1(PAQR4)
GGTAGCGTGGCCGAGCGG	AAGGCCTCGGGCACGCTACGAGAGT	26	6.14561e-06	NM_000980.3(RPL18A)	XM_005260016.1(RPL18A)
GCCCGGCTAGCTCAGTCGGTAGAGCATGAGA	AACATTATCGATTATGTGCCAAACATTTTGAGACC	25	5.51237e-11	NM_004705.2(PRKRIR)
GCATGGGTGGTTCAGTGGTA	AAATGGATTCCACTGAGCCACCCTACAGCCAGAAGAGAT	24	4.05309e-13	NM_001402.5(EEF1A1)	XM_005248667.1(EEF1A1)	XM_005248666.1(EEF1A1)
GCATGGGTGGTTCA	CTGTGCTGTGTATGTGAACCACCCATGTGAGGGAAT	22	1.65054e-11	NM_000365.5(TPI1)	NM_001159287.1(TPI1)	XM_005277757.1(TPI1)	NM_001258026.1(TPI1)
TCCCTGGTGGTCTAGTGGTTAGGATTCGGCGCT	AACAAGCGCTCGACCATCACCTCCAGGGAGATCC	21	1.83009e-10	XM_005249441.1(HIST1H2BO)	NM_003519.3(HIST1H2BL)	NM_003520.3(HIST1H2BN)	NM_003527.4(HIST1H2BO)	NM_003523.2(HIST1H2BE)	NM_003526.2(HIST1H2BC)	NM_021063.3(HIST1H2BD)	NM_021058.3(HIST1H2BJ)	NM_080593.2(HIST1H2BK)	XR_241927.1(HIST1H2BN)	XM_005249438.1(HIST1H2BN)	XM_005249039.1(HIST1H2BD)	XM_005249464.1(HIST1H2BJ)	XM_005249440.1(HIST1H2BC)	XR_241951.1(HIST1H2BJ)	NM_138720.2(HIST1H2BD)
TCCCTGGTGGTCTAGTGGTTAGGATTCGGCGCT	CAACAAGCGCTCGACCATCACCTCCAGGGAGAT	21	6.03367e-10	XM_005249441.1(HIST1H2BO)	NM_003519.3(HIST1H2BL)	NM_003520.3(HIST1H2BN)	NM_003527.4(HIST1H2BO)	NM_003523.2(HIST1H2BE)	NM_003526.2(HIST1H2BC)	NM_021063.3(HIST1H2BD)	NM_021058.3(HIST1H2BJ)	NM_080593.2(HIST1H2BK)	XR_241927.1(HIST1H2BN)	XM_005249438.1(HIST1H2BN)	XM_005249039.1(HIST1H2BD)	XM_005249464.1(HIST1H2BJ)	XM_005249440.1(HIST1H2BC)	XR_241951.1(HIST1H2BJ)	NM_138720.2(HIST1H2BD)
TCCCTGGTGGTCTAGTGGTTAGGATTCGGCGCT	CTCGAAGAAGAGCGCTAAGAAAACACCGAAGAAAGC	21	2.13511e-10	NM_005319.3(HIST1H1C)
GCCCGGCTAGCTCAGTCGGTAGAGCATGA	AGTGCATACATTCCCTTGAATAATTACTTGGT	18	1.97281e-09	NM_003968.3(UBA3)	NM_198195.1(UBA3)	XM_005264774.1(UBA3)	XM_005264775.1(UBA3)
GCCCGGCTAGCTCAGTCGGTAGAGCA	CCCTCTGGTTGTGGGCTTGGACC	17	5.96432e-05	NM_000175.3(GPI)	NM_001184722.1(GPI)	XM_005258763.1(GPI)	XM_005258764.1(GPI)
AGCAGAGTGGCGCAGCGGAAGCGTGCTGGGCCC	AGTTACCGCTTCCGCTACCGC	16	0.000772034	NM_031895.5(CACNG8)	NR_030632.1(MIR935)
GCATGGGTGGTTCAGTGGTA	TGTTCCAATATGATTCCACCCATGGC	15	2.13589e-06	NM_002046.4(GAPDH)	XM_005253678.1(GAPDH)	NM_001256799.1(GAPDH)
GCATGGGTGGTTCAGTGGTAGAATT	ATAAGGCACACTTCATGTGTTTGTGTAGCCTGGAATCTATTCTACCTT	15	6.28831e-18	XM_005266153.1(ZNF268)	XM_005266152.1(ZNF268)	NM_001165884.2(ZNF268)	NM_001165882.2(ZNF268)	NM_001165881.2(ZNF268)	NM_001165887.1(ZNF268)	NM_001165886.1(ZNF268)	NM_001165885.1(ZNF268)	NM_001165883.1(ZNF268)	NM_152943.2(ZNF268)	NM_003415.2(ZNF268)
TCCCTGGTGGTCTAA	GAAGGCCACCTGAAGGGTGGACAGGC	14	2.13589e-06	NM_021075.3(NDUFV3)
GCCCGGCTAGCTCAGTCGGTAGAGCAT	TACTTCCAGTGCATCCACTTAGAACAAGCTAAGAGT	14	3.57279e-08	NM_032521.2(PARD6B)
GCATGGGTGGTTCAG	CTGTGTATGTGAACCACCCATGTGAGGGAAT	14	6.38594e-09	NM_000365.5(TPI1)	NM_001159287.1(TPI1)	XM_005277757.1(TPI1)	NM_001258026.1(TPI1)
GCCCGGCTAGCTCAGTCGGTAGAGCATGAGACT	ACTGGCCTCTGTGATTACATAGATCAGCCATTAAAAT	14	4.91691e-12	NM_000981.3(RPL19)	XM_005257564.1(RPL19)
TCCCTGGTGGTCTAGTGGTTAGGAT	ATGCGCCCCTACCGATTGACATGCGACACCAGGAAGGAAGGTACC	14	2.57458e-16	XM_005263640.1(GLI2)	NM_005270.4(GLI2)
TCCCTGGTGGTCTAGT	AAGCGCTCGACCATCACCTCCAGGGAGAT	12	6.42502e-08	XM_005249441.1(HIST1H2BO)	NM_003519.3(HIST1H2BL)	NM_003520.3(HIST1H2BN)	NM_003527.4(HIST1H2BO)	NM_003523.2(HIST1H2BE)	NM_021062.2(HIST1H2BB)	NM_003526.2(HIST1H2BC)	NM_021063.3(HIST1H2BD)	NM_021058.3(HIST1H2BJ)	NM_080593.2(HIST1H2BK)	XR_241927.1(HIST1H2BN)	XM_005249438.1(HIST1H2BN)	XM_005249039.1(HIST1H2BD)	XM_005249464.1(HIST1H2BJ)	XM_005249440.1(HIST1H2BC)	XR_241951.1(HIST1H2BJ)	NM_138720.2(HIST1H2BD)
TCCCTGGTGGTCTAG	CATGCCCCACCTCAGGAGTTGGGACCACCAGTTCAGAGAATTCAGATGACCCGAAGGCAGTCTG	12	1.28281e-26	NM_003292.2(TPR)	XM_005245471.1(TPR)
GCCCGGCTAGCTCAGTCGGTAGAGCAT	ACTTTGCAACTCCTAGAGTACTTTTTTC	12	1.07548e-05	XM_005274577.1(RPS6KA3)	XM_005274576.1(RPS6KA3)	XM_005274574.1(RPS6KA3)	XM_005274575.1(RPS6KA3)	XM_005274573.1(RPS6KA3)	NM_004586.2(RPS6KA3)
GCATGGGTGGTTCAGTGGTA	AAATGGATTCCACTGAGCCACCCTACAG	11	2.3116e-07	NM_001402.5(EEF1A1)	XM_005248667.1(EEF1A1)	XM_005248666.1(EEF1A1)
TCCCTGGTGGTCTAGTG	AGAATCAATGTTGTCAATAACCACCAGGCC	11	2.04159e-08	NM_001278657.1(POLDIP3)	NR_103820.1(POLDIP3)	NM_032311.4(POLDIP3)
GCCCGGATAGCTCAGTCGGTAGAGCATCAGACT	TTTACTGAAAGTTCTGATGAAGAAGCTCTTCAGAAT	11	2.13511e-10	NM_015208.4(ANKRD12)	NM_001083625.2(ANKRD12)	NM_001204056.1(ANKRD12)	XM_005258093.1(ANKRD12)	XM_005258095.1(ANKRD12)	XM_005258094.1(ANKRD12)	XM_005258096.1(ANKRD12)	XM_005258092.1(ANKRD12)	XM_005258097.1(ANKRD12)
TCCCTGGTGGTCTAGTGGCT	CATCACCGGGGAGGAGGCGGAGAGCAAT	11	2.3116e-07	NM_007320.2(RANBP3)	NM_007322.2(RANBP3)	NM_003624.2(RANBP3)	XM_005259664.1(RANBP3)	XM_005259665.1(RANBP3)
TCCCTGGTGGTCTAGTGGTTAGGA	ATCACCACTAAAATCTCCAGGGGC	11	1.65777e-05	NM_053275.3(RPLP0)	NM_001002.3(RPLP0)	XM_005253921.1(RPLP0)	XM_005253923.1(RPLP0)	XM_005253922.1(RPLP0)
TCCCTGGTGGTCTAGTGGTTAGGATTCGGCGCT	CTCAAGCGCTCGACCATCACCTCCAGGGAGATC	11	7.80504e-09	XM_005249441.1(HIST1H2BO)	NM_003519.3(HIST1H2BL)	NM_003520.3(HIST1H2BN)	NM_003527.4(HIST1H2BO)	NM_003523.2(HIST1H2BE)	NM_003526.2(HIST1H2BC)	NM_021063.3(HIST1H2BD)	NM_021058.3(HIST1H2BJ)	NM_080593.2(HIST1H2BK)	XR_241927.1(HIST1H2BN)	XM_005249438.1(HIST1H2BN)	XM_005249039.1(HIST1H2BD)	XM_005249464.1(HIST1H2BJ)	XM_005249440.1(HIST1H2BC)	XR_241951.1(HIST1H2BJ)	NM_138720.2(HIST1H2BD)
GCCCGGCTAGCTCAGTCGGTAGAGC	CTCTACAGACTCCAAAAGGCCCTT	11	1.65777e-05	XM_005253301.1(HIST4H4)	NM_175054.2(HIST4H4)
TCCTCGTTAGTATAGTGGTGAGTATCCCCGCCT	GTACCAGGGCGAGGTTCGAGGAGCT	10	7.94985e-05	NM_005346.4(HSPA1B)	XM_005274969.1(HSPA1B)	XM_005275397.1(HSPA1B)	XM_005272812.1(HSPA1B)	XM_005274857.1(HSPA1B)	XM_005249069.1(HSPA1B)	NM_005345.5(HSPA1A)	XM_005275395.1(HSPA1A)	XM_005249067.1(HSPA1A)
AGCAGAGTGGCGCAGCGGAAGCGTGCTGGGCC	AGTGACCTTGCGCTCCCTAGACTCTGCCGGAGAT	10	8.51459e-09	NM_003021.3(SGTA)	XM_005259615.1(SGTA)
TCCCTGGTGGTCTAGTGGTTAGGATTCGGCGCT	AACAAGCGCTCGACCATCACCTCCAGGGAGATC	10	6.03367e-10	XM_005249441.1(HIST1H2BO)	NM_003519.3(HIST1H2BL)	NM_003520.3(HIST1H2BN)	NM_003527.4(HIST1H2BO)	NM_003523.2(HIST1H2BE)	NM_003526.2(HIST1H2BC)	NM_021063.3(HIST1H2BD)	NM_021058.3(HIST1H2BJ)	NM_080593.2(HIST1H2BK)	XR_241927.1(HIST1H2BN)	XM_005249438.1(HIST1H2BN)	XM_005249039.1(HIST1H2BD)	XM_005249464.1(HIST1H2BJ)	XM_005249440.1(HIST1H2BC)	XR_241951.1(HIST1H2BJ)	NM_138720.2(HIST1H2BD)
TCCCTGGTGGTCTAGTGGTTAGGATTCGGCGCT	CTCAAGCGCTCGACCATCACCTCCAGGGAGAT	10	2.55199e-08	XM_005249441.1(HIST1H2BO)	NM_003519.3(HIST1H2BL)	NM_003520.3(HIST1H2BN)	NM_003527.4(HIST1H2BO)	NM_003523.2(HIST1H2BE)	NM_003526.2(HIST1H2BC)	NM_021063.3(HIST1H2BD)	NM_021058.3(HIST1H2BJ)	NM_080593.2(HIST1H2BK)	XR_241927.1(HIST1H2BN)	XM_005249438.1(HIST1H2BN)	XM_005249039.1(HIST1H2BD)	XM_005249464.1(HIST1H2BJ)	XM_005249440.1(HIST1H2BC)	XR_241951.1(HIST1H2BJ)	NM_138720.2(HIST1H2BD)
TCCCTGGTGGTCTAGTGGTTAGGATTCGGCGCT	CTCAGCCGAAGACTGAAGGTCACTGGGGACCTTTT	10	5.51237e-11	NM_003766.3(BECN1)	XM_005257758.1(BECN1)	XM_005257760.1(BECN1)	XM_005257759.1(BECN1)
TCCTCGTTAGTATAGTGGTGAGTATCCCCGCC	CGTCACCAGGGCGAGGTTCGAGGAGCT	10	9.21842e-06	NM_005346.4(HSPA1B)	XM_005274969.1(HSPA1B)	XM_005275397.1(HSPA1B)	XM_005272812.1(HSPA1B)	XM_005274857.1(HSPA1B)	XM_005249069.1(HSPA1B)	NM_005345.5(HSPA1A)	XM_005275395.1(HSPA1A)	XM_005249067.1(HSPA1A)
GCATGGGTGGTTCAGTGGTA	ACAAAATGGATTCCACTGAGCCACCCTACAGCCAGAAGAGAT	9	1.0345e-14	NM_001402.5(EEF1A1)	XM_005248667.1(EEF1A1)	XM_005248666.1(EEF1A1)
TCCCTGGTGGTCTAA	AAAGCAAAGAGAAGACTTTGTACACACTGTCACCAGGGTT	9	1.19734e-13	NM_012342.2(BAMBI)
TCCCATATGGTCTAGCGGTTAGGATTCCTGGTT	TACACGAGATTTCTTTTTTATGTGATGCCAAAGAT	9	5.51237e-11	NM_005524.3(HES1)
GCCCGGCTAGCTCAGTCGGTAGAGCAT	TTTTTTTAAAAGCCACAAGAGAT	9	5.96432e-05	NM_013374.5(PDCD6IP)	NM_001162429.2(PDCD6IP)	NM_001256192.1(PDCD6IP)
GCCCGGCTAGCTCAGTCGGTAGAGCA	AACAAAGAAATTGAAAGCACTAAAGGTGAATTGTCCATACAGC	9	3.02767e-15	NM_017785.4(SPDL1)	XM_005265938.1(SPDL1)
TCCCTGGTGGTCTAGTGGTTAGGATTCGGCGCT	CTAACAAGCGCTCGACCATCACCTCCAGGGAGAT	9	2.36737e-09	XM_005249441.1(HIST1H2BO)	NM_003519.3(HIST1H2BL)	NM_003520.3(HIST1H2BN)	NM_003527.4(HIST1H2BO)	NM_003523.2(HIST1H2BE)	NM_003526.2(HIST1H2BC)	NM_021063.3(HIST1H2BD)	NM_021058.3(HIST1H2BJ)	NM_080593.2(HIST1H2BK)	XR_241927.1(HIST1H2BN)	XM_005249438.1(HIST1H2BN)	XM_005249039.1(HIST1H2BD)	XM_005249464.1(HIST1H2BJ)	XM_005249440.1(HIST1H2BC)	XR_241951.1(HIST1H2BJ)	NM_138720.2(HIST1H2BD)
TCCCTGGTGGTCTAGTGGTTAGGATTCGGCGCT	CCTGCAGCGCCACGTTTCCCGCCACAACCACCGGAACGAGGAT	9	3.02767e-15	NM_001178010.2(CDC45)	XM_005261285.1(CDC45)	NM_003504.4(CDC45)	XM_005261286.1(CDC45)	XR_244340.1(CDC45)	NM_001178011.2(CDC45)	XM_005261287.1(CDC45)
GTAGTCGTGGCCGAGTGG	GATTTCGGCCGCGCAGTTGTTGGATGAGTT	9	2.04159e-08	NM_016424.4(LUC7L3)	XM_005257448.1(LUC7L3)	NM_006107.3(LUC7L3)	XR_243663.1(LUC7L3)	XM_005257450.1(LUC7L3)	XM_005257451.1(LUC7L3)	XM_005257449.1(LUC7L3)	XM_005257452.1(LUC7L3)	XM_005257454.1(LUC7L3)	XM_005257453.1(LUC7L3)	XM_005257455.1(LUC7L3)
GCATGGGTGGTTCA	CTGTGCTGTGTATGTGAACCACCCATGTGA	9	2.04159e-08	NM_000365.5(TPI1)	NM_001159287.1(TPI1)	XM_005277757.1(TPI1)	NM_001258026.1(TPI1)
GCCCGGCTAGCTCAGTCGGTAGAGC	CCTTTTAGCCACCGTTTGTCTTGAAGACCCAGTGACACAGGAGAAAGCCAAAAC	9	3.60225e-21	NM_016238.2(ANAPC7)	NM_001137664.1(ANAPC7)	XM_005253903.1(ANAPC7)
GCATGGGTGGTTCAGTGGTAGAATTCTCGCCTG	CCACAAATTGGTGAGACGCCACTCCATGCAGACTGAGCGGAATTCTCGGGTGCCAAGGCCAGGAA	8	1.73739e-10	NM_001039888.3(ANKRD34A)	XM_005277391.1(ANKRD34A)	XM_005272953.1(ANKRD34A)
TCCCTGGTGGTCTAGTGGC	AAGCGCTCGACCATCACCTCCAGGGAGAT	8	6.42502e-08	XM_005249441.1(HIST1H2BO)	NM_003519.3(HIST1H2BL)	NM_003520.3(HIST1H2BN)	NM_003527.4(HIST1H2BO)	NM_003523.2(HIST1H2BE)	NM_021062.2(HIST1H2BB)	NM_003526.2(HIST1H2BC)	NM_021063.3(HIST1H2BD)	NM_021058.3(HIST1H2BJ)	NM_080593.2(HIST1H2BK)	XR_241927.1(HIST1H2BN)	XM_005249438.1(HIST1H2BN)	XM_005249039.1(HIST1H2BD)	XM_005249464.1(HIST1H2BJ)	XM_005249440.1(HIST1H2BC)	XR_241951.1(HIST1H2BJ)	NM_138720.2(HIST1H2BD)
TCCCTGGTGGTCTA	TGTTTTCCTAACCACTAGACTACCAGGGAT	8	2.04159e-08	NM_014553.2(TFCP2L1)
GCATGGGTGGTTCAGTGGTAGAATTCTCGC	ATATACCCCCCCATGCAGT	8	0.00999337	XM_005248124.1(UCHL1)	NM_004181.4(UCHL1)
GGGGGTGTAGCTCAGTGGTAGAGC	TAAAATGGATTCCACTGAGCCACCCTACAGCCAGAAGAGAT	8	1.26777e-13	NM_001402.5(EEF1A1)	XM_005248667.1(EEF1A1)	XM_005248666.1(EEF1A1)
TCCCTGGTGGTCTAGT	AAATATGACACTGGCCATTTTTGTAAACGAGACCACCAGGCCT	8	3.02767e-15	NM_014142.2(NUDT5)
GCATGGGTGGTTCAGT	TAAATCTTTGACGAATCAACCCCCGTGCAGAC	8	9.1786e-08	NM_144570.2(HN1L)	XM_005255671.1(HN1L)	XM_005255672.1(HN1L)
GCCGAAATAGCTCAGTTG	AGTGAGTTGGTTGCAAACTCTCAACCCTAACGGCTCTTT	8	4.05309e-13	NM_021058.3(HIST1H2BJ)
GCCCGGCTAGCTCAGTCGGTAGAGCAT	TTTGAAAGAGGTTCCAGCTATC	8	0.000214585	NM_020713.2(ZNF512B)	XM_005260226.1(ZNF512B)
TCCCTGGTGGTCTAGTGGTTAGG	GAAATAGCTGCGGCCATCTGGGGAT	8	6.14561e-06	NM_001769.3(CD9)	XM_005253814.1(CD9)
TCCCTGGTGGTCTAGTGGTTAGGATTCGGCGCT	AATGTTACCCGTCGCCCTGCTAGCCATCAGAC	8	1.97281e-09	XM_005270747.1(AGO1)	XM_005270746.1(AGO1)	NM_012199.2(AGO1)
TCCCTGGTGGTCTAGTGGTTAGGATTCGGCGCT	ATTGGCCTGATCGAGAAACAGCACCAGGGGAT	8	1.97281e-09	NM_006391.2(IPO7)
TCCCTGGTGGTCTAGTGGTTAGGATTCGGCGCT	CAACAAGCGCTCGACCATCACCTCCAGGGAGATC	8	1.83009e-10	XM_005249441.1(HIST1H2BO)	NM_003519.3(HIST1H2BL)	NM_003520.3(HIST1H2BN)	NM_003527.4(HIST1H2BO)	NM_003523.2(HIST1H2BE)	NM_003526.2(HIST1H2BC)	NM_021063.3(HIST1H2BD)	NM_021058.3(HIST1H2BJ)	NM_080593.2(HIST1H2BK)	XR_241927.1(HIST1H2BN)	XM_005249438.1(HIST1H2BN)	XM_005249039.1(HIST1H2BD)	XM_005249464.1(HIST1H2BJ)	XM_005249440.1(HIST1H2BC)	XR_241951.1(HIST1H2BJ)	NM_138720.2(HIST1H2BD)
GCCCGGCTAGCTCAGTCGGTAG	GGAAATTGAGTGCTGGGTC	8	0.00999337	NM_001265608.1(TRAK1)	NM_001265609.1(TRAK1)	NM_014965.4(TRAK1)
GGCCCCATGGTGTAATGGTTAGCA	GTGGAACTGAGAACGAAGTGGGGCCGGAGAGGAC	8	1.83009e-10	NM_018128.4(TSR1)
GCATTGGTGGTTCAGTGGTAGAATT	ACGCTGGGCCACTTTGCTGACAAC	8	1.65777e-05	XM_005249223.1(TRERF1)	NM_033502.2(TRERF1)	XM_005249225.1(TRERF1)	XM_005249226.1(TRERF1)
TCCCTGGTGGTCTAGTGGTTAGGATTCGGCGC	AACAAGCGCTCGACCATCACCTCCAGGGAGATCC	8	1.83009e-10	XM_005249441.1(HIST1H2BO)	NM_003519.3(HIST1H2BL)	NM_003520.3(HIST1H2BN)	NM_003527.4(HIST1H2BO)	NM_003523.2(HIST1H2BE)	NM_003526.2(HIST1H2BC)	NM_021063.3(HIST1H2BD)	NM_021058.3(HIST1H2BJ)	NM_080593.2(HIST1H2BK)	XR_241927.1(HIST1H2BN)	XM_005249438.1(HIST1H2BN)	XM_005249039.1(HIST1H2BD)	XM_005249464.1(HIST1H2BJ)	XM_005249440.1(HIST1H2BC)	XR_241951.1(HIST1H2BJ)	NM_138720.2(HIST1H2BD)
GTAGTCGTGGCCGAGTGGTTAA	AAAGGAGACGCCGGTGGTCACCATCGTCCACGACTGC	7	1.76844e-11	XM_005256105.1(MTHFSD)	XM_005256111.1(MTHFSD)	XM_005256113.1(MTHFSD)	XM_005256109.1(MTHFSD)	XM_005256101.1(MTHFSD)	XM_005256110.1(MTHFSD)	XM_005256103.1(MTHFSD)	XM_005256102.1(MTHFSD)	XM_005256106.1(MTHFSD)	XM_005256104.1(MTHFSD)	XM_005256100.1(MTHFSD)	XM_005256099.1(MTHFSD)	NR_027489.1(MTHFSD)	NR_027490.1(MTHFSD)	NM_001159379.1(MTHFSD)	NM_001159380.1(MTHFSD)	NM_001159378.1(MTHFSD)	NM_001159377.1(MTHFSD)	XM_005256107.1(MTHFSD)	XM_005256108.1(MTHFSD)
GCATGGGTGGTTCAGTGGTA	CAGGCATGAGCCACTGCACCCAGCCCCTTC	7	2.04159e-08	NM_181832.2(NF2)	NM_181830.2(NF2)	NM_181829.2(NF2)	NM_181828.2(NF2)	NM_016418.5(NF2)	NM_181833.2(NF2)	NM_000268.3(NF2)
TCCCTGGTGGTCTAGTGGCTA	ACAAGCGCTCGACCATCACCTCCAGGGAGAT	7	6.38594e-09	XM_005249441.1(HIST1H2BO)	NM_003519.3(HIST1H2BL)	NM_003520.3(HIST1H2BN)	NM_003527.4(HIST1H2BO)	NM_003523.2(HIST1H2BE)	NM_003526.2(HIST1H2BC)	NM_021063.3(HIST1H2BD)	NM_021058.3(HIST1H2BJ)	NM_080593.2(HIST1H2BK)	XR_241927.1(HIST1H2BN)	XM_005249438.1(HIST1H2BN)	XM_005249039.1(HIST1H2BD)	XM_005249464.1(HIST1H2BJ)	XM_005249440.1(HIST1H2BC)	XR_241951.1(HIST1H2BJ)	NM_138720.2(HIST1H2BD)
TCCCTGGTGGTCTAGTGGTTAG	AAAGTGACCACCAAGGCCAGTAAGTACGGGAAAAAA	7	1.65054e-11	NM_024830.3(LPCAT1)	XM_005248374.1(LPCAT1)	XM_005248373.1(LPCAT1)	XM_005248375.1(LPCAT1)
AGCAGAGTGGCGCAGCGGAAGCGTGCTGGGCCC	AGGAAAAGGCCCGGCGTCCACGCCTACCTACAGCCCTGCACCC	7	3.02767e-15	XM_005259975.1(CC2D1A)	XM_005259974.1(CC2D1A)	XM_005259972.1(CC2D1A)	XM_005259973.1(CC2D1A)	NM_017721.4(CC2D1A)
TCCCTGGTGGTCTAA	GCGCTCGACCATCACCTCCAGGGAGAT	7	7.12627e-07	XM_005249441.1(HIST1H2BO)	NM_003519.3(HIST1H2BL)	NM_003520.3(HIST1H2BN)	NM_003527.4(HIST1H2BO)	NM_003523.2(HIST1H2BE)	NM_021062.2(HIST1H2BB)	NM_003526.2(HIST1H2BC)	NM_021063.3(HIST1H2BD)	NM_021058.3(HIST1H2BJ)	NM_080593.2(HIST1H2BK)	XR_241927.1(HIST1H2BN)	XM_005249438.1(HIST1H2BN)	XM_005249039.1(HIST1H2BD)	XM_005249464.1(HIST1H2BJ)	XM_005249440.1(HIST1H2BC)	XR_241951.1(HIST1H2BJ)	NM_138720.2(HIST1H2BD)
TCCCTGGTGGTCTAGTGGT	AGGATAACCACCTGGGACTCGGAGCTACC	7	2.98927e-06	NM_017884.5(PINX1)	NM_001284356.1(PINX1)	XM_005272388.1(PINX1)
TCCCTGGTGGTCTAGTGGCT	CATGCTTGACATCACCAGGGATCCGTT	7	7.12627e-07	NM_080685.2(PTPN13)	NM_080683.2(PTPN13)	NM_006264.2(PTPN13)	NM_080684.2(PTPN13)	XM_005263167.1(PTPN13)
TCCCTGGTGGTCTAGTGGTTAGGA	GAAGCCTACCTGATCACACTGGGC	7	1.65777e-05	NM_014608.2(CYFIP1)	XM_005272543.1(CYFIP1)	XM_005272544.1(CYFIP1)	XM_005272545.1(CYFIP1)	XM_005272542.1(CYFIP1)
TCCCTGGTGGTCTAGTGGTTAGGA	GCCAGGGCCACTGCGAGGAGTTCTGTGT	7	2.3116e-07	NM_000296.3(PKD1)	NM_001009944.2(PKD1)	XM_005255366.1(PKD1)	XM_005255367.1(PKD1)	NR_036447.1(PKD1P1)	XR_243287.1(PKD1)	XM_005255368.1(PKD1)	XR_243288.1(PKD1)	XM_005255369.1(PKD1)	XM_005255370.1(PKD1)	XR_253507.1(LOC101060429)	XM_005255371.1(PKD1)	XM_005276493.1(LOC101930075)	XR_248294.1(LOC399491)
GCATGGGTGGTTCAGTGGT	TTTATGTTCCAATATGATTCCACCCATGGC	7	9.49862e-07	NM_002046.4(GAPDH)	XM_005253678.1(GAPDH)	NM_001256799.1(GAPDH)
GCATGGGTGGTTCAGTGGT	TTTCCTCTGTGAAGAACCCTGAATCAACTGTC	7	2.55199e-08	XM_005275493.1(MDC1)	XM_005275495.1(MDC1)	XM_005275492.1(MDC1)	XM_005275494.1(MDC1)	XM_005275496.1(MDC1)	XM_005275325.1(MDC1)	XM_005275630.1(MDC1)	XM_005275629.1(MDC1)	XM_005275632.1(MDC1)	XM_005275631.1(MDC1)	XM_005275633.1(MDC1)	XM_005275497.1(MDC1)	XM_005275498.1(MDC1)	XM_005275323.1(MDC1)	XM_005275634.1(MDC1)	XM_005275635.1(MDC1)	XM_005275199.1(MDC1)	XM_005275200.1(MDC1)	XM_005275198.1(MDC1)	XM_005275196.1(MDC1)
TCCCACATGGTCTAGCGGTTAGGAT	AAAAAACAGCCCCGCCAAGACTATCAGCTGGGATT	7	5.51237e-11	NM_006303.3(AIMP2)	XM_005249848.1(AIMP2)	XM_005249847.1(AIMP2)	XM_005249850.1(AIMP2)	XM_005249849.1(AIMP2)
GCCCGGCTAGCTCAGTCGGTAGAGCATGGGACT	CATACTTTTATGGCGTTATAAATAGGACTAAAA	7	0.00282712	NM_183421.1(FBXO25)	NM_183420.1(FBXO25)	NM_012173.3(FBXO25)
TCCCTGGTGGTCTAGTGGTTAGGATTCGGCGCT	GTTGAGATGACAGGCACGAGCCACCAGGCC	7	2.04159e-08	NM_004091.3(E2F2)	XM_005245749.1(E2F2)	XM_005245748.1(E2F2)
TCCCTGGTGGTCTAGTGGTTAGGATTCGGCGCT	CTCAACAAGCGCTCGACCATCACCTCCAGGGAGATCC	7	6.36043e-11	XM_005249441.1(HIST1H2BO)	NM_003519.3(HIST1H2BL)	NM_003520.3(HIST1H2BN)	NM_003527.4(HIST1H2BO)	NM_003523.2(HIST1H2BE)	NM_003526.2(HIST1H2BC)	NM_021063.3(HIST1H2BD)	NM_021058.3(HIST1H2BJ)	NM_080593.2(HIST1H2BK)	XR_241927.1(HIST1H2BN)	XM_005249438.1(HIST1H2BN)	XM_005249039.1(HIST1H2BD)	XM_005249464.1(HIST1H2BJ)	XM_005249440.1(HIST1H2BC)	XR_241951.1(HIST1H2BJ)	NM_138720.2(HIST1H2BD)
TCCCTGGTGGTCTAGTGGTTAGGATTCGGCGCT	CATTTGCTGGCGTCAGGGTCCATGTTGTGGACAAATACCAAGGGGAAGAGAA	7	4.35917e-20	NM_021035.2(ZNFX1)
TCCCTGGTGGTCTAGTGGTTAGGAT	ATGTTTGCCACCAGGTGTGACGAGGGAATTCTCGGGTGCCAAGGCCAGGAATGCCGAGACCGATATCGTATGC	7	0.000270505	NM_001003800.1(BICD2)	NM_015250.3(BICD2)
TCCCACATGGTCTAGCGGTTAGGATTCC	ACACGCTAGATGGTGGGGAC	7	0.00277763	NM_006098.4(GNB2L1)	XM_005265792.1(GNB2L1)	XM_005265790.1(GNB2L1)	XM_005265791.1(GNB2L1)
GCATGGGTGGTTCAGTGGTA	TGTTCCAATATGATTCCACCCATG	6	1.65777e-05	NM_002046.4(GAPDH)	XM_005253678.1(GAPDH)	NM_001256799.1(GAPDH)
TCCCTGGTGGTCTAGTGGCTA	AACCTGACCACCAAGGAGATTGTTTGCCCAGAGTTTC	6	4.91691e-12	NM_152622.3(MIER3)	XM_005248448.1(MIER3)	XM_005248449.1(MIER3)
TCCCTGGTGGTCTAGTGGTTAG	AGAATTCTACAGATTCCAGGTGCT	6	1.65777e-05	XM_005252812.1(IMMP1L)	NM_144981.1(IMMP1L)	XM_005252813.1(IMMP1L)	XM_005252810.1(IMMP1L)	XM_005252811.1(IMMP1L)	XM_005252814.1(IMMP1L)	XM_005252815.1(IMMP1L)
TCCCTGGTGGTCTAGTGGTT	CGAGACCTGGGCCCGGGGAGGTT	6	5.96432e-05	NM_001004354.2(NRARP)
TCCCTGGTGGTCTAGTGGTT	TGTGTTGGGCCCCAGGGAACT	6	0.000772034	NM_001164.4(APBB1)	NM_145689.2(APBB1)	NM_001257320.2(APBB1)	NM_001257319.2(APBB1)	NM_001257323.2(APBB1)	NM_001257326.2(APBB1)	NM_001257325.2(APBB1)	NM_001257321.2(APBB1)
AGCAGAGTGGCGCAGCGGAAGCGTGCTGGGCCC	AGACCAGGCACAGAAAGCTGAAGGT	6	6.14561e-06	NM_005517.3(HMGN2)
AGCAGAGTGGCGCAGCGGAAGCGTGCTGGGCCC	TCAGGCTCAGTCCCCTCCCGA	6	0.000772034	NM_001143979.1(NDE1)	NR_030159.1(MIR484)
GCATGGGTGGTTCAGTG	CTGTGTATGTGAACCACCCATGTGAGGGAAT	6	6.38594e-09	NM_000365.5(TPI1)	NM_001159287.1(TPI1)	XM_005277757.1(TPI1)	NM_001258026.1(TPI1)
AGCAGAGTGGCGCAGCGGAA	AGTGCTTTGGCTGTGACTTCATACTCTGCTCTT	6	2.80719e-08	XM_005244941.1(EFNA3)	NM_004952.4(EFNA3)
TCCCTGGTGGTCTAGTGGTTAGGA	CACCACAGATCGGACGCAGCCAGTCAGCATCCT	6	6.03367e-10	XM_005257203.1(TANC2)	XM_005257204.1(TANC2)	XM_005257201.1(TANC2)	XM_005257202.1(TANC2)	NM_025185.3(TANC2)	XM_005257206.1(TANC2)
TCCCTGGTGGTCTAGTGGTTAGGATT	AAGCGCTCGACCACACCTCCAGGGAGAT	6	1.07548e-05	XM_005249441.1(HIST1H2BO)	NM_003519.3(HIST1H2BL)	NM_003520.3(HIST1H2BN)	NM_003527.4(HIST1H2BO)	NM_003523.2(HIST1H2BE)	NM_021062.2(HIST1H2BB)	NM_003526.2(HIST1H2BC)	NM_021063.3(HIST1H2BD)	NM_021058.3(HIST1H2BJ)	NM_080593.2(HIST1H2BK)	XR_241927.1(HIST1H2BN)	XM_005249438.1(HIST1H2BN)	XM_005249039.1(HIST1H2BD)	XM_005249464.1(HIST1H2BJ)	XM_005249440.1(HIST1H2BC)	XR_241951.1(HIST1H2BJ)	NM_138720.2(HIST1H2BD)
GTCAGGATGGCCGAGT	AGCACTTCAGCTCGGCCATCTCAGATCCCAACTCCAGT	6	1.45822e-12	NM_001127510.2(APC)	NM_000038.5(APC)	XM_005271975.1(APC)	XM_005271974.1(APC)	NM_001127511.2(APC)	XM_005271977.1(APC)	XM_005271976.1(APC)
TCCCTGGTGGTCTAGTGGTTAGGATTCG	AAGCGCTCGACCACACCTCCAGGGAGAT	6	1.07548e-05	XM_005249441.1(HIST1H2BO)	NM_003519.3(HIST1H2BL)	NM_003520.3(HIST1H2BN)	NM_003527.4(HIST1H2BO)	NM_003523.2(HIST1H2BE)	NM_021062.2(HIST1H2BB)	NM_003526.2(HIST1H2BC)	NM_021063.3(HIST1H2BD)	NM_021058.3(HIST1H2BJ)	NM_080593.2(HIST1H2BK)	XR_241927.1(HIST1H2BN)	XM_005249438.1(HIST1H2BN)	XM_005249039.1(HIST1H2BD)	XM_005249464.1(HIST1H2BJ)	XM_005249440.1(HIST1H2BC)	XR_241951.1(HIST1H2BJ)	NM_138720.2(HIST1H2BD)
GCCCGGCTAGCTCAGTCGGTAGAGCATGGGACT	CCCAAGATAAATATATGTATATATAACCTT	6	7.34288e-08	NM_001199671.1(CALU)	NM_001199672.1(CALU)	NM_001219.4(CALU)	NM_001130674.2(CALU)	NM_001199673.1(CALU)	NR_074086.1(CALU)
AGCAGAGTGGCGCAGCGGAAGCGTGCTGGGCC	GAAACTATGGCCTCCAGGCTTCCGAC	6	2.13589e-06	NM_001278734.1(ZNF274)	NM_001278735.1(ZNF274)	NM_016325.3(ZNF274)	NM_133502.2(ZNF274)
GCATGGGTGGTTCAGTGGTAGAAT	ATGTTCCAATATGATTCCACCCATGGC	6	7.12627e-07	NM_002046.4(GAPDH)	XM_005253678.1(GAPDH)	NM_001256799.1(GAPDH)
GCATGGGTGGTTCAGTGGTAGAAT	AAACTGAACCCGAAGAAAGCCCGTG	6	6.14561e-06	NM_001110556.1(FLNA)	NM_001456.3(FLNA)
TCCCTGGTGGTCTAGTGGTTA	AGCGCTCGACCATCACCTCCAGGGAGAT	6	2.3116e-07	XM_005249441.1(HIST1H2BO)	NM_003519.3(HIST1H2BL)	NM_003520.3(HIST1H2BN)	NM_003527.4(HIST1H2BO)	NM_003523.2(HIST1H2BE)	NM_021062.2(HIST1H2BB)	NM_003526.2(HIST1H2BC)	NM_021063.3(HIST1H2BD)	NM_021058.3(HIST1H2BJ)	NM_080593.2(HIST1H2BK)	XR_241927.1(HIST1H2BN)	XM_005249438.1(HIST1H2BN)	XM_005249039.1(HIST1H2BD)	XM_005249464.1(HIST1H2BJ)	XM_005249440.1(HIST1H2BC)	XR_241951.1(HIST1H2BJ)	NM_138720.2(HIST1H2BD)
GGGGGTGTAGCTCAGTGGTAGAGCA	AATGGATTCCACTGAGCCACCCTACAGCCAGAAGAGAT	6	1.45822e-12	NM_001402.5(EEF1A1)	XM_005248667.1(EEF1A1)	XM_005248666.1(EEF1A1)
GCCCGGCTAGCTCAGTCGGTAGAGCA	ACCCATACATGAGCTCTCCCTGCCAC	6	2.13589e-06	NM_000985.4(RPL17)	NM_001199342.1(RPL17)	NM_001199343.1(RPL17)	NM_001199340.1(RPL17)	NM_001199344.1(RPL17)	NM_001199341.1(RPL17)	NM_001035006.2(RPL17)	NM_001199345.1(RPL17)	NM_001199355.1(RPL17-C18orf32)	NM_001199356.1(RPL17-C18orf32)
TCCCTGGTGGTCTAGTGGTTAGG	TATCACCACTAAAATCTCCAGGGGC	6	6.14561e-06	NM_053275.3(RPLP0)	NM_001002.3(RPLP0)	XM_005253921.1(RPLP0)	XM_005253923.1(RPLP0)	XM_005253922.1(RPLP0)
GACGAGGTGGCCGAGTG	AAGAAGGACTCGGCTGCCCGTGCCAAGTC	6	6.42502e-08	NM_133452.2(RAVER1)
TCCCACATGGTCTAGCGGTTA	ATTCTTGTGCTAGACCTGAGGGAT	6	1.65777e-05	NM_017768.4(LRRC40)	XM_005271013.1(LRRC40)	XM_005271014.1(LRRC40)
TCCCTGGTGGTCTAGTGGTTAGGATTCGGCGCT	CAAAGAGAATCTGGACCACTACCCGGGCACCAGGGACC	6	5.2447e-12	NM_004373.3(COX6A1)
TCCCTGGTGGTCTAGTGGTTAGGATTCGGCGCT	GCTGGGCCGAGATCGCCAAGATGTTGCCAGGGAGGAC	6	4.91691e-12	NM_002466.3(MYBL2)	NM_001278610.1(MYBL2)
TCCCTGGTGGTCTAGTGGTTAGGATTCGGCGCT	CTCGCCCAGGCCGAGGAACCCCCAGCCCAGGGACT	6	7.1307e-10	NM_152374.1(C1orf216)
TCCCTGGTGGTCTAGTGGTTAGGATTCGGCGCT	CTAGATTTGTGCGCTGAGCCAGACTCCAGGGTT	6	7.80504e-09	XM_005275064.1(WDR46)	XM_005272908.1(WDR46)	XM_005275320.1(WDR46)	XM_005249481.1(WDR46)	XM_005275491.1(WDR46)	NM_005452.5(WDR46)	NM_001164267.1(WDR46)
TCCCTGGTGGTCTAGTGGTTAGGATTCGGCGCT	AAAGAGAATCTGGACCACTACCCGGGCACCAGGGACC	6	4.91691e-12	NM_004373.3(COX6A1)
TCCCTGGTGGTCTAGTGGTTAGGAT	AACATAATCTACAAACCACCAGGG	6	1.65777e-05	NM_015051.1(ERP44)
TCCCTGGTGGTCTAGTGGTTAGGAT	ATATTACAGTTTCCTCAAGGCCATCAGTAGAGCAGCTTTCT	6	4.55973e-13	NM_014939.3(TRAPPC8)	XM_005258233.1(TRAPPC8)	XM_005258234.1(TRAPPC8)	XM_005258235.1(TRAPPC8)
TCCCTGGTGGTCTAGTGGTTAGGAT	ATGTTTGCCACCAGGTGTGACGAGGGAATTCTCGGGTGCCAAGGCCAGGAATGCCGAGACCGATCTCGTATGC	6	0.000270505	NM_001003800.1(BICD2)	NM_015250.3(BICD2)
GCATGGGTGGTTCAGTGGTA	TCACTGAGCCTGCCATCTGTGCTCTTCG	5	2.3116e-07	NM_001904.3(CTNNB1)	XM_005264887.1(CTNNB1)	XM_005264886.1(CTNNB1)	XM_005264888.1(CTNNB1)	NM_001098209.1(CTNNB1)	NM_001098210.1(CTNNB1)
GCATGGGTGGTTCAGTGGTA	AAATGGATTCCGCTGAGCCACCCTACAGCCAGAAGAGAT	5	1.88572e-11	NM_001402.5(EEF1A1)	XM_005248667.1(EEF1A1)	XM_005248666.1(EEF1A1)
TCCCTGGTGGTCTAGTGGTTAGGATTC	AACAAGCGCTCGACCATCACCTCCAGGGAGAT	5	1.97281e-09	XM_005249441.1(HIST1H2BO)	NM_003519.3(HIST1H2BL)	NM_003520.3(HIST1H2BN)	NM_003527.4(HIST1H2BO)	NM_003523.2(HIST1H2BE)	NM_003526.2(HIST1H2BC)	NM_021063.3(HIST1H2BD)	NM_021058.3(HIST1H2BJ)	NM_080593.2(HIST1H2BK)	XR_241927.1(HIST1H2BN)	XM_005249438.1(HIST1H2BN)	XM_005249039.1(HIST1H2BD)	XM_005249464.1(HIST1H2BJ)	XM_005249440.1(HIST1H2BC)	XR_241951.1(HIST1H2BJ)	NM_138720.2(HIST1H2BD)
GGTAGCGTGGCCGAGTGG	ACAAACATCACGCCCTTCGGCGCCGACCAGG	5	2.97109e-07	NM_145648.3(SLC15A4)
GGGGGTGTAGCTCAGTGGTAGAG	AATTCTTTGCTGCCCTTCTGGTACACCCTCT	5	2.29679e-08	NM_198335.3(GANAB)	NM_198334.2(GANAB)	NM_001278194.1(GANAB)	NM_001278193.1(GANAB)	NM_001278192.1(GANAB)
GGGGGTGTAGCTCAGTGGTAGAG	TCTGAGAAGCCCCCAGCTGAGT	5	0.000214585	XM_005277413.1(OTUD7B)	NM_020205.3(OTUD7B)	XM_005245351.1(OTUD7B)	XM_005277414.1(OTUD7B)	XM_005277415.1(OTUD7B)	XM_005245352.1(OTUD7B)	XM_005245353.1(OTUD7B)
TCCCTGGTGGTCTAGTGGTTAG	AAGCGCTCGACCATCACCTCCAGGGAGAT	5	6.42502e-08	XM_005249441.1(HIST1H2BO)	NM_003519.3(HIST1H2BL)	NM_003520.3(HIST1H2BN)	NM_003527.4(HIST1H2BO)	NM_003523.2(HIST1H2BE)	NM_021062.2(HIST1H2BB)	NM_003526.2(HIST1H2BC)	NM_021063.3(HIST1H2BD)	NM_021058.3(HIST1H2BJ)	NM_080593.2(HIST1H2BK)	XR_241927.1(HIST1H2BN)	XM_005249438.1(HIST1H2BN)	XM_005249039.1(HIST1H2BD)	XM_005249464.1(HIST1H2BJ)	XM_005249440.1(HIST1H2BC)	XR_241951.1(HIST1H2BJ)	NM_138720.2(HIST1H2BD)
TCCCTGGTGGTCTAGTGGTTAG	CTGAAGAGGACTTCCAGGGT	5	0.00277763	NM_014771.3(RNF40)	NM_001207033.1(RNF40)	XM_005255728.1(RNF40)	XM_005255727.1(RNF40)	NM_001207034.1(RNF40)	XM_005255729.1(RNF40)
TCCCTGGTGGTCTAGTGGTTAG	TCAACGAGGACACCATCGAGCT	5	0.00998366	NM_005094.3(SLC27A4)	XM_005251672.1(SLC27A4)
TCCCTGGTGGTCTAGTGGTTAG	AGCACAGCATCACCGCGCAGGACCATCAGCCCACTCCAGAT	5	3.52488e-14	XM_005255771.1(NUTF2)	NM_005796.1(NUTF2)
TCCCTGGTGGTCTAGTGGTT	TTCCATAAAGCTATCAGAAGAAATCCTGACACCCAGTGGATC	5	1.0345e-14	NM_001253383.1(RPL15)	NM_001253379.1(RPL15)	NM_002948.3(RPL15)	NM_001253382.1(RPL15)	XM_005265363.1(RPL15)	NM_001253380.1(RPL15)
TCCCTGGTGGTCTAGTGGTT	CACTATCCTTCAGACCATCATGGAGAAGTCAGAGACTGAGCTC	5	3.02767e-15	NM_002808.4(PSMD2)	NM_001278709.1(PSMD2)	NM_001278708.1(PSMD2)
GGTTCCATGGTGTAATGGTTAGC	CTTTGGCCAGAACACCGTGGGCTGTT	5	2.13589e-06	NM_001199954.1(ACTG1)	NM_001614.3(ACTG1)	NR_037688.1(ACTG1)
GTTTCCGTGGTGTAGTGGTTATCA	AACCTATGCTACGCCAGGAGAT	5	0.00998366	NM_007178.3(STRAP)	XM_005253293.1(STRAP)
GCGTTGGTGGTATAGTGGTGAGCAT	GTTGATACCACACACGCCCATAGAGATT	5	2.3116e-07	XM_005272619.1(BCOR)	XM_005272620.1(BCOR)	NM_001123385.1(BCOR)	NM_017745.5(BCOR)	NM_001123383.1(BCOR)	XM_005272618.1(BCOR)	NM_001123384.1(BCOR)	XM_005272616.1(BCOR)	XM_005272617.1(BCOR)
TCCCTGGTGGTCTAGTGGCTAGGATT	AGCTCGGTCCAGTGACCCAGATCCCAGGGACCT	5	6.03367e-10	NM_004793.3(LONP1)	NR_076392.1(LONP1)	NM_001276479.1(LONP1)	NM_001276480.1(LONP1)
GGCCCCATGGTGTA	TGGTCAGCACCAGCATGGTCACCATGGAGCCCGGGT	5	3.57279e-08	NM_013291.2(CPSF1)
TCCTCGTTAGTATAGTGGTGAGT	CGCACCCTGTACGGCTTCGGAGGC	5	1.65777e-05	XM_005277412.1(HIST2H4B)	XM_005277411.1(HIST2H4B)	XM_005277430.1(HIST2H4A)	XM_005277428.1(HIST2H4A)	XM_005245524.1(HIST2H4A)	XM_005245522.1(HIST2H4A)	XM_005245523.1(HIST2H4A)	XM_005245312.1(HIST2H4B)	XM_005245311.1(HIST2H4B)	XM_005277429.1(HIST2H4A)	NM_001034077.4(HIST2H4B)
GGGGGTGTAGCTCAGT	CGTTATTGGAGCCAGGCCTACACCCCAGC	5	6.42502e-08	NM_006597.5(HSPA8)	XM_005271536.1(HSPA8)	XM_005271537.1(HSPA8)	NM_153201.3(HSPA8)
TCCCTGGTGGTCTAAT	AGATAAAATGACCAAGAAGACCAGGGAC	5	2.3116e-07	NM_001903.2(CTNNA1)	XM_005271899.1(CTNNA1)	XM_005271898.1(CTNNA1)	XM_005271897.1(CTNNA1)
TCCCTGGTGGTCTAGTGGCT	GAAGAGCCCTTCGACATCAGGGAT	5	1.65777e-05	XM_005252465.1(PFKP)	NM_002627.4(PFKP)	XM_005252466.1(PFKP)	XM_005252467.1(PFKP)	NM_001242339.1(PFKP)	XM_005252468.1(PFKP)
TCCCTGGTGGTCTAGTGGTTAGGA	GCTCTTCCTAGATTGACACCTCCTGTC	5	7.12627e-07	NM_001282908.1(CCT8)	NM_001282907.1(CCT8)	NM_006585.3(CCT8)	NM_001282909.1(CCT8)
TCCCTGGTGGTCTAGTGGTTAGGA	AGCGCTCGACCATCACCTCCAGGGAGATC	5	6.42502e-08	XM_005249441.1(HIST1H2BO)	NM_003519.3(HIST1H2BL)	NM_003520.3(HIST1H2BN)	NM_003527.4(HIST1H2BO)	NM_003523.2(HIST1H2BE)	NM_003526.2(HIST1H2BC)	NM_021063.3(HIST1H2BD)	NM_021058.3(HIST1H2BJ)	NM_080593.2(HIST1H2BK)	XR_241927.1(HIST1H2BN)	XM_005249438.1(HIST1H2BN)	XM_005249039.1(HIST1H2BD)	XM_005249464.1(HIST1H2BJ)	XM_005249440.1(HIST1H2BC)	XR_241951.1(HIST1H2BJ)	NM_138720.2(HIST1H2BD)
TCCCTGGTGGTCTAGTGGTTAGGA	ACTGATAAGCCACACCCCAGGGGT	5	1.65777e-05	NM_004457.3(ACSL3)	NM_203372.1(ACSL3)
TCCCTGGTGGTCTAGT	ATGATCTCTAAGTGACCACCAGGGGCT	5	7.12627e-07	NM_002808.4(PSMD2)	NM_001278709.1(PSMD2)	NM_001278708.1(PSMD2)
TCCCTGGTGGTCTAGTGGTTAGGATT	ATGATCGCTCCTCCCTGCGGACCCTGGGGTC	5	6.38594e-09	NM_001252675.1(ACSS1)	NM_032501.3(ACSS1)	NM_001252676.1(ACSS1)	NM_001252677.1(ACSS1)
TCCCTGGTGGTCTAGTGGTTAGGATT	TTCATCTACGAGGGCTACCAGGGC	5	1.65777e-05	XM_005252465.1(PFKP)	NM_002627.4(PFKP)	XM_005252466.1(PFKP)	XM_005252467.1(PFKP)	NM_001242339.1(PFKP)
TCCCTGGTGGTCTAG	ATTAAAAATGTTTTAAATGGAAAATGTACTCTAGACCACAGGACT	5	2.57458e-16	NM_004280.4(EEF1E1)	XM_005249486.1(EEF1E1)
TCCCTGGTGGTCTAG	ATCTGTTAGTGTACGGACCATCAGGTGCT	5	6.42502e-08	NM_002915.3(RFC3)	NM_181558.2(RFC3)
GCCCTCTTAGCGCAG	ACTAAGAAACTAAGAAGCTTAATGAAAAGAAATAAAATGCCT	5	1.0345e-14	NM_001270940.1(XPO6)	NM_015171.3(XPO6)	XM_005255196.1(XPO6)	XM_005255195.1(XPO6)	XM_005255197.1(XPO6)	XM_005255198.1(XPO6)	XM_005255200.1(XPO6)	XM_005255199.1(XPO6)
GCTGTGATGGCCGAGTGGTTAA	AACGCCATGATGCGGCCGAGATCACAGAC	5	2.98927e-06	NM_001024226.1(ARF1)	NM_001658.3(ARF1)	NM_001024228.1(ARF1)	NM_001024227.1(ARF1)
TCCTCGTTAGTATAGTGGTGAGTATCCCCGCCT	GAAGAACTAAGGTGGGGAGCAGTACTAC	5	2.3116e-07	NM_002140.3(HNRNPK)	NM_031262.2(HNRNPK)	NM_031263.2(HNRNPK)	XM_005251961.1(HNRNPK)	XM_005251963.1(HNRNPK)	XM_005251960.1(HNRNPK)	XM_005251966.1(HNRNPK)	XM_005251962.1(HNRNPK)	XM_005251965.1(HNRNPK)	XM_005251964.1(HNRNPK)
TCCTCGTTAGTATAGTGGTGAGTATCCCCGCCT	GTCAAAAGGGGATTTTTGAAAACGAGGAGTT	5	8.26074e-08	NM_002227.2(JAK1)	XM_005270841.1(JAK1)
TCCTCGTTAGTATAGTGGTGAGTATCCCCGCCT	GTTGAAGCAGCTGGGGACTCACCGGCCGAG	5	1.22872e-05	NM_025069.1(ZNF703)
TCCTCGTTAGTATAGTGGTGAGTATCCCCGCCT	GTCTTTGAAGACAGGTGGTGGATTCCAACGAGTGAGGAC	5	1.88572e-11	NM_015135.2(NUP205)	XM_005250235.1(NUP205)
GCCCGGATAGCTCAGTCGGTAGAG	TGTGATGAACGTGCCTGACTTTGACTTCCCTCCCGAATTCTATGA	5	2.57458e-16	NM_001077488.2(GNAS)	NM_000516.4(GNAS)	NM_001077489.2(GNAS)	NM_080426.2(GNAS)	NM_016592.2(GNAS)	NM_001077490.1(GNAS)	XM_005260397.1(GNAS)	NR_003259.1(GNAS)	XM_005260402.1(GNAS)	XM_005260399.1(GNAS)	XM_005260398.1(GNAS)	XM_005260396.1(GNAS)	XM_005260401.1(GNAS)	XM_005260400.1(GNAS)
GACGAGGTGGCCGAGTGG	AAAATGGATTCCACTGAGCCACCCTACAGCCAGAAGAGAT	5	1.19734e-13	NM_001402.5(EEF1A1)	XM_005248667.1(EEF1A1)	XM_005248666.1(EEF1A1)
GACGAGGTGGCCGAGTGG	GACCTCATCGGCCTCATCGCCTCGCT	5	2.13589e-06	NM_001070.4(TUBG1)	NM_016437.2(TUBG2)	XM_005257222.1(TUBG2)	XM_005257223.1(TUBG2)
TCCCTGGTGGTCTAGTGGTTA	AACTTCGTAACCACCAGGGGGCAGATTCAATAC	5	6.03367e-10	NM_014828.2(TOX4)
TCCCTGGTGGTCTAGTGGTTA	AAACAAGACCCTAAACTACCAGTGGAT	5	7.12627e-07	NM_015044.4(GGA2)
TCCCTGGTGGTCTAGTGGTTA	CGTATGAGCTGGATCAAGCCTGGGAT	5	9.93732e-05	XM_005268583.1(METAP2)	NM_006838.3(METAP2)	XM_005268585.1(METAP2)	XM_005268584.1(METAP2)
GGTAGCGTGGCCGAGCGGTCTA	GCCCGGCCCGCGTCTCGAAGGGGCACCTGTGAACTC	5	1.65054e-11	NM_001040874.1(HIST2H2AA4)
GCATGGGTGGTTCAG	GGTGGATTCCACTGAGCCACCCTACAGCCAGAAGAGAT	5	1.88633e-11	NM_001402.5(EEF1A1)	XM_005248667.1(EEF1A1)	XM_005248666.1(EEF1A1)
GACCCAGTGGCCTAATGGATAAGGCATCAGCCT	CCATGAAGCCCCTTCGCTGGCCACTGGTT	5	8.31129e-07	NM_002796.2(PSMB4)
TCCCTGGTGGTCTAGTGGTTAGG	TGCAGACCATTGCCCACCGGGAGC	5	1.65777e-05	NM_001177643.2(DAG1)	NM_001177637.2(DAG1)	NM_001177636.2(DAG1)	NM_001177644.2(DAG1)	NM_004393.5(DAG1)	NM_001177642.2(DAG1)	NM_001177641.2(DAG1)	NM_001177638.2(DAG1)	NM_001177634.2(DAG1)	NM_001177640.2(DAG1)	NM_001165928.3(DAG1)	NM_001177635.2(DAG1)	NM_001177639.2(DAG1)
GTCACGGTGGCCGAGTGG	GCGCCGGCTGCTCAGAAGATACCGTGAATCT	5	6.38594e-09	NM_000981.3(RPL19)	XM_005257564.1(RPL19)
GTCACGGTGGCCGAGTGG	CTATGGCCTGCCGTCCCTTGAGCGGAC	5	7.12627e-07	NM_173630.3(RTTN)	XM_005266679.1(RTTN)
TCCCTGGTGGTCTAGTGGTTAGGATTCGGCGCT	CTATTGGTGCGGGATCCAAGACCCCAGGGGCT	5	2.55199e-08	XM_005277620.1(POM121)	XM_005250732.1(POM121)	XM_005277622.1(POM121)	XM_005250729.1(POM121)	XM_005250728.1(POM121)	XM_005250731.1(POM121)	XM_005277554.1(POM121C)	XM_005277621.1(POM121)	XM_005250730.1(POM121)	XM_005277618.1(POM121)	XM_005250726.1(POM121)	XM_005277619.1(POM121)	XM_005277553.1(POM121C)	XM_005250727.1(POM121)	XM_005250082.1(POM121C)	NM_001099415.2(POM121C)	NM_172020.4(POM121)
TCCCTGGTGGTCTAGTGGTTAGGATTCGGCGCT	ATTGGAGCCAGGCCTACACCCCAGCAACCATGTCCAAGGGAC	5	1.0345e-14	NM_006597.5(HSPA8)	XM_005271536.1(HSPA8)	XM_005271537.1(HSPA8)	NM_153201.3(HSPA8)
TCCCTGGTGGTCTAGTGGTTAGGATTCGGCGCT	CTCAATGTTGTCAATAACCACCAGGCCAAACAGAATTT	5	5.2447e-12	NM_001278657.1(POLDIP3)	NR_103820.1(POLDIP3)	NM_032311.4(POLDIP3)
TCCCTGGTGGTCTAGTGGTTAGGATTCGGCGCT	ATGCTGCTGCCCAGCTCTACCCCTCCCAGGGACCT	5	5.51237e-11	XM_005245261.1(PI4KB)	XM_005245262.1(PI4KB)	XM_005245263.1(PI4KB)	XM_005245264.1(PI4KB)	NM_002651.2(PI4KB)	NM_001198773.1(PI4KB)	NM_001198774.1(PI4KB)	NM_001198775.1(PI4KB)
TCCCTGGTGGTCTAGTGGTTAGGATTCGGCGCT	CTACTCTTCCAGAATCCCAAGACCCAGGGCC	5	8.26074e-08	NM_003373.3(VCL)	NM_014000.2(VCL)	XM_005270143.1(VCL)	XM_005270142.1(VCL)
TCCCTGGTGGTCTAGTGGTTAGGATTCGGCGCT	CCTCTACGTGCGCAACCTCATGATCGAGACCACCGAGGAC	5	1.19734e-13	XM_005248108.1(RBM47)	XM_005248109.1(RBM47)	XM_005248111.1(RBM47)	XM_005248110.1(RBM47)	XM_005248107.1(RBM47)	XM_005248106.1(RBM47)	XM_005248105.1(RBM47)	NM_001098634.1(RBM47)	XM_005248104.1(RBM47)	XM_005248103.1(RBM47)	NM_019027.3(RBM47)
TCCCTGGTGGTCTAGTGGTTAGGATTCGGCGCT	ATTCTGATCATCCTCACTGGACGCCACAGGGGC	5	6.03367e-10	NM_001024662.1(RPL6)	NM_000970.3(RPL6)	XM_005253920.1(RPL6)
TCCCTGGTGGTCTAGTGGTTAGGATTCGGCGCT	CAAAGCCGGCATCCTCGCTTCGCCTCCAGGG	5	2.29679e-08	NM_001130677.1(C17orf96)
TCCCTGGTGGTCTAGTGGTTAGGATTCGGCGCT	CTAATGAAGCGCCGGACTCTGAAGAGGAGGAT	5	7.09549e-09	XM_005277426.1(ANP32E)	XM_005277427.1(ANP32E)	XM_005245513.1(ANP32E)	XM_005245514.1(ANP32E)	NM_001280559.1(ANP32E)	NM_030920.4(ANP32E)	NM_001136479.2(ANP32E)	NM_001136478.3(ANP32E)
TCCCTGGTGGTCTAGTGGTTAGGATTCGGCGCT	CTAATCCCCCGTCTTTGTCACCACCAGGAACT	5	7.09549e-09	NM_015530.4(GORASP2)	NM_001201428.1(GORASP2)	XM_005246451.1(GORASP2)	XM_005246452.1(GORASP2)	XM_005246453.1(GORASP2)	XM_005246450.1(GORASP2)
GGCCCCATGGTGTAATGGTTAGCA	ATGCCTTTGACACCAAGGGGAGCCTGGA	5	2.3116e-07	NM_022740.4(HIPK2)	NM_001113239.2(HIPK2)
ACCAGGATGGCCGAGTGGTTAA	TGTTCCTCGTGCCATCCTGGTGGATC	5	2.13589e-06	NM_178014.2(TUBB)	XM_005275358.1(TUBB)	XM_005272780.1(TUBB)	XM_005275518.1(TUBB)	XM_005275359.1(TUBB)	XM_005272781.1(TUBB)	XM_005275519.1(TUBB)
TCCCTGGTGGTCTAGTGGTTAGGATTCGGCGC	AGTCGTTCCTTTTTCTGGAATGTGGCCCCAGGGGCT	5	1.65054e-11	NM_015331.2(NCSTN)	XM_005245051.1(NCSTN)	XM_005245053.1(NCSTN)
TCCCTGGTGGTCTAGTGGTTAGGATTCGGCGC	GACAGACTGGAGTTGAAAGCCGACGAACCGACACGCGGCAGAGTC	5	2.57458e-16	XM_005254725.1(LINGO1)	NM_032808.5(LINGO1)
TCCCACATGGTCTAGCGGTTAGGATTCCT	ATCCAAGGAATCACCAAGCCCGCTATCC	5	2.3116e-07	NM_003539.3(HIST1H4D)
AGCAGAGTGGCGCAGCGGAAGCGTGCTGGGC	GTTCTTCCGCCGCTCCGCCGTCGCGTTTCTCTGCCGGT	5	1.45822e-12	NM_001199954.1(ACTG1)	NM_001614.3(ACTG1)	NR_037688.1(ACTG1)
TCCCACATGGTCTAGCGGTTAGGATTCC	AAGGATGGCCAGGCCATGTTATGGGATCT	5	6.42502e-08	NM_006098.4(GNB2L1)	XM_005265792.1(GNB2L1)	XM_005265790.1(GNB2L1)	XM_005265791.1(GNB2L1)
GTCAGGATGGCCGAGCGGTCT	CCCCTCTTTGGCCATCTTTTTCTGAAAAT	4	6.42502e-08	NM_014760.3(TATDN2)
GCAGCGATGGCCGAGTGG	GTCACCTCCAACTGGCCATCCGCAACGACGAGGAGCTC	4	1.45822e-12	NM_080596.2(HIST1H2AH)
GCATGGGTGGTTCAGTGGTA	ACAAAATGGATTCCACTGAGCCACCCTA	4	2.3116e-07	NM_001402.5(EEF1A1)	XM_005248667.1(EEF1A1)	XM_005248666.1(EEF1A1)
GCATGGGTGGTTCAGTGGTA	AAATGGATTCCACTGAGCCACCCTACAGCCGGAAGAGAT	4	1.88572e-11	NM_001402.5(EEF1A1)	XM_005248667.1(EEF1A1)	XM_005248666.1(EEF1A1)
TCCCTGGTGGTCTAGTGGTTAGGATTC	ACACACACACACACCAGGGGAACCAAGAGAACC	4	6.03367e-10	NM_001636.3(SLC25A6)
TCCCTGGTGGTCTAGTGGCTA	AGCGCTCGACCATCACCTCCAGGGAGAT	4	2.3116e-07	XM_005249441.1(HIST1H2BO)	NM_003519.3(HIST1H2BL)	NM_003520.3(HIST1H2BN)	NM_003527.4(HIST1H2BO)	NM_003523.2(HIST1H2BE)	NM_021062.2(HIST1H2BB)	NM_003526.2(HIST1H2BC)	NM_021063.3(HIST1H2BD)	NM_021058.3(HIST1H2BJ)	NM_080593.2(HIST1H2BK)	XR_241927.1(HIST1H2BN)	XM_005249438.1(HIST1H2BN)	XM_005249039.1(HIST1H2BD)	XM_005249464.1(HIST1H2BJ)	XM_005249440.1(HIST1H2BC)	XR_241951.1(HIST1H2BJ)	NM_138720.2(HIST1H2BD)
TCCCTGGTGGTCTAGTGGCTA	AACCTCCACTATCCTTTTAGCCAGGGAC	4	1.07548e-05	NM_024640.3(YRDC)
TCCCTGGTGGTCTAGTGGCTA	ACAAGCGCTCGACCATCACCTCC	4	5.96432e-05	XM_005249441.1(HIST1H2BO)	NM_003519.3(HIST1H2BL)	NM_003520.3(HIST1H2BN)	NM_003527.4(HIST1H2BO)	NM_003523.2(HIST1H2BE)	NM_003526.2(HIST1H2BC)	NM_021063.3(HIST1H2BD)	NM_021058.3(HIST1H2BJ)	NM_080593.2(HIST1H2BK)	XR_241927.1(HIST1H2BN)	XM_005249438.1(HIST1H2BN)	XM_005249039.1(HIST1H2BD)	XM_005249464.1(HIST1H2BJ)	XM_005249440.1(HIST1H2BC)	XR_241951.1(HIST1H2BJ)	NM_138720.2(HIST1H2BD)
TCCCTGGTGGTCTAGTGGCTA	ACAAGCGCTCGACCATCACCTCCAGGGAGATCC	4	6.03367e-10	XM_005249441.1(HIST1H2BO)	NM_003519.3(HIST1H2BL)	NM_003520.3(HIST1H2BN)	NM_003527.4(HIST1H2BO)	NM_003523.2(HIST1H2BE)	NM_003526.2(HIST1H2BC)	NM_021063.3(HIST1H2BD)	NM_021058.3(HIST1H2BJ)	NM_080593.2(HIST1H2BK)	XR_241927.1(HIST1H2BN)	XM_005249438.1(HIST1H2BN)	XM_005249039.1(HIST1H2BD)	XM_005249464.1(HIST1H2BJ)	XM_005249440.1(HIST1H2BC)	XR_241951.1(HIST1H2BJ)	NM_138720.2(HIST1H2BD)
GACCTCGTGGCGCAACGGTAGC	ACCTGTTGCCGCCCCGAGGACC	4	0.000214585	NM_001286050.1(FAM168A)	NM_015159.2(FAM168A)
GCATTGGTGGTTCAGTGGTAGAA	CGTGAACCACCTGCGCTGCCTC	4	0.000214585	XM_005252100.1(SH3GLB2)	XM_005252098.1(SH3GLB2)	XM_005252101.1(SH3GLB2)	NM_020145.2(SH3GLB2)	XM_005252099.1(SH3GLB2)	XM_005252097.1(SH3GLB2)
TCCCTGGTGGTCTAGTGGTTAG	AAGACCATCTGGGACGGCGAGGAGACAGTC	4	2.04159e-08	NM_175875.4(SIX5)
TCCCTGGTGGTCTAGTGGTTAG	ATGTTCTTCAGGAAAGGTCACCAGTGAGT	4	6.42502e-08	XM_005273579.1(MTUS1)	NM_001001924.2(MTUS1)	XM_005273577.1(MTUS1)	XM_005273582.1(MTUS1)	XM_005273580.1(MTUS1)	XM_005273578.1(MTUS1)	XM_005273581.1(MTUS1)	NM_001001925.2(MTUS1)	XR_247126.1(MTUS1)	XM_005273583.1(MTUS1)
GTCAGGATGGCCGAGTGG	ACTTTCACTGCCCCTCGAGCCAGACCTT	4	2.3116e-07	XM_005271918.1(DNAJC18)	XM_005271917.1(DNAJC18)	NM_152686.3(DNAJC18)
GCCCGGATAGCTCAGTCG	ATGGTTACTGAGATCCGGCTCAAAT	4	6.14561e-06	NM_012426.4(SF3B3)	XM_005255873.1(SF3B3)
AGCAGAGTGGCGCAGCGGAAGCGTGCTGGGCCC	TTCCCAGCCATGGCTTCGCGCTG	4	5.96432e-05	NM_004110.3(FDXR)	NM_024417.2(FDXR)	NM_001258012.1(FDXR)	NR_047576.1(FDXR)	NM_001258014.1(FDXR)	NM_001258013.1(FDXR)	NM_001258015.1(FDXR)
AGCAGAGTGGCGCAGCGGAAGCGTGCTGGGCCC	CAGTTACCGCTTCCGCTATCGC	4	0.00998366	NM_031895.5(CACNG8)	NR_030632.1(MIR935)
AGCAGAGTGGCGCAGCGGAAGCGTGCTGGGCCC	CTCTCGGCTCCCGCTTCCTTTGACCGCC	4	2.3116e-07	NM_001037328.1(STAU1)	NM_004602.2(STAU1)	XM_005260524.1(STAU1)	NM_017453.2(STAU1)	XM_005260527.1(STAU1)	XM_005260525.1(STAU1)	XM_005260526.1(STAU1)	NM_017452.2(STAU1)	XM_005260528.1(STAU1)	NM_017454.2(STAU1)
GTAGTCGTGGCCGAGT	ACACTGATTGTGCGGCCAGACAACACCTATGAGGTGAAG	4	4.05309e-13	NM_004343.3(CALR)
GTCAGGATGGCCGAGCGGTC	ATTGATCCGCTCGGCTTATGTTGAATTTCAATGTCATGATT	4	2.12143e-11	NM_006867.3(RBPMS)	XM_005273387.1(RBPMS)	NM_001008711.2(RBPMS)	NM_001008710.2(RBPMS)	XM_005273388.1(RBPMS)
TCCCTGGTGGTCTAGTG	TATTGAAATGAAACCACCAGTGTT	4	1.65777e-05	NM_005192.3(CDKN3)	XM_005267257.1(CDKN3)	NM_001130851.1(CDKN3)
TCCCTGGTGGTCTAGTG	ATTGGCCAGGATCAAACGCTTATGGAACGTGAT	4	6.03367e-10	NM_003137.4(SRPK1)	NR_034069.1(SRPK1)
GCATGGGTGGTTCAGTGGTAGAATTCTCGCC	ACCTCTGACCCACCCAGCCCCTGTGGTAGCCCCAGC	4	1.65054e-11	XM_005250096.1(SAP25)	NM_001168682.1(SAP25)
TCCCACATGGTCTAGCGGTTAGGATTCCTGGT	ATTAAGAAGAAGGACGAGCTGGAGCGTGTGGCC	4	6.03367e-10	NM_001009.3(RPS5)	XM_005259134.1(RPS5)
TCCCTGGTCTAGTG	AAAGCAAGGTAGTGGTGATCTTCCTTTTTCTGGGCTTGCTGGGGGT	4	3.48182e-15	NM_001083602.1(PTCH1)	NM_000264.3(PTCH1)	NM_001083606.1(PTCH1)	NM_001083603.1(PTCH1)	NM_001083605.1(PTCH1)	NM_001083604.1(PTCH1)	XR_242599.1(PTCH1)	NM_001083607.1(PTCH1)	XM_005252103.1(PTCH1)	XM_005252102.1(PTCH1)
GCGTTGGTGGTATAGTGGTGAGCATAGCTGC	ACTTTTCTCTATGCTCACCACC	4	0.000214585	XM_005249433.1(C6orf62)
TCCCTGGTGGTCTAGTGGT	ATCTCTCACTCTGGACCCAGGGCT	4	1.65777e-05	XM_005273104.1(GUK1)	XR_247025.1(GUK1)	NM_000858.5(GUK1)	XR_247026.1(GUK1)	NM_001159390.1(GUK1)	XM_005273111.1(GUK1)	XM_005273103.1(GUK1)	XM_005273107.1(GUK1)	XM_005273105.1(GUK1)	XM_005273112.1(GUK1)	NM_001242840.1(GUK1)	XM_005273113.1(GUK1)	XM_005273109.1(GUK1)	XM_005273110.1(GUK1)	NM_001242839.1(GUK1)	NM_001159391.1(GUK1)	XM_005273106.1(GUK1)	XM_005273108.1(GUK1)
TCCCTGGTGGTCTAGTGGT	AGCATCTCTAGATCTCCAGGGAGGAGAGGTT	4	6.38594e-09	XM_005249914.1(RAPGEF5)	XM_005249916.1(RAPGEF5)	NM_012294.3(RAPGEF5)	XM_005249915.1(RAPGEF5)	XM_005249917.1(RAPGEF5)
TCCCTGGTGGTCTAGTGGC	ATGACCACCAGCCGTTGAGGGACAGCAGGAAGTATGT	4	4.91691e-12	NM_006445.3(PRPF8)
GCGTTGGTGGTATAGTGGTGAGCATAGCTGCCT	CCAGCAGCCTCAACCGCCGGCGACGCAGC	4	2.31085e-07	NM_031844.2(HNRNPU)	NM_004501.3(HNRNPU)
TCCCTGGTGGTCTAGTGGTTAGGA	AAGCGCTCGACCATCACCTCCAGGGAGATCC	4	6.38594e-09	XM_005249441.1(HIST1H2BO)	NM_003519.3(HIST1H2BL)	NM_003520.3(HIST1H2BN)	NM_003527.4(HIST1H2BO)	NM_003523.2(HIST1H2BE)	NM_003526.2(HIST1H2BC)	NM_021063.3(HIST1H2BD)	NM_021058.3(HIST1H2BJ)	NM_080593.2(HIST1H2BK)	XR_241927.1(HIST1H2BN)	XM_005249438.1(HIST1H2BN)	XM_005249039.1(HIST1H2BD)	XM_005249464.1(HIST1H2BJ)	XM_005249440.1(HIST1H2BC)	XR_241951.1(HIST1H2BJ)	NM_138720.2(HIST1H2BD)
TCCCTGGTGGTCTAGTGGTTAGGA	AAGAGACCTCGGGGCCGACCAAAGGGAAG	4	6.42502e-08	NM_145901.2(HMGA1)	NM_145902.2(HMGA1)	NM_145899.2(HMGA1)	NM_002131.3(HMGA1)	NM_145903.2(HMGA1)	NM_145905.2(HMGA1)	XM_005249059.1(HMGA1)	XM_005249061.1(HMGA1)	XM_005249066.1(HMGA1)	XM_005249060.1(HMGA1)	XM_005249062.1(HMGA1)	XM_005249063.1(HMGA1)	XM_005249064.1(HMGA1)	XM_005249065.1(HMGA1)
TCCCTGGTGGTCTAGTGGTTAGGA	AAGGACTTCATGATCCAGGGCGGAGACTTCACCAGGGGAGAT	4	1.0345e-14	NM_000942.4(PPIB)
TCCCTGGTGGTCTAGTGGTTAGGA	GTCTTCCATCTATACCACTAGGGTTTTGTCTT	4	1.97281e-09	NM_020131.3(UBQLN4)	XM_005245346.1(UBQLN4)
TCCCTGGTGGTCTAGTGGTTAGGA	AAACCACCTGGACCCAGGGCCC	4	0.000214585	NM_001256409.1(LRRC42)	NM_052940.4(LRRC42)	XM_005270426.1(LRRC42)
TCCCTGGTGGTCTA	TTTTTGTAAACGAGACCACCAGGCCTTGGA	4	9.49862e-07	NM_014142.2(NUDT5)
TCCCTGGTGGTCTA	CTACTGCCCCTGCTGCTGTCGTAAGCAGGAGGTGTCAGAAAAGTTACCACAGGGAT	4	0.000182236	NM_024529.4(CDC73)
TCCCTGGTGGTCTA	TTTTTGTAAACGAGACCACCAGGCCT	4	2.13589e-06	NM_014142.2(NUDT5)
TCCCTGGTGGTCTAGT	ATCGGCCACCAGGCTCTGGAGGAC	4	1.65777e-05	NM_006836.1(GCN1L1)	XM_005253825.1(GCN1L1)
TCCCTGGTGGTCTAGTGGTTAGGATT	AGATCCACATCAAACCGGGGGC	4	0.000214585	XM_005258651.1(FBL)	NM_001436.3(FBL)
TCCCTGGTGGTCTAGTGGTTAGGATT	AGTTCTTTTTCTCCCCTAGACTCTTCACTGCCTGAGGAC	4	4.05309e-13	NM_134324.2(TARBP2)	NM_004178.4(TARBP2)	NM_134323.1(TARBP2)	XM_005269115.1(TARBP2)	XM_005269121.1(TARBP2)	XM_005269118.1(TARBP2)	XM_005269114.1(TARBP2)	XM_005269123.1(TARBP2)	XM_005269117.1(TARBP2)	XR_245955.1(TARBP2)
TCCCTGGTCTAGTGGTTA	TTTTCCATTGGTGCGGGATCCAAGACCCCAGGGGCTCGACAGCGACTGC	4	1.81832e-18	XM_005277620.1(POM121)	XM_005250732.1(POM121)	XM_005277622.1(POM121)	XM_005250729.1(POM121)	XM_005250728.1(POM121)	XM_005250731.1(POM121)	XM_005277554.1(POM121C)	XM_005277621.1(POM121)	XM_005250730.1(POM121)	XM_005277618.1(POM121)	XM_005250726.1(POM121)	XM_005277619.1(POM121)	XM_005277553.1(POM121C)	XM_005250727.1(POM121)	XM_005250082.1(POM121C)	NM_001099415.2(POM121C)	NM_172020.4(POM121)
TCCTCGTTAGTATAGTGGTGAGTAT	GTTCAGCACTTACTCCAACGAGGAT	4	6.14561e-06	NM_032595.3(PPP1R9B)
TCCTCGTTAGTATAGTGGTGAGTATCCCCGCCT	GTCGATCTTGACAGGTGCACTTTACTGGGGAGAAT	4	2.56466e-09	NM_013375.3(ABT1)
TCCTCGTTAGTATAGTGGTGAGTATCCCCGCCT	GTAAGAGGGCGGGAGAACTCACTGAGGAT	4	8.31129e-07	NM_022551.2(RPS18)	NR_077247.1(RPS18P9)
TCCTCGTTAGTATAGTGGTGAGTATCCCCGCCT	GTCCGGGGCAGAGCAATGGGCGGGACC	4	3.31553e-05	XM_005270747.1(AGO1)	XM_005270746.1(AGO1)	NM_012199.2(AGO1)
TCCTCGTTAGTATAGTGGTGAGTATCCCCGCCT	GTAACTTCAGGTTGGGGGCCT	4	0.0099869	NM_001962.2(EFNA5)
TCCTCGTTAGTATAGTGGTGAGTATCCCCGCCT	GTGGCAACCAGGGTGGGGGCTACGGAGGTGGTT	4	2.17009e-09	NM_031243.2(HNRNPA2B1)	XR_242075.1(HNRNPA2B1)	NM_002137.3(HNRNPA2B1)	XR_242077.1(HNRNPA2B1)	XR_242076.1(HNRNPA2B1)	XM_005249729.1(HNRNPA2B1)
TCCTCGTTAGTATAGTGGTGAGTATCCCCGC	GACGCTGACGAGGACGATGAGGACC	4	6.14561e-06	NM_001001520.1(HDGFRP2)	NM_032631.2(HDGFRP2)
GACGAGGTGGCCGAGTGG	AGCGCGCCTCGTCGCCATGCCTCGGAAAATTGAGGAAATC	4	1.19734e-13	NM_000999.3(RPL38)	NM_001035258.1(RPL38)
GCGTTGGTGGTATAGTGGTGAGCATAGCTG	ACCTTCCACTAGACCATGAGCACCTGGGC	4	6.42502e-08	XM_005275586.1(TAP2)	XM_005274884.1(TAP2)	NM_000544.3(TAP2)	XM_005275015.1(TAP2)
TCCCTGGTGGTCTAGTGGTTA	CTTATACTGTCATCAGGGAGACT	4	5.96432e-05	XM_005251560.1(SNAPC3)	NM_001039697.1(SNAPC3)	XM_005251559.1(SNAPC3)
TCCCTGGTGGTCTAGTGGTTA	AGTCCAGTGGACCACAGAGGGCC	4	5.96432e-05	NM_022497.3(MRPS25)	XM_005265401.1(MRPS25)
TCCCTGGTGGTCTAGTGGTTA	ACAAGCGCTCGACCATCACCCAGGGAGAT	4	3.86687e-05	XM_005249441.1(HIST1H2BO)	NM_003519.3(HIST1H2BL)	NM_003520.3(HIST1H2BN)	NM_003527.4(HIST1H2BO)	NM_003523.2(HIST1H2BE)	NM_003526.2(HIST1H2BC)	NM_021063.3(HIST1H2BD)	NM_021058.3(HIST1H2BJ)	NM_080593.2(HIST1H2BK)	XR_241927.1(HIST1H2BN)	XM_005249438.1(HIST1H2BN)	XM_005249039.1(HIST1H2BD)	XM_005249464.1(HIST1H2BJ)	XM_005249440.1(HIST1H2BC)	XR_241951.1(HIST1H2BJ)	NM_138720.2(HIST1H2BD)	NM_003525.2(HIST1H2BI)
TCCCTGGTGGTCTAGTGGTTA	AGATCCATGCCAGGGAGAT	4	0.00999337	NM_001428.3(ENO1)	XM_005263431.1(ENO1)
TCCCTGGTGGTCTAGTGGTTA	ATCAAGCAGATCATCAAAGGGAGAGATGTC	4	2.04159e-08	NM_014740.3(EIF4A3)
GCATGGGTGGTTCAGTGGTAGAATTCTCGCCT	ATCACCCCAGGATGTCACCACCCATGC	4	7.12627e-07	NM_006445.3(PRPF8)
GCATGGGTGGTTCAGTGGTAGAA	AAGCTTCCCAGACCCTCATGCAGTTGGTTGT	4	2.29679e-08	NM_007040.3(HNRNPUL1)	XM_005258459.1(HNRNPUL1)	XM_005258463.1(HNRNPUL1)	XM_005258466.1(HNRNPUL1)	XM_005258462.1(HNRNPUL1)	XM_005258461.1(HNRNPUL1)	XM_005258465.1(HNRNPUL1)	XM_005258460.1(HNRNPUL1)	XM_005258464.1(HNRNPUL1)	NM_144732.2(HNRNPUL1)
GCATTGGTGGTTCAGTGGTAGAATTCTCGCCTC	CCACACGTAAGGCAGAATGTTCCCTGACACCAGTGTGTGGAT	4	4.81304e-13	NM_004879.3(EI24)	NM_001007277.1(EI24)
AGCAGAGTGGCGCAGCGGAAGCGTGCTG	CCCCACGCTGCTGCTAACGACAGTATGATGCTTACTCTGCTACTCGG	4	2.17121e-17	NM_003036.3(SKI)	XM_005244775.1(SKI)	XM_005244776.1(SKI)
TCCTCGTTAGTATAGTGGTTAGTATCCCCGCCT	GTCCGCGGGAATCCCACTGTTGAGGTT	4	3.31553e-05	NM_001428.3(ENO1)	XM_005263431.1(ENO1)
TCCCTGGTGGTCTAGTGGTTAGG	CTGACTTCTTGGACTACATGGGGATC	4	2.13589e-06	NM_000188.2(HK1)	NM_033497.2(HK1)	NM_033500.2(HK1)	XM_005269737.1(HK1)	NM_033498.2(HK1)	XM_005269735.1(HK1)	NM_033496.2(HK1)	XM_005269736.1(HK1)
TCCCTGGTGGTCTAGTGGTTAGG	TCTCCAGATCCCATTAGAACCAACCAGGTGCT	4	9.1786e-08	NM_178014.2(TUBB)	XM_005275358.1(TUBB)	XM_005272780.1(TUBB)	XM_005275518.1(TUBB)	XM_005275359.1(TUBB)	XM_005272781.1(TUBB)	XM_005275519.1(TUBB)
TCCCTGGTGGTCTAGTGGTTAGG	CTTCCCCACTGGCAATCCAGGTT	4	5.96432e-05	NM_001206491.1(MAVS)	NR_037921.1(MAVS)	NM_020746.4(MAVS)
TCCCTGGTGGTCTAGTGGTTAGG	GAGGAGGACCACCTGCGGGTC	4	0.000772034	NM_001823.4(CKB)
GTCACGGTGGCCGAGTGG	CTATGGCCTGCCGTCCCTTGAGCGGACTGG	4	9.49862e-07	NM_173630.3(RTTN)	XM_005266679.1(RTTN)
GTCACGGTGGCCGAGTGG	GAGGATTTTGCGCCGGCTGCTCAGAAGATACCGTGAATCT	4	1.19734e-13	NM_000981.3(RPL19)	XM_005257564.1(RPL19)
TCCCTGGTGGTCTAGTGGTTAGGATTCGGCGCT	AGGTCGAGAGAATCCTCAATTACTTCAGCAATTAGCCAACACCAGGAGC	4	8.45982e-17	NM_002874.4(RAD23B)	NM_001244713.1(RAD23B)	NM_001244724.1(RAD23B)
TCCCTGGTGGTCTAGTGGTTAGGATTCGGCGCT	ATTGGTGCGGGATCCAAGACCCCAGGGGCT	4	2.04159e-08	XM_005277620.1(POM121)	XM_005250732.1(POM121)	XM_005277622.1(POM121)	XM_005250729.1(POM121)	XM_005250728.1(POM121)	XM_005250731.1(POM121)	XM_005277554.1(POM121C)	XM_005277621.1(POM121)	XM_005250730.1(POM121)	XM_005277618.1(POM121)	XM_005250726.1(POM121)	XM_005277619.1(POM121)	XM_005277553.1(POM121C)	XM_005250727.1(POM121)	XM_005250082.1(POM121C)	NM_001099415.2(POM121C)	NM_172020.4(POM121)
TCCCTGGTGGTCTAGTGGTTAGGATTCGGCGCT	ACAACAAGCGCTCGACCATCACCTCCAGGGAGATC	4	5.51237e-11	XM_005249441.1(HIST1H2BO)	NM_003519.3(HIST1H2BL)	NM_003520.3(HIST1H2BN)	NM_003527.4(HIST1H2BO)	NM_003523.2(HIST1H2BE)	NM_003526.2(HIST1H2BC)	NM_021063.3(HIST1H2BD)	NM_021058.3(HIST1H2BJ)	NM_080593.2(HIST1H2BK)	XR_241927.1(HIST1H2BN)	XM_005249438.1(HIST1H2BN)	XM_005249039.1(HIST1H2BD)	XM_005249464.1(HIST1H2BJ)	XM_005249440.1(HIST1H2BC)	XR_241951.1(HIST1H2BJ)	NM_138720.2(HIST1H2BD)
TCCCTGGTGGTCTAGTGGTTAGGATTCGGCGCT	AAAAACGTCGTCCTGCAGACCCTGGAGGGAATTCTCGGGTGCCAAGGCCAGGAATGCCGAG	4	9.43625e-08	NM_004475.2(FLOT2)	XM_005257950.1(FLOT2)	XM_005257953.1(FLOT2)	XM_005257952.1(FLOT2)	XM_005257951.1(FLOT2)
TCCCTGGTGGTCTAGTGGTTAGGATTCGGCGCT	CTCGGTGCTCCACGCCCAGGGCGTCATCCACCGGGAC	4	1.76844e-11	NM_001014831.2(PAK4)	NM_005884.3(PAK4)	NM_001014832.1(PAK4)	XM_005258408.1(PAK4)	XM_005258409.1(PAK4)	NM_001014835.1(PAK4)	NM_001014834.2(PAK4)	XM_005258410.1(PAK4)
TCCCTGGTGGTCTAGTGGTTAGGATTCGGCGCT	CCGACACCGGCATCTCCTCTAAGGCCATGGGAATC	4	5.51237e-11	NM_080593.2(HIST1H2BK)
TCCCTGGTGGTCTAGTGGTTAGGATTCGGCGCT	AACAAGCGCTCCACCATCACCTCCAGGGAGAT	4	1.97281e-09	NM_003522.3(HIST1H2BF)
TCCCTGGTGGTCTAGTGGTTAGGATTCGGCGCT	CACCTGGCTCAATCCTCCTCCACCACCAGGGGCCTC	4	1.65054e-11	NM_033198.3(PIGS)	XM_005258069.1(PIGS)
TCCCTGGTGGTCTAGTGGTTAGGATTCGGCGCT	CTCTGGCGTCTTCAGAATCTCCCACCAAGGCT	4	2.55199e-08	NM_173487.2(C4orf33)	XM_005262736.1(C4orf33)
TCCCTGGTGGTCTAGTGGTTAGGATTCGGCGCT	ATGGGATCCTACACCTAGCCACACACCAGCGGGAGCT	4	4.91691e-12	NM_012433.2(SF3B1)	XM_005246428.1(SF3B1)	XR_241300.1(SF3B1)
TCCCTGGTGGTCTAGTGGTTAGGATTCGGCGCT	CTCATTCTGTCCAATCCACCAAGCCAAGGGGATT	4	8.51459e-09	NM_000947.3(PRIM2)
TCCCTGGTGGTCTAGTGGTTAGGATTCGGCGCT	CACTGCCATCCTCACCAACACCTGGCTGGACGAC	4	6.58218e-10	NM_001979.5(EPHX2)	NM_001256482.1(EPHX2)	NM_001256484.1(EPHX2)	NM_001256483.1(EPHX2)
TCCCTGGTGGTCTAGTGGTTAGGATTCGGCGCT	CTTTCGTGTCAGAAGCCTACCTGATCACACTGGGC	4	7.1307e-10	NM_014608.2(CYFIP1)	XM_005272543.1(CYFIP1)	XM_005272544.1(CYFIP1)	XM_005272545.1(CYFIP1)	XM_005272542.1(CYFIP1)
TCCCTGGTGGTCTAGTGGTTAGGATTCGGCGCT	CTAGATGGGGCCCAGCCCCCTTCCTCCCTGGACCCC	4	2.13511e-10	NM_001145809.1(MYH14)	NM_001077186.1(MYH14)	NM_024729.3(MYH14)
TCCCTGGTGGTCTAGTGGTTAGGATTCGGCGCT	CTTGAGGAGGAACACGATCCATCACCAGAGGAGC	4	1.83009e-10	XM_005247366.1(GOLIM4)	XM_005247365.1(GOLIM4)	XM_005247364.1(GOLIM4)	NM_014498.3(GOLIM4)
TCCCTGGTGGTCTAGTGGTTAGGATTCGGCGCT	CTAGCTCCAGGAGCTCAAGATTGAGAACCTAGATCCCCGAGGAATT	4	9.68076e-16	XM_005251840.1(FAM120A)	XM_005251841.1(FAM120A)	XM_005251843.1(FAM120A)	XM_005251842.1(FAM120A)	NM_014612.3(FAM120A)
TCCCTGGTGGTCTAGTGGTTAGGATTCGGCGCT	TTGTGTTCCTGCCACATAGCTGCCAGGGCTT	4	6.38594e-09	NM_001078172.1(FAM127B)	NM_001134321.1(FAM127B)
TCCCTGGTGGTCTAGTGGTTAGGATTCGGCGCT	ACCCGAAATGTCACCGAACCCGTGAAGACCCTGGAGGAGCACTCCC	4	7.48368e-17	NM_003310.2(TSSC1)	XM_005264706.1(TSSC1)
TCCCTGGTGGTCTAGTGGTTAGGATTCGGCGCT	ACTCTGCCGGCCGCTCCACCTGGGAAAGC	4	6.42502e-08	NM_025138.4(PROSER1)	XM_005266545.1(PROSER1)
TCCCTGGTGGTCTAGTGGTTAGGATTCGGCGCT	CTCATGCCCTACCAATATCCAGCACTGACCCCGGAGC	4	6.36043e-11	NM_000034.3(ALDOA)	XM_005255170.1(ALDOA)	NM_184043.2(ALDOA)	NM_001243177.1(ALDOA)	NM_184041.2(ALDOA)	NM_001127617.2(ALDOA)
TCCCTGGTGGTCTAGTGGTTAGGATTCGGCGCT	TGGGCCGCCACCTCCTCATCGACGCCAATGGGGTC	4	5.51237e-11	XM_005258968.1(ZNF580)	NM_207115.1(ZNF580)	NM_001163423.1(ZNF580)	NM_016202.2(ZNF580)	XM_005258967.1(ZNF580)
TCCCTGGTGGTCTAGTGGTTAGGATTCGGCGCT	CTCGCTTGAGTTCAGGAGTTCTAGACCCACCTGGGGC	4	1.76844e-11	NM_145167.2(PIGM)
TCCCTGGTGGTCTAGTGGTTAGGATTCGGCGCT	ATCCCGCGTCACCTCCAACTGGCCATCCGCAACGACGAGGAGCTC	4	2.57458e-16	NM_080596.2(HIST1H2AH)
TCCCTGGTGGTCTAGTGGTTAGGATTCGGCGCT	CACCCTGCCACCTGCCCAATATCCCAGGAGT	4	6.38594e-09	NM_004096.4(EIF4EBP2)
TCCCTGGTGGTCTAGTGGTTAGGATTCGGCGCT	CCTATACGCTGAAGAAATTTGACCCGATGGGAC	4	2.17009e-09	NM_018648.3(NOP10)
GCATGGGTGGTTCAGTGGTAGAATTC	ATGTTCCAATATGATTCCACCCATGGC	4	7.12627e-07	NM_002046.4(GAPDH)	XM_005253678.1(GAPDH)	NM_001256799.1(GAPDH)
TCCCTGGTGGTCTAGTGGTTAGGAT	CACCACTAAAATCTCCAGGGGC	4	0.000214585	NM_053275.3(RPLP0)	NM_001002.3(RPLP0)	XM_005253921.1(RPLP0)	XM_005253923.1(RPLP0)	XM_005253922.1(RPLP0)
TCCCTGGTGGTCTAGTGGTTAGGAT	GACCAGTACAGCAGTGACCGAGACCACCGGGGACACAGAGATT	4	3.02767e-15	XM_005254836.1(CHD2)	XM_005254834.1(CHD2)	XM_005254835.1(CHD2)	NM_001271.3(CHD2)	XM_005254837.1(CHD2)
TCCCTGGTGGTCTAGTGGTTAGGAT	AAGGGCCGCCCGAGACGGTCCCCAGAGAGCCACCGGAGGAGC	4	1.0345e-14	NM_138426.3(GLCCI1)	XM_005249606.1(GLCCI1)	XM_005249608.1(GLCCI1)	XM_005249607.1(GLCCI1)
GCATGGGTGGTTCA	AAGACTTTGTTTTTGCACATTTGAAAATGCCACCCATGGAT	4	3.52488e-14	NM_001542.3(IGSF3)	NM_001007237.2(IGSF3)	XM_005270793.1(IGSF3)	XM_005270794.1(IGSF3)
GCCCGGCTAGCTCAGTCGGTAGAGC	TTCTTTCTTTTTTTGAAAAGTCCAAGAATAAAAA	4	5.12447e-06	NM_203284.2(RBPJ)	NM_015874.4(RBPJ)	NM_203283.2(RBPJ)	NM_005349.3(RBPJ)	XM_005248161.1(RBPJ)
GGCCCCATGGTGTAATGGTCAGCAC	AGGTCTGAGCAATGGAAATGGAATTCACCACGGGGCC	4	4.91691e-12	XM_005250300.1(MDFIC)	NM_001166345.1(MDFIC)	XR_242234.1(MDFIC)
TCCCTGGTCTAGTGGTTAGGATT	CGGCGCTCTCACAACAAGCGCTCGACCATCACCTCCAGGGAGATCCAGACGGCC	4	4.69289e-15	NM_003519.3(HIST1H2BL)
GCATGGGTGGTTCAGTGGTAGAATT	AAATGTCACTCTCACCATCCGGCT	4	1.65777e-05	NM_005016.5(PCBP2)	NM_001128912.1(PCBP2)	NM_001128911.1(PCBP2)	NM_031989.4(PCBP2)	NM_001128913.1(PCBP2)	NM_001098620.2(PCBP2)	NM_001128914.1(PCBP2)	XM_005268932.1(PCBP2)	XM_005268931.1(PCBP2)	XM_005268934.1(PCBP2)	XM_005268933.1(PCBP2)	XM_005268936.1(PCBP2)	XM_005268937.1(PCBP2)	XM_005268935.1(PCBP2)	XM_005268938.1(PCBP2)
GCATGGGTGGTTCAGTGGTAGAATT	AGTCCAATACCATCCTGCGTC	4	0.000772034	NM_000852.3(GSTP1)	XM_005273958.1(GSTP1)
GCATGGGTGGTTCAGTGGTAGAATT	GCTGTGTATGTGAACCACCCATGTGAGGGAAT	4	1.97281e-09	NM_000365.5(TPI1)	NM_001159287.1(TPI1)	XM_005277757.1(TPI1)	NM_001258026.1(TPI1)
GCATGGGTGGTTCAGTGGTAGAATT	ATTGATTCACCACCCATCACAGCCCGGA	4	2.3116e-07	NM_002654.4(PKM)	NM_001206798.1(PKM)	NM_001206796.1(PKM)	NM_182470.2(PKM)	XM_005254444.1(PKM)	NM_182471.2(PKM)	XM_005254445.1(PKM)	XM_005254443.1(PKM)	NM_001206797.1(PKM)	NM_001206799.1(PKM)
TCCCTGGTGGTCTAGTGGTTAGGATTCGGCGC	ACTTCAACCTCCACTAGGGTACCAGATGAAT	4	6.38594e-09	NM_006089.2(SCML2)	NR_033717.1(SCML2)
TCCCTGGTGGTCTAGTGGTTAGGATTCGGCGC	AACAAGCGCTCGACCATCACCTCCAGGGAGAT	4	1.97281e-09	XM_005249441.1(HIST1H2BO)	NM_003519.3(HIST1H2BL)	NM_003520.3(HIST1H2BN)	NM_003527.4(HIST1H2BO)	NM_003523.2(HIST1H2BE)	NM_003526.2(HIST1H2BC)	NM_021063.3(HIST1H2BD)	NM_021058.3(HIST1H2BJ)	NM_080593.2(HIST1H2BK)	XR_241927.1(HIST1H2BN)	XM_005249438.1(HIST1H2BN)	XM_005249039.1(HIST1H2BD)	XM_005249464.1(HIST1H2BJ)	XM_005249440.1(HIST1H2BC)	XR_241951.1(HIST1H2BJ)	NM_138720.2(HIST1H2BD)
GACCTCGTGGCGCAAT	AGCTGAAACACAGAATATAGCGCCATCATTCGTGAAGGGGTTT	4	3.02767e-15	NM_014263.3(YME1L1)	NM_001253866.1(YME1L1)	NM_139312.2(YME1L1)
GACCTCGTGGCGCAAC	TCGCTCGAGGTCGGGCCCAAGTGCAAGAATTCTGT	4	2.56466e-09	NM_019852.3(METTL3)	XM_005267861.1(METTL3)
GCGTTGGTGGTATAGTGGTGAGCATAGCTGCC	ATCTAGCAGTGCCTGTGCCACCAGC	4	6.14561e-06	NM_198040.2(PHC2)
TCCTCGTTAGTATAGTGGTGAGTATCCCCGCC	CGTAGTGAGAGTGGGGAAAAGAACGAGGGATCGGAGAGT	4	5.243e-12	NM_004559.3(YBX1)	XM_005270904.1(YBX1)
TCCTCGTTAGTATAGTGGTGAGTATCCCCGCC	CGTCAATTTGAGGGGATGAGGGGGAAGAGGAGCTGCC	4	2.28762e-10	NM_001282208.1(SIGMAR1)	NM_001282207.1(SIGMAR1)	NM_005866.3(SIGMAR1)	NM_001282206.1(SIGMAR1)	NR_104108.1(SIGMAR1)	NM_001282209.1(SIGMAR1)	NM_147157.2(SIGMAR1)	NM_001282205.1(SIGMAR1)
GCGTTGGTGGTATAGTGGTGAGCA	GCGCTCCCATCATCATCAAC	4	0.00277763	NM_032242.3(PLXNA1)
GCATTGGTGGTTCAGTGGTA	ATTCCTCTACAAAGCCACCAAATGCTGCT	4	6.42502e-08	XM_005263093.1(LARP1B)	XM_005263088.1(LARP1B)	XM_005263086.1(LARP1B)	XM_005263089.1(LARP1B)	XM_005263099.1(LARP1B)	XM_005263092.1(LARP1B)	XM_005263095.1(LARP1B)	XM_005263087.1(LARP1B)	NM_018078.3(LARP1B)	XM_005263100.1(LARP1B)
TCCCACATGGTCTAGCGGTTAGGATTCC	AGCCAGCTGGGCCACTGGGA	4	0.00277763	XM_005268205.1(ELMSAN1)	XM_005268204.1(ELMSAN1)	XM_005268206.1(ELMSAN1)	NM_194278.3(ELMSAN1)	NM_001043318.1(ELMSAN1)
ACCAGGATGGCCGAGTGGTTA	CTCTCTTCGGCCTCGTCCTGCT	4	0.00277583	NM_006887.4(ZFP36L2)
GACCCAGTGGCCTAAT	ATCTCTTCTAAGGCCATGGGAAT	3	5.96432e-05	NM_003519.3(HIST1H2BL)
GCATGGGTGGTTCAGTGG	ATTCCACTGAGCCACCCTACAGCCAGAAGAGATAT	3	5.51237e-11	NM_001402.5(EEF1A1)	XM_005248667.1(EEF1A1)	XM_005248666.1(EEF1A1)
GTAGTCGTGGCCGAGTGGTTAA	TGCGGCCCGCGACAACAAGAAG	3	0.000214585	NM_003513.2(HIST1H2AB)	NM_080596.2(HIST1H2AH)	XR_246424.1(H2AFX)	NM_002105.2(H2AFX)
GTAGTCGTGGCCGAGTGGTTAA	AGCCCGGCCCGCGTCTCGAAGGGGCACCTGTGAACT	3	1.65054e-11	NM_001040874.1(HIST2H2AA4)
AGCAGAGTGGCGCAGCGGAAGCGT	CCAGTTACCGCTTCCGCTACCGC	3	5.96432e-05	NM_031895.5(CACNG8)	NR_030632.1(MIR935)
GCAGCGATGGCCGAGTGG	CCTTCCTTGAGCTGTCGCTGTACT	3	1.65777e-05	NM_057161.3(KLHDC3)	NR_040101.1(KLHDC3)
GGTAGCGTGGCCGAGCGGT	AAACCTCGGTCCAAACCAAAAAGGTTCTTTAGAG	3	3.96145e-07	NM_003510.2(HIST1H2AK)
GCATGGGTGGTTCAGTGGTA	TCACTGAGCCTGCCATCTGTGCTCTTCGTCATCT	3	1.83009e-10	NM_001904.3(CTNNB1)	XM_005264887.1(CTNNB1)	XM_005264886.1(CTNNB1)	XM_005264888.1(CTNNB1)	NM_001098209.1(CTNNB1)	NM_001098210.1(CTNNB1)
GCATGGGTGGTTCAGTGGTA	AAGACACTGAATTCCCACCATTTCCTTTTCTGTAAATT	3	1.45822e-12	NM_018128.4(TSR1)
GCATGGGTGGTTCAGTGGTA	TGTGAACCACCCATGTGAGGGAAT	3	1.65777e-05	NM_000365.5(TPI1)	NM_001159287.1(TPI1)	XM_005277757.1(TPI1)	NM_001258026.1(TPI1)
GCATGGGTGGTTCAGTGGTA	TGAAACCCTGACCATCACCCAGGC	3	1.65777e-05	NR_037926.1(SENP3-EIF4A1)	NM_001416.3(EIF4A1)	NM_001204510.1(EIF4A1)
GCATGGGTGGTTCAGTGGTA	TGATCAAAACCTTCCGCCCTGCGCT	3	6.14561e-06	XM_005278253.1(LENG8)	XM_005277066.1(LENG8)	XM_005277244.1(LENG8)	NM_052925.2(LENG8)
TCCCTGGTGGTCTAGTGGTTAGGATTC	CATCTCTTCATCCTGAGAAAGAAT	3	1.65777e-05	NM_007178.3(STRAP)	XM_005253293.1(STRAP)	XM_005253294.1(STRAP)
TCCCTGGTCTAGTGGT	ATCCTCACTGGACGCCACAGGGGC	3	1.65777e-05	NM_001024662.1(RPL6)	NM_000970.3(RPL6)	XM_005253920.1(RPL6)
TCCCTGGTGGTCTAGTGGCTA	TGGGATCTCCAGGGAAAGAGGAAAATGAAAAC	3	1.97281e-09	XM_005268644.1(NEDD1)	NM_152905.3(NEDD1)	NM_001135176.1(NEDD1)	NM_001135175.1(NEDD1)	NM_001135177.1(NEDD1)
TCCCTGGTGGTCTAGTGGCTA	AGAAAGGAAGCGTGAACCCCAGGGAAC	3	7.12627e-07	NM_001282290.1(ARHGAP27)	NM_199282.2(ARHGAP27)	XM_005275642.1(ARHGAP27)	XM_005275641.1(ARHGAP27)	XM_005275643.1(ARHGAP27)
TCCCTGGTGGTCTAGTGGCTA	AGAGCCCACCTCCGCCAGGGC	3	0.000772034	NM_175852.3(TXLNA)	XM_005270594.1(TXLNA)
TCCCTGGTGGTCTAGTGGCTA	TGTAGGAGGCATGCCAGGGAAGAGT	3	6.14561e-06	XM_005248212.1(SLIT2)	XM_005248213.1(SLIT2)	XM_005248211.1(SLIT2)	XM_005248214.1(SLIT2)	NM_004787.1(SLIT2)
GGGGGTGTAGCTCAGTGGT	GTTGGAGCCAGGCCTACACCCCAGC	3	2.21036e-05	NM_006597.5(HSPA8)	XM_005271536.1(HSPA8)	XM_005271537.1(HSPA8)	NM_153201.3(HSPA8)
ACCAGGATGGCCGAGTGG	AAAGATGGTCTTCTTATTATTGGTGTTCACTCGGCTAAGTTTCCAAATGAAAAAGTCCTGGAT	3	4.49845e-26	NM_198514.3(NHLRC2)
GGCCTCGTGGCGCAAC	ACCTGGTGTTGCGCCTGCGAGGTGGCTGGGATTCTCGGG	3	6.8304e-06	XM_005260054.1(UBA52)	XM_005260053.1(UBA52)	XM_005260052.1(UBA52)	XM_005260050.1(UBA52)	XM_005260051.1(UBA52)	NM_001033930.1(UBA52)	NM_003333.3(UBA52)
GCATGGGTGGTTCAGTGGTAG	TATCCTGAACCATCCAGGC	3	0.00999337	NM_001402.5(EEF1A1)	XM_005248667.1(EEF1A1)	XM_005248666.1(EEF1A1)	XM_005248668.1(EEF1A1)
GCATGGGTGGTTCAGTGGTAG	GGTCCACGGCCACCATGGCGT	3	0.000772034	NM_001675.2(ATF4)	NM_182810.1(ATF4)
GCATGGGTGGTTCAGTGGTAG	TATCCTGAACCATCCAGGCTGGA	3	0.00998042	NM_001402.5(EEF1A1)	XM_005248667.1(EEF1A1)	XM_005248666.1(EEF1A1)	XM_005248668.1(EEF1A1)
GGTAGCGTGGCCGAGTGG	ACCTCCAACTGGCCATCCGCAACGACGAGGAGCT	3	1.83009e-10	NM_080596.2(HIST1H2AH)
GCATGGGTGGTTCAGTGGTAGAATTCTCGCCTG	CCACAGGGCGAGAACCTTCTACTTCCCA	3	1.07548e-05	NM_001256423.1(ARHGAP19)	NM_032900.5(ARHGAP19)	NM_001204300.1(ARHGAP19)	NR_037909.1(ARHGAP19-SLIT1)
GCATGGGTGGTTCAGTGGTAGAATTCTCGCCTG	CCAAGATTATCTACATTGCCCCCATGC	3	2.56306e-06	NM_014014.4(SNRNP200)
GCATGGGTGGTTCAGTGGTAGAATTCTCGCCTG	CCACAAAATGGATTCCACTGAGCCACCCTACAGCCAGAAGAGAT	3	1.14339e-14	NM_001402.5(EEF1A1)	XM_005248667.1(EEF1A1)	XM_005248666.1(EEF1A1)
GCATGGGTGGTTCAGTGGTAGAATTCTCGCCTG	AAAGCTCTATCGGGAAACAAATGAACCCACCCA	3	1.30606e-06	NM_001469.3(XRCC6)	XM_005261487.1(XRCC6)	XM_005261489.1(XRCC6)	XM_005261488.1(XRCC6)
ACCAGGATGGCCGAGTG	ATCCTACTCGGTCATACTGGAC	3	0.000771784	NM_001207067.1(BZW1)	NM_001207069.1(BZW1)	XM_005246979.1(BZW1)	NM_014670.3(BZW1)
TCCCTGGTGGTCTAGTGGTTAG	AAGGAAGGCATTCCCCCCGACCAGCAGAGGCT	3	1.97281e-09	NM_001281720.1(UBB)	NM_001281718.1(UBB)	NM_001281719.1(UBB)	NM_001281717.1(UBB)	NM_001281716.1(UBB)	NM_018955.3(UBB)
TCCCTGGTGGTCTAGTGGTTAG	AACAAGCGCTCGACCATCACCTCCAGGGAGAT	3	1.97281e-09	XM_005249441.1(HIST1H2BO)	NM_003519.3(HIST1H2BL)	NM_003520.3(HIST1H2BN)	NM_003527.4(HIST1H2BO)	NM_003523.2(HIST1H2BE)	NM_003526.2(HIST1H2BC)	NM_021063.3(HIST1H2BD)	NM_021058.3(HIST1H2BJ)	NM_080593.2(HIST1H2BK)	XR_241927.1(HIST1H2BN)	XM_005249438.1(HIST1H2BN)	XM_005249039.1(HIST1H2BD)	XM_005249464.1(HIST1H2BJ)	XM_005249440.1(HIST1H2BC)	XR_241951.1(HIST1H2BJ)	NM_138720.2(HIST1H2BD)
TCCCTGGTGGTCTAGTGGTTAG	AGAATAGAGACCACCGAGGCC	3	0.000772034	NM_018976.4(SLC38A2)	XM_005268983.1(SLC38A2)
TCCCTGGTGGTCTAGTGGTTAG	AAACGTTCTACCTCAGATCATCAGGC	3	0.00462338	XM_005249181.1(SERPINB6)
TCCCTGGTGGTCTAGTGGTTAG	CCTTTTTGTGGCCCCAGGGC	3	0.00277763	XM_005253267.1(ATG13)	XM_005253265.1(ATG13)	XM_005253264.1(ATG13)	XM_005253262.1(ATG13)	NM_001142673.2(ATG13)	NM_014741.4(ATG13)	NM_001205119.1(ATG13)	NM_001205121.1(ATG13)	NM_001205120.1(ATG13)	XM_005253266.1(ATG13)	XM_005253263.1(ATG13)	NM_001205122.1(ATG13)	XM_005253268.1(ATG13)
TCCCTGGTGGTCTAGTGGTTAG	ATGACTGGACCACGGGCCCCAGGGAC	3	2.13589e-06	NM_020199.2(C5orf15)
TCCCTGGTGGTCTAGTGGTTAG	TTTTGGGTCTGGATCTCCCTGGGGAGTG	3	2.3116e-07	XM_005259819.1(LPHN1)	XM_005259818.1(LPHN1)	NM_001008701.2(LPHN1)	NM_014921.4(LPHN1)
TCCCTGGTGGTCTAGTGGTT	TACAAGAAGCACCTGGACCCCAGGGAATTCTCGGGTGCCAAGGCCAGGAATGCCGAGACCGATCTCGTATGCCG	3	0.000276026	XM_005277842.1(IRAK1)	NM_001025242.1(IRAK1)	NM_001569.3(IRAK1)
TCCCTGGTGGTCTAGTGGTT	CGTGGGTGAGATCACCAGTGGGCTCC	3	0.00462338	XM_005255857.1(ZNF423)
TCCCTGGTGGTCTAGTGGTT	CTTGGCCATCAGGCAGAATGCGCT	3	1.65777e-05	NM_018361.3(AGPAT5)
TCCCTGGTGGTCTAGTGGTT	CAGCCACTGCCAGGGACCAAGGATCC	3	2.13589e-06	NM_001136134.1(RPL28)	NM_000991.4(RPL28)
TCCCTGGTGGTCTAGTGGTT	GCTTGCTAGCTACACACCAGGGTT	3	1.65777e-05	NM_001282787.1(NFIB)	NM_005596.3(NFIB)	NM_001190737.1(NFIB)	NM_001190738.1(NFIB)	XM_005251470.1(NFIB)	XM_005251469.1(NFIB)	XM_005251467.1(NFIB)	XM_005251468.1(NFIB)	XM_005251471.1(NFIB)
TCCCTGGTGGTCTAGTGGTT	CTTTTCACTGAGGCCACCCGGATCCT	3	2.13589e-06	NM_002812.4(PSMD8)
ACCGGGATGGCCGAGTGGTTA	TGTTCCTCGTGCCATCCTGGTGGAT	3	6.14561e-06	NM_178014.2(TUBB)	XM_005275358.1(TUBB)	XM_005272780.1(TUBB)	XM_005275518.1(TUBB)	XM_005275359.1(TUBB)	XM_005272781.1(TUBB)	XM_005275519.1(TUBB)
TCCCACATGGTCTAGCGGTTAGGATTCCTG	AAGAAGAAGGACGAGCTGGAGCGTGTGGCC	3	2.04159e-08	NM_001009.3(RPS5)	XM_005259134.1(RPS5)
AGCAGAGTGGCGCAGCGGAAGCGTGCTGGGCCC	TGCGCGCCCGCTCTTCTGCTGCTGTTTGT	3	6.42502e-08	NM_006088.5(TUBB4B)
AGCAGAGTGGCGCAGCGGAAGCGTGCTGGGCCC	ATCCCCAGCAAAAAGCTCCGCAACTGGAATTCT	3	6.07651e-05	NM_001021.3(RPS17)	NM_001199057.1(RPS17L)	XM_005272417.1(RPS17L)
AGCAGAGTGGCGCAGCGGAAGCGTGCTGGGCCC	ACGTGGCCCAGATTTATGCTATCCGTC	3	7.12627e-07	XM_005259140.1(RPS16)	NM_001020.4(RPS16)	XM_005259138.1(RPS16)	XM_005259139.1(RPS16)
AGCAGAGTGGCGCAGCGGAAGCGTGCTGGGCCC	CCGTGCCCCACGCTGCTGCTAACGACAGTATGATGCTTACTCTGCT	3	7.48368e-17	NM_003036.3(SKI)	XM_005244775.1(SKI)	XM_005244776.1(SKI)
AGCAGAGTGGCGCAGCGGAAGCGTGCTGGGCCC	CTTGGCTCACTGCAAGCTCCGCCTCTGGAATTC	3	1.6895e-05	XM_005260057.1(ZNF43)	XM_005257077.1(KIF18B)	NM_001080435.2(WHAMM)	XM_005256483.1(TRIM16L)	XM_005256482.1(TRIM16L)	XM_005256481.1(TRIM16L)	XM_005256484.1(TRIM16L)	XM_005256480.1(TRIM16L)	XM_005256479.1(TRIM16L)	XM_005256421.1(TRIM16)	XM_005256419.1(TRIM16)	XM_005256420.1(TRIM16)	XM_005256423.1(TRIM16)	XM_005256417.1(TRIM16)	XM_005256422.1(TRIM16)	XM_005256416.1(TRIM16)
GTCAGGATGGCCGAGCGG	CTCTGTTTCTGCCTGGTCATCCTGAGC	3	7.12627e-07	NM_014508.2(APOBEC3C)
GCGTTGGTGGTATAGTGGTGAGCAT	CGTCCTCACTGCTATACTCCCAGC	3	1.65777e-05	XM_005258858.1(ZNF850)	XM_005258857.1(ZNF850)	NM_001267779.1(ZNF850)	NM_001193552.1(ZNF850)
TCCCTGGTCTAGTGGTT	CAAGTCCCCACTAGACTCAGGAGC	3	0.000771284	XM_005258610.1(ECH1)	XM_005268156.1(CDKL1)
TCCCTGGTGGTCTAGTG	ATCTCTAAGTGACCACCAGGGGCT	3	1.65777e-05	NM_002808.4(PSMD2)	NM_001278709.1(PSMD2)	NM_001278708.1(PSMD2)
TCCCTGGTGGTCTAGTG	TGGTTGGACCCCTGGGATCCT	3	0.000772034	NM_015528.1(RNF167)	XM_005256597.1(RNF167)	XM_005256600.1(RNF167)
TCCCACATGGTCTAGCGGTT	TTTTTCTTCGCTGGACTATTGTGC	3	1.65777e-05	NM_001206891.1(CTNND1)	NM_001206889.1(CTNND1)	XM_005273790.1(CTNND1)	NM_001206890.1(CTNND1)	XM_005273791.1(CTNND1)	XM_005273792.1(CTNND1)	NM_001206888.1(CTNND1)	XM_005273789.1(CTNND1)	XM_005273786.1(CTNND1)	XM_005273788.1(CTNND1)	XM_005273785.1(CTNND1)	XM_005273787.1(CTNND1)	NM_001206886.1(CTNND1)	NM_001206887.1(CTNND1)	NM_001206885.1(CTNND1)	XM_005273797.1(CTNND1)	XM_005273794.1(CTNND1)	XM_005273796.1(CTNND1)	XM_005273793.1(CTNND1)	XM_005273795.1(CTNND1)
GCATGGGTGGTTCAGTG	TATGTGAACCACCCATGTGAGGGAAT	3	2.13589e-06	NM_000365.5(TPI1)	NM_001159287.1(TPI1)	XM_005277757.1(TPI1)	NM_001258026.1(TPI1)
TCCCACATGGTCTAGCGGTTAGGATTCCTGGT	ACTGTTGGAGGGGCCATGATGGGATC	3	2.13589e-06	NM_006842.2(SF3B2)	XM_005273726.1(SF3B2)
TCCCACATGGTCTAGCG	CAACTGGAAGTGTGGGAGCAGCC	3	5.96432e-05	NM_001759.3(CCND2)
TCCCTGGTGGTCTAGTGGT	AAGCGCTCGACCATCACCTCCAGGGAGATC	3	2.04159e-08	XM_005249441.1(HIST1H2BO)	NM_003519.3(HIST1H2BL)	NM_003520.3(HIST1H2BN)	NM_003527.4(HIST1H2BO)	NM_003523.2(HIST1H2BE)	NM_003526.2(HIST1H2BC)	NM_021063.3(HIST1H2BD)	NM_021058.3(HIST1H2BJ)	NM_080593.2(HIST1H2BK)	XR_241927.1(HIST1H2BN)	XM_005249438.1(HIST1H2BN)	XM_005249039.1(HIST1H2BD)	XM_005249464.1(HIST1H2BJ)	XM_005249440.1(HIST1H2BC)	XR_241951.1(HIST1H2BJ)	NM_138720.2(HIST1H2BD)
GCGTTGGTGGTATAGTGGTGAGCATAGCTGCCT	TCGAGGAGGACGCGCCCGCCACCGACATCT	3	7.34288e-08	NM_012398.2(PIP5K1C)	NM_001195733.1(PIP5K1C)	XM_005259524.1(PIP5K1C)	XM_005259523.1(PIP5K1C)
TCCCTGGTGGTCTAGTGGCT	CAGATGCCACCTACCAGGGTCT	3	0.000214585	NM_015140.3(TTLL12)	XM_005261402.1(TTLL12)
TCCCTGGTGGTCTAGTGGTTAGGA	AAGCGCTCGACCATCACCTCCAGGGAGAT	3	6.42502e-08	XM_005249441.1(HIST1H2BO)	NM_003519.3(HIST1H2BL)	NM_003520.3(HIST1H2BN)	NM_003527.4(HIST1H2BO)	NM_003523.2(HIST1H2BE)	NM_021062.2(HIST1H2BB)	NM_003526.2(HIST1H2BC)	NM_021063.3(HIST1H2BD)	NM_021058.3(HIST1H2BJ)	NM_080593.2(HIST1H2BK)	XR_241927.1(HIST1H2BN)	XM_005249438.1(HIST1H2BN)	XM_005249039.1(HIST1H2BD)	XM_005249464.1(HIST1H2BJ)	XM_005249440.1(HIST1H2BC)	XR_241951.1(HIST1H2BJ)	NM_138720.2(HIST1H2BD)
TCCCTGGTGGTCTAGTGGTTAGGA	AGCGCTCGACCATCACCTCCAGGGAGAT	3	2.3116e-07	XM_005249441.1(HIST1H2BO)	NM_003519.3(HIST1H2BL)	NM_003520.3(HIST1H2BN)	NM_003527.4(HIST1H2BO)	NM_003523.2(HIST1H2BE)	NM_021062.2(HIST1H2BB)	NM_003526.2(HIST1H2BC)	NM_021063.3(HIST1H2BD)	NM_021058.3(HIST1H2BJ)	NM_080593.2(HIST1H2BK)	XR_241927.1(HIST1H2BN)	XM_005249438.1(HIST1H2BN)	XM_005249039.1(HIST1H2BD)	XM_005249464.1(HIST1H2BJ)	XM_005249440.1(HIST1H2BC)	XR_241951.1(HIST1H2BJ)	NM_138720.2(HIST1H2BD)
TCCCTGGTGGTCTAGTGGTTAGGA	ATCACCACTAAAATCTCCAG	3	0.00277763	NM_053275.3(RPLP0)	NM_001002.3(RPLP0)	XM_005253921.1(RPLP0)	XM_005253923.1(RPLP0)	XM_005253922.1(RPLP0)
TCCCTGGTGGTCTAGTGGTTAGGA	AGAATTTGAAATGGACCCTGGGG	3	5.96432e-05	NM_015221.2(DNMBP)	XM_005269660.1(DNMBP)
TCCCTGGTGGTCTAGTGGTTAGGA	ACCCTGACCACCCCATTGTGGAGAC	3	6.14561e-06	NM_001271969.1(HSP90AB1)	NM_007355.3(HSP90AB1)	NM_001271970.1(HSP90AB1)	XM_005249075.1(HSP90AB1)	NM_001271972.1(HSP90AB1)	NM_001271971.1(HSP90AB1)
TCCCTGGTGGTCTAGTGGTTAGGA	AATTACACAACCAGGGAGAGG	3	0.000772034	XM_005262834.1(FAT1)	NM_005245.3(FAT1)	XM_005262835.1(FAT1)
TCCCTGGTGGTCTAGTGGTTAGGA	GCTTCAAGAAATTACTGGAAGGCTTCCACTAGGGTCCACCAGGAGTTCT	3	1.81832e-18	NM_005567.3(LGALS3BP)	XM_005257354.1(LGALS3BP)
TCCCTGGTGGTCTA	TGACACTGGCCATTTTTGTAAACGAGACCACCAGGCCTT	3	4.05309e-13	NM_014142.2(NUDT5)
TCCCTGGTGGTCTA	TGATCTCTAAGTGACCACCAGGGGCT	3	2.13589e-06	NM_002808.4(PSMD2)	NM_001278709.1(PSMD2)	NM_001278708.1(PSMD2)
GCGTTGGTGGTATAGTGGTGAGC	GAAAACCCAGTGGACTACACCGTTCAGATCCCACCAAGCACC	3	1.0345e-14	NM_001137673.1(ILF3)	NM_004516.3(ILF3)	NM_017620.2(ILF3)	NM_012218.3(ILF3)	XM_005259894.1(ILF3)	NM_153464.2(ILF3)	XM_005259895.1(ILF3)
GCGTTGGTGGTATAGTGGTGAGC	CTCCTACCCGGACACCGACGTC	3	0.000214585	NM_004040.2(RHOB)
GGCCCCATGGTGTAATGGTCAGC	GATGTCTTTGGCCAGAACACCGTGGGCTGTT	3	6.38594e-09	NM_001199954.1(ACTG1)	NM_001614.3(ACTG1)	NR_037688.1(ACTG1)
GCATGGGTGGTTCAGTGGT	TCTTATCCTGAACCATCCAGGC	3	0.00277583	NM_001402.5(EEF1A1)	XM_005248667.1(EEF1A1)	XM_005248666.1(EEF1A1)	XM_005248668.1(EEF1A1)
GCATGGGTGGTTCAGTGGT	TTTGCCCTGACCATGCTGTGC	3	0.000772034	NM_015421.3(TMEM186)
GCATGGGTGGTTCAGTGGT	TTATGTTCCAATATGATTCCACCCA	3	7.94985e-05	NM_002046.4(GAPDH)	XM_005253678.1(GAPDH)	NM_001256799.1(GAPDH)
GCATGGGTGGTTCAGTGGT	TTATGTTCCAATATGATTCCACCCATGGC	3	8.31129e-07	NM_002046.4(GAPDH)	XM_005253678.1(GAPDH)	NM_001256799.1(GAPDH)
GCATGGGTGGTTCAGTGGT	CGTGCCCGAGCTCACCCAGC	3	0.00277763	NM_006088.5(TUBB4B)	XM_005258159.1(TUBB6)	NM_006086.3(TUBB3)	XM_005258158.1(TUBB6)	NM_032525.1(TUBB6)	NM_001197181.1(TUBB3)
GCATGGGTGGTTCAGTGGT	GATAGTGTGGACCCCCATGGCTT	3	5.96432e-05	NM_001001563.1(TIMM50)	XM_005259409.1(TIMM50)
TCCCTGGTGGTCTAGT	TCAAAGACCACACTTCTGGGAGCAAGCTGACCCAGCTGAAGATCGCC	3	2.17121e-17	NM_013286.4(RBM15B)
TCCCTGGTGGTCTAGT	ATTACAACAAGGGCTCGACCATCACCTC	3	1.07548e-05	XM_005249441.1(HIST1H2BO)	NM_003520.3(HIST1H2BN)	NM_003527.4(HIST1H2BO)	NM_003523.2(HIST1H2BE)	NM_003526.2(HIST1H2BC)	NM_021063.3(HIST1H2BD)	NM_021058.3(HIST1H2BJ)	NM_080593.2(HIST1H2BK)	XR_241927.1(HIST1H2BN)	XM_005249438.1(HIST1H2BN)	XM_005249039.1(HIST1H2BD)	XM_005249464.1(HIST1H2BJ)	XM_005249440.1(HIST1H2BC)	XR_241951.1(HIST1H2BJ)	NM_138720.2(HIST1H2BD)
TCCCTGGTGGTCTAGT	AGCTGTCTCTGTTGTGGTGCCACCAGTGGAACT	3	1.30606e-06	NM_005734.4(HIPK3)	NM_001048200.2(HIPK3)	NM_001278162.1(HIPK3)	XM_005252729.1(HIPK3)	NM_001278163.1(HIPK3)	XM_005252727.1(HIPK3)	XM_005252728.1(HIPK3)
TCCCTGGTGGTCTAGT	TTTCCTAACCACTAGACTACCAGGGAT	3	7.12627e-07	NM_014553.2(TFCP2L1)
TCCCTGGTGGTCTAGT	TCTGACCAGCTTGGGGCACTGTTTC	3	6.14561e-06	XM_005260550.1(TTPAL)	XM_005260549.1(TTPAL)	NM_001261839.1(TTPAL)	NM_001039199.2(TTPAL)	NM_024331.4(TTPAL)
TCCCTGGTGGTCTAGT	TCTGAGTTTGACCAGGTGCTCCAGGGC	3	2.56306e-06	NM_001282313.1(EXOC7)	NM_001145299.3(EXOC7)	NM_001145297.3(EXOC7)	NM_001013839.3(EXOC7)	NM_015219.4(EXOC7)	NM_001145298.3(EXOC7)
TCCCTGGTGGTCTAGT	ACATCTTACAGATCCATACCAGGGACT	3	7.12627e-07	XM_005264372.1(ATAD2B)	NM_001242338.1(ATAD2B)	NM_017552.2(ATAD2B)	XM_005264373.1(ATAD2B)
TCCCTGGTGGTCTAGT	AATGTTTTATAGACCCTGGGAAAAAGAATTTTC	3	6.03367e-10	XM_005250861.1(PABPC1)	XM_005250863.1(PABPC1)	NM_002568.3(PABPC1)	XM_005250864.1(PABPC1)	XM_005250865.1(PABPC1)	XM_005250862.1(PABPC1)
TCCCTGGTGGTCTAGT	ATCCACCAGAGCCAGGCCCATGCTGGAGGCCCGGCCCACACTCTGTGCCCTCACACCT	3	1.13079e-21	NM_031232.3(NECAB3)	XM_005260511.1(NECAB3)
TCCCTGGTGGTCTAGT	CGCTCGACCATCACCTCCAGGGAGAT	3	2.13589e-06	XM_005249441.1(HIST1H2BO)	NM_003519.3(HIST1H2BL)	NM_003520.3(HIST1H2BN)	NM_003527.4(HIST1H2BO)	NM_003523.2(HIST1H2BE)	NM_021062.2(HIST1H2BB)	NM_003526.2(HIST1H2BC)	NM_021063.3(HIST1H2BD)	NM_021058.3(HIST1H2BJ)	NM_080593.2(HIST1H2BK)	XR_241927.1(HIST1H2BN)	XM_005249438.1(HIST1H2BN)	XM_005249039.1(HIST1H2BD)	XM_005249464.1(HIST1H2BJ)	XM_005249440.1(HIST1H2BC)	XR_241951.1(HIST1H2BJ)	NM_138720.2(HIST1H2BD)
TCCCTGGTGGTCTAGT	ATGAAGAAATTTTTTCCTAAAGGAGCCA	3	1.07548e-05	NM_014815.3(MED24)	XM_005257872.1(MED24)	XM_005257873.1(MED24)	XM_005257875.1(MED24)	XM_005257874.1(MED24)	XM_005257871.1(MED24)	XM_005257869.1(MED24)	XM_005257870.1(MED24)	NR_052017.1(MED24)	NM_001079518.1(MED24)	XM_005257876.1(MED24)	NM_001267797.1(MED24)
TCCCTGGTGGTCTAGT	CTATAGCCTTGAGACCTCAGGGAGAT	3	2.13589e-06	NM_001282936.1(STIL)	NM_001282938.1(STIL)	NM_001282937.1(STIL)	NM_001282939.1(STIL)	XM_005271132.1(STIL)	XM_005271131.1(STIL)	NM_003035.2(STIL)	NM_001048166.1(STIL)
TCCTCGTTAGTATAGTGGTGAGTA	GACCTCACCACACTCAACATTTCGGGGAGAGAATT	3	5.51237e-11	NM_002040.3(GABPA)	XM_005260938.1(GABPA)	NM_001197297.1(GABPA)	XM_005260940.1(GABPA)	XM_005260939.1(GABPA)
TCCCTGGTGGTCTAGTGGTTAGGATT	GTTTCTCACTAGACCCCAGGGCACC	3	6.14561e-06	NM_022491.2(SUDS3)
TCCCTGGTGGTCTAGTGGTTAGGATT	GGAATCTGATCCTGATTGTCTTCCACTACTACCAGGCC	3	1.45822e-12	NM_032327.2(ZDHHC16)	NM_198043.1(ZDHHC16)	NM_198046.1(ZDHHC16)	NM_198044.1(ZDHHC16)	XM_005270219.1(ZDHHC16)	XM_005270217.1(ZDHHC16)	XM_005270218.1(ZDHHC16)	XM_005270220.1(ZDHHC16)
TCCCTGGTGGTCTAGTGGTTAGGATT	AGGTATCACCACTAAAATCTCCAGGGGC	3	2.3116e-07	NM_053275.3(RPLP0)	NM_001002.3(RPLP0)	XM_005253921.1(RPLP0)	XM_005253923.1(RPLP0)	XM_005253922.1(RPLP0)
TCCCTGGTGGTCTAATG	ATCTCTAAGTGACCACCAGGGGC	3	5.96432e-05	NM_002808.4(PSMD2)	NM_001278709.1(PSMD2)	NM_001278708.1(PSMD2)
TCCCTGGTGGTCTAATG	ATCTCTAAGTGACCACCAGGGGCT	3	1.65777e-05	NM_002808.4(PSMD2)	NM_001278709.1(PSMD2)	NM_001278708.1(PSMD2)
GCCCGGATAGCTCAGTCGGTAGAGCATC	CTCCTGGGTGCCTACCAAGCTTGGTTTGTTGGAATTCT	3	1.46858e-07	NM_025222.3(WDR82)
GACCTCGTGGCGCAACG	CACCTGGTGTTGCGCCTGCGAGGTGGC	3	7.12627e-07	XM_005260054.1(UBA52)	XM_005260053.1(UBA52)	XM_005260052.1(UBA52)	XM_005260050.1(UBA52)	XM_005260051.1(UBA52)	NM_001033930.1(UBA52)	NM_003333.3(UBA52)
TCCCTGGTGGTCTAG	ATGACACTGGCCATTTTTGTAAACGAGACCACCAGGCC	3	1.45822e-12	NM_014142.2(NUDT5)
TCCCTGGTGGTCTAG	GTTTCTCACTAGACCCCAGGGCACCAGATGAATTTCCAAGTTTAAACT	3	6.28831e-18	NM_022491.2(SUDS3)
TCCCTGGTGGTCTAG	GATGTTCTGCATCATGTCTACCAGGGAGC	3	2.98927e-06	XM_005260965.1(IFNAR2)	XM_005260968.1(IFNAR2)	NM_207585.1(IFNAR2)
TCCCTGGTGGTCTAG	AAAAAAAAACTACATAATTTCTACCAGGGCCAT	3	2.17009e-09	NM_003769.2(SRSF9)
ACCAGAATGGCCGAGTGGTT	CTTCTGGGCCATCTGAGTC	3	0.00999337	NM_001164145.1(CHAMP1)	NM_001164144.1(CHAMP1)	NM_032436.2(CHAMP1)	XM_005266197.1(CHAMP1)
TCCCACATGGTCTAGCGGTTAGGAT	GCTGGATCAGTGGTTCGAGTC	3	0.000772034	NM_032709.2(PYROXD2)	NR_031619.1(MIR1287)
GGTAGCGTGGCCGAGCGGTC	ACCTGTATTAGGAGCCCAGGCCACGCTACACTCTGCCCAC	3	1.19734e-13	NM_001163817.1(DHCR7)	NM_001360.2(DHCR7)
TCCCTGGTGGTCTAGTGGTTAGGATTCGGC	TCTCAGCTGTCTGCACTAAGATCCCAGAAGGGAGGCTTGC	3	5.57069e-12	NM_018622.5(PARL)	NM_001037639.1(PARL)	XM_005247582.1(PARL)	XM_005247585.1(PARL)	XM_005247587.1(PARL)	XM_005247586.1(PARL)
TCCCTGGTGGTCTAGTGGTTAGGATTCGGC	ACCCATGTTGTACCACCTTGGTGAGTC	3	7.12627e-07	NM_012316.4(KPNA6)	XM_005270711.1(KPNA6)
GTAGTCGTGGCCGAGTGGTTAAG	AACACTTTAGTGCCTGACTGCT	3	0.000214585	XM_005271922.1(ETF1)	NM_001256302.1(ETF1)	NM_004730.3(ETF1)	XM_005271920.1(ETF1)	XM_005271921.1(ETF1)	NM_001282185.1(ETF1)
TCCCTGGTGGTCTGG	CTATTTTTGTAAACGAGACCACCAGGCC	3	2.99024e-06	NM_014142.2(NUDT5)
GCGTTGGTGGTATAGTGGTAAGC	GCAATGCCTCCTGCACCACCAACTGCTT	3	2.3116e-07	NM_002046.4(GAPDH)	XM_005253678.1(GAPDH)	NM_001256799.1(GAPDH)
GTCAGGATGGCCGAGCG	TATAAACAAGGTCGCTGGTCATCCTCTGGCACAGAACGAACGTTGTCTTCAC	3	4.35917e-20	NM_003795.4(SNX3)	NM_152827.2(SNX3)	XM_005267191.1(SNX3)	XM_005267192.1(SNX3)
GTCAGGATGGCCGAGCA	TGTACTGGAGCACGGTCGTCCTGAGGAT	3	2.3116e-07	NM_014676.2(PUM1)	NM_001020658.1(PUM1)	XM_005271359.1(PUM1)	XM_005271358.1(PUM1)	XM_005271357.1(PUM1)	XM_005271360.1(PUM1)	XM_005271361.1(PUM1)	XM_005271362.1(PUM1)	XM_005271364.1(PUM1)	XM_005271363.1(PUM1)
GCATGGGTGGTTCAGT	ATGTTCCAATATGATTCCACCCATGGC	3	7.12627e-07	NM_002046.4(GAPDH)	XM_005253678.1(GAPDH)	NM_001256799.1(GAPDH)
GCGTTGGTGGTATAGTGGTAAGCA	CCTAATGCCACCAAAGAGATCAAAGTGAAGATCATCCCGCCACAGCC	3	2.17121e-17	NM_002714.3(PPP1R10)	NR_072994.1(PPP1R10)
TCCTCGTTAGTATAGTGGTGAGTATCCCCGCCT	GTCATATCAGGTGTTTTAGGGAGCTCGCTT	3	9.49862e-07	NM_001105570.1(NUDT19)
TCCTCGTTAGTATAGTGGTGAGTATCCCCGCCT	GTATGGCAACCAGGGTGGGGGCTACGGAGGT	3	2.29679e-08	NM_031243.2(HNRNPA2B1)	XR_242075.1(HNRNPA2B1)	NM_002137.3(HNRNPA2B1)	XR_242077.1(HNRNPA2B1)	XR_242076.1(HNRNPA2B1)	XM_005249729.1(HNRNPA2B1)
TCCTCGTTAGTATAGTGGTGAGTATCCCCGCCT	GTCTTTTGGTGGGGAGACTGATGAGGCCAC	3	2.64097e-07	NM_001031806.1(ALDH3A2)	NM_000382.2(ALDH3A2)
TCCTCGTTAGTATAGTGGTGAGTATCCCCGCCT	GTCATCACCAGGGCGAGGTTCGAGGAGCT	3	8.31129e-07	NM_005346.4(HSPA1B)	XM_005274969.1(HSPA1B)	XM_005275397.1(HSPA1B)	XM_005272812.1(HSPA1B)	XM_005274857.1(HSPA1B)	XM_005249069.1(HSPA1B)	NM_005345.5(HSPA1A)	XM_005275395.1(HSPA1A)	XM_005249067.1(HSPA1A)
TCCTCGTTAGTATAGTGGTGAGTATCCCCGCCT	GAAGTGTGGGGCGGGGGTCT	3	0.00277763	NM_001258028.1(TKT)	NM_001064.3(TKT)	NR_047580.1(TKT)
TCCTCGTTAGTATAGTGGTGAGTATCCCCGCCT	GTCCTGCAAAGGCGGGCAGAGCGGGGCACCCC	3	9.1786e-08	XM_005256665.1(MINK1)	XM_005256664.1(MINK1)	NM_153827.4(MINK1)	NM_001024937.3(MINK1)
TCCTCGTTAGTATAGTGGTGAGTATCCCCGCCT	GTAGATCGTCAGGTGAGGGAGGAAGGGATAGCCAGC	3	5.9364e-11	NM_001256511.1(SSBP1)	NM_001256512.1(SSBP1)	NM_001256513.1(SSBP1)	XM_005250049.1(SSBP1)	XM_005250050.1(SSBP1)
TCCTCGTTAGTATAGTGGTGAGTATCCCCGCCT	GTCAACTGATGGGGCGGTGGACACCT	3	9.93732e-05	NM_018398.2(CACNA2D3)	XM_005265318.1(CACNA2D3)	XR_245150.1(CACNA2D3)	XM_005265319.1(CACNA2D3)	XR_245149.1(CACNA2D3)
TCCTCGTTAGTATAGTGGTGAGTATCCCCGCCT	GTCATTAGTCAGGAAGAGGGTAGCTCCCAGGGGGA	3	2.56466e-09	NM_001281463.1(SMC1A)	NM_006306.3(SMC1A)
TCCTCGTTAGTATAGTGGTGAGTATCCCCGCCT	GTAGATGATGACAAAGTTACCTTTGAAGTCTTTGTACAGGCGGATGCTCCC	3	5.4445e-19	NM_003470.2(USP7)
TCCTCGTTAGTATAGTGGTGAGTATCCCCGCCT	GTGATGGGGGATGCTTCATGTGAACGTGGGAGTT	3	2.36737e-09	NM_000484.3(APP)	NM_201413.2(APP)	NM_001204301.1(APP)	NM_001204302.1(APP)	NM_201414.2(APP)	NM_001204303.1(APP)	NM_001136016.3(APP)	NM_001136131.2(APP)	NM_001136130.2(APP)	NM_001136129.2(APP)
GCATTGGTGGTTCAGTGGTAGAAT	ATTGTACACATTTCCACCGTGCAGATCCTCACAGAAG	3	4.91691e-12	NM_001198953.1(ZFYVE21)	NM_024071.3(ZFYVE21)
GCATTGGTGGTTCAGTGGTAGAAT	ATATCCCTGACCCTGATGCT	3	0.00277763	NM_004343.3(CALR)
GCCCGGCTAGCTCAGTCGGTAGAGCATGA	AGTGCATACATTCCCTTGA	3	0.00999337	NM_003968.3(UBA3)	NM_198195.1(UBA3)	XM_005264774.1(UBA3)	XM_005264775.1(UBA3)
AGCAGAGTGGCGCAGCGGAAGCGTGCTGGGCC	ATGCCCTACCACACCCAGC	3	0.00999337	XM_005258189.1(POLI)	XM_005258188.1(POLI)	NM_007195.2(POLI)
AGCAGAGTGGCGCAGCGGAAGCGTGCTGGGCC	GTTCTTCCGCCGCTCCGCCGTCGCGTTTCTCTGCCGGTC	3	4.05309e-13	NM_001614.3(ACTG1)	NR_037688.1(ACTG1)
TCCCACATGGTCTAGCGGTTAGG	CCGCTACCGCATGACCGTGTTGC	3	0.00277493	NM_004928.2(C21orf2)	NM_001271441.1(C21orf2)	NM_001271442.1(C21orf2)	NM_001271440.1(C21orf2)
TCCCACATGGTCTAGCGGTTAGGATTCCTGGTT	TTCATCAAGCCAGAGATTGTGTCTGTCACTGCTGCATGTGAGGAGTT	3	1.01017e-15	NM_001079812.2(DIAPH1)	NM_005219.4(DIAPH1)	XM_005268384.1(DIAPH1)
TCCCACATGGTCTAGCGGTTAGGATTCCTGGTT	TTAACTAAAGAAGGGCCTGTGGGGC	3	2.21036e-05	XM_005245368.1(ZNF687)	XM_005245367.1(ZNF687)	XM_005245366.1(ZNF687)	NM_020832.1(ZNF687)	XM_005245369.1(ZNF687)
TCCCTGGTGGTCTAGTGGCTAG	AAACCAGACCACTGAGGAGAGCCTGCTGAGCTGAG	3	5.51237e-11	XM_005245673.1(UBAP2L)	XM_005245674.1(UBAP2L)	XM_005245675.1(UBAP2L)	NM_001127320.1(UBAP2L)
TCCCTGGTGGTCTAGTGGTTA	ACAAGCGCTCGACCATCACCTCCAGGGAGATC	3	1.97281e-09	XM_005249441.1(HIST1H2BO)	NM_003519.3(HIST1H2BL)	NM_003520.3(HIST1H2BN)	NM_003527.4(HIST1H2BO)	NM_003523.2(HIST1H2BE)	NM_003526.2(HIST1H2BC)	NM_021063.3(HIST1H2BD)	NM_021058.3(HIST1H2BJ)	NM_080593.2(HIST1H2BK)	XR_241927.1(HIST1H2BN)	XM_005249438.1(HIST1H2BN)	XM_005249039.1(HIST1H2BD)	XM_005249464.1(HIST1H2BJ)	XM_005249440.1(HIST1H2BC)	XR_241951.1(HIST1H2BJ)	NM_138720.2(HIST1H2BD)
TCCCTGGTGGTCTAGTGGTTA	AGCGCTCGACCATCACCTCCAGG	3	5.96432e-05	XM_005249441.1(HIST1H2BO)	NM_003519.3(HIST1H2BL)	NM_003520.3(HIST1H2BN)	NM_003527.4(HIST1H2BO)	NM_003523.2(HIST1H2BE)	NM_021062.2(HIST1H2BB)	NM_003526.2(HIST1H2BC)	NM_021063.3(HIST1H2BD)	NM_021058.3(HIST1H2BJ)	NM_080593.2(HIST1H2BK)	XR_241927.1(HIST1H2BN)	XM_005249438.1(HIST1H2BN)	XM_005249039.1(HIST1H2BD)	XM_005249464.1(HIST1H2BJ)	XM_005249440.1(HIST1H2BC)	XR_241951.1(HIST1H2BJ)	NM_138720.2(HIST1H2BD)
TCCCTGGTGGTCTAGTGGTTA	TCACAATCTCTACTAGTGAAGACCCCAACCAGGCC	3	5.51237e-11	NM_006310.3(NPEPPS)	XM_005257841.1(NPEPPS)	XM_005257840.1(NPEPPS)	XM_005257839.1(NPEPPS)	XM_005257842.1(NPEPPS)
TCCCTGGTGGTCTAGTGGTTA	TTGGAGCCACCAGGTGAGCT	3	0.00277763	XM_005254402.1(MYO5A)	XM_005254401.1(MYO5A)	XM_005254400.1(MYO5A)	XM_005254399.1(MYO5A)	XM_005254398.1(MYO5A)	XM_005254397.1(MYO5A)	NM_001142495.1(MYO5A)	NM_000259.3(MYO5A)
TCCCTGGTGGTCTAGTGGTTA	AAAAAATGCACCAGGGGAAGAAGAAGAAAC	3	2.04159e-08	NM_001130823.1(DNMT1)	NM_001379.2(DNMT1)	XM_005259811.1(DNMT1)
TCCCTGGTGGTCTAGTGGTTA	ACATGTACCTCACCAGGGACC	3	0.000772034	NM_152739.3(HOXA9)	NR_037940.1(HOXA10-HOXA9)
TCCCTGGTGGTCTAGTGGTTA	AGGAGGCCATCAACGTGGAGC	3	0.000772034	NM_004637.5(RAB7A)	XM_005247751.1(RAB7A)	XM_005247752.1(RAB7A)
TCCCTGGTGGTCTAGTGGTTA	ACAAGCGCTCGACCATCACCTCCAGGGAGATCC	3	6.03367e-10	XM_005249441.1(HIST1H2BO)	NM_003519.3(HIST1H2BL)	NM_003520.3(HIST1H2BN)	NM_003527.4(HIST1H2BO)	NM_003523.2(HIST1H2BE)	NM_003526.2(HIST1H2BC)	NM_021063.3(HIST1H2BD)	NM_021058.3(HIST1H2BJ)	NM_080593.2(HIST1H2BK)	XR_241927.1(HIST1H2BN)	XM_005249438.1(HIST1H2BN)	XM_005249039.1(HIST1H2BD)	XM_005249464.1(HIST1H2BJ)	XM_005249440.1(HIST1H2BC)	XR_241951.1(HIST1H2BJ)	NM_138720.2(HIST1H2BD)
TCCCTGGTGGTCTAGTGGTTA	ATGCCACCAGGTGAGTTCCATGTGGAGCAACT	3	1.18733e-06	NM_001145347.1(ZNF576)	XM_005259260.1(ZNF576)	NM_024327.2(ZNF576)
TCCCTGGTGGTCTAGTGGTTA	AAGCGCTCGACCATCACCTCCAGGGAGAT	3	6.42502e-08	XM_005249441.1(HIST1H2BO)	NM_003519.3(HIST1H2BL)	NM_003520.3(HIST1H2BN)	NM_003527.4(HIST1H2BO)	NM_003523.2(HIST1H2BE)	NM_021062.2(HIST1H2BB)	NM_003526.2(HIST1H2BC)	NM_021063.3(HIST1H2BD)	NM_021058.3(HIST1H2BJ)	NM_080593.2(HIST1H2BK)	XR_241927.1(HIST1H2BN)	XM_005249438.1(HIST1H2BN)	XM_005249039.1(HIST1H2BD)	XM_005249464.1(HIST1H2BJ)	XM_005249440.1(HIST1H2BC)	XR_241951.1(HIST1H2BJ)	NM_138720.2(HIST1H2BD)
TCCCTGGTGGTCTAGTGGTTA	CAGGGCCACAGCCATCTCTGGGAGTT	3	2.13589e-06	NM_014089.3(NUPL1)	NM_001008564.1(NUPL1)
GGGGGTGTAGCTCAGTGGTAG	CTTACACCCAGCTGAGCACCTTCATGATGCTCATCATGTGT	3	1.63997e-12	NM_032890.3(DISP1)	XM_005273334.1(DISP1)	XM_005273335.1(DISP1)	XM_005273336.1(DISP1)
GTTTCCGTAGTGTAG	ATAACGATGTACCCATGCACTACGGAATTCTGG	3	7.80504e-09	NM_001135643.1(DCTN4)	NM_001135644.1(DCTN4)	NM_016221.3(DCTN4)	XM_005268457.1(DCTN4)
GCATTGGTGGTTCAGTGGT	TTGCAGGCCCAGCCACCAAT	3	0.00277763	XM_005261630.1(MED15)	XM_005261632.1(MED15)	XM_005261629.1(MED15)	XM_005261631.1(MED15)	NM_001003891.1(MED15)	NM_015889.3(MED15)
GCCTCCTTAGCGCAGTA	AATCTGCTTGTGGACCTGCGCTCCGGAGAGC	3	6.38594e-09	NM_001001852.3(PIM3)
GCATGGGTGGTTCAGTGGTAGAA	CTCCCTATCAGGAGTTCACTGACCACCTCGTCAAGACCCACAC	3	3.02767e-15	NM_002952.3(RPS2)	XM_005255464.1(RPS2)
GCCCGGCTAGCTCAGTCGGTAGAGCAT	AATGGGATACATTGTCATCTCTAGCAACTCCTATATATG	3	2.43933e-10	NM_003794.3(SNX4)	NR_073435.1(SNX4)
GCCCGGCTAGCTCAGTCGGTAGAGCAT	TTTGAAAGAGGTTCCAGCTAT	3	0.000772034	NM_020713.2(ZNF512B)	XM_005260226.1(ZNF512B)
GCCCGGCTAGCTCAGTCGGTAGAGCA	ATCTTTTCGTCAGTTTTCTTCCAATGGCCCTTTTCAGGGC	3	1.19734e-13	NM_003544.2(HIST1H4B)
GCCCGGCTAGCTCAGTCGGTAGAGCA	AATTATGCAGCTTTAAGTGGGA	3	0.00277583	NM_020401.2(NUP107)	XM_005269038.1(NUP107)
GCCCGGCTAGCTCAGTCGGTAGAGCA	CCCTCTGGTTGTGGGCTTGGAC	3	0.000214585	NM_000175.3(GPI)	NM_001184722.1(GPI)	XM_005258763.1(GPI)	XM_005258764.1(GPI)
ACCGGGATGGCCGAGTGGTTAAGGC	CATGGCCCGTGATGAGAAGAATT	3	5.96432e-05	NM_016391.5(NOP16)
ACCAGGATGGCCGAGTGGTTAAGG	ATTCTTGGCCAAGCATGGTGGCTC	3	1.65777e-05	XM_005264871.1(METTL6)	XM_005264867.1(METTL6)	XM_005264868.1(METTL6)
GGTAGCGTGGCCGAGTGGTC	CGGCCCGCGCTCGAAGGGGCACCTGTGAACTCAAAAGGCTCTTTTCAGAGCCACT	3	1.73003e-19	NM_001040874.1(HIST2H2AA4)
GCATGGGTGGTTCAGTGGTAGA	CCTGAGAAAGTCCATCCTGCTTGTC	3	6.14561e-06	NM_004136.2(IREB2)
GCTGTGATGGCCGAGTGG	CGCGCTCATCGTCATGGCCATCCAGAGC	3	2.3116e-07	NM_001452.1(FOXF2)
AGCAGAGTGGCGCAGCGGAAGC	TCGCCGCTGCCAACCTCGCACTCTGTT	3	0.00154257	NM_001199954.1(ACTG1)	NM_001614.3(ACTG1)	NR_037688.1(ACTG1)
TCCCACATGGTCTAGCGGTTAGGA	AAGTTCCTTTATGTTTTCTATAACCTGTGGGAT	3	6.03367e-10	XM_005264529.1(TIA1)	XM_005264530.1(TIA1)	XM_005264533.1(TIA1)	XR_244955.1(TIA1)	XM_005264531.1(TIA1)	XM_005264527.1(TIA1)	XM_005264526.1(TIA1)	XM_005264525.1(TIA1)	XM_005264524.1(TIA1)	NM_022037.2(TIA1)	NM_022173.2(TIA1)	XM_005264528.1(TIA1)	XM_005264532.1(TIA1)
TCCCACATGGTCTAGCGGTTAGGA	AACATTTCTGCTGTAGTTGTTTACCTCCATCCTAGCTGGCAGTGTGGGAC	3	5.25005e-19	NM_017902.2(HIF1AN)
GACCCAGTGGCCTAATGGATAAGGCATCAGCCT	CATTTGGGGCTTGATGACTTTCTTTGTAGCTGGGGCTT	3	3.1565e-09	NM_004494.2(HDGF)	NM_001126050.1(HDGF)	NM_001126051.1(HDGF)	XM_005245108.1(HDGF)
GGCCCCATGGTGTAATGGTCA	AAATCATTCTGCACAACACCATGGAGTCTCTGTT	3	1.83009e-10	NM_006555.3(YKT6)	XM_005249582.1(YKT6)
TCCCTGGTGGTCTAGTGGTTAGG	TATCACCACTAAAATCTCCAGGGGCAC	3	7.12627e-07	NM_053275.3(RPLP0)	NM_001002.3(RPLP0)	XM_005253921.1(RPLP0)	XM_005253923.1(RPLP0)	XM_005253922.1(RPLP0)
TCCCTGGTGGTCTAGTGGTTAGG	GTGACCACTTTTCCAGGGACTT	3	0.000214585	NM_020335.2(VANGL2)	XM_005245357.1(VANGL2)
TCCCTGGTGGTCTAGTGGTTAGG	CTGCTGGACCAAAGGGAAGGGTGTTTGT	3	2.3116e-07	NM_001931.4(DLAT)	XM_005277719.1(DLAT)	XM_005277720.1(DLAT)
TCCCTGGTGGTCTAGTGGTTAGG	TTTGACCACAAGATCACAGGGAAGCAGTTCT	3	6.38594e-09	NM_001284499.1(SLC43A2)	NM_152346.2(SLC43A2)	NM_001284498.1(SLC43A2)	XM_005256446.1(SLC43A2)
GTCACGGTGGCCGAGTGG	AGCTGTGGCCACTGTGGATTTTTCGCAAGA	3	2.04159e-08	NM_001142284.1(RPS24)	NM_001142283.1(RPS24)	NM_001142282.1(RPS24)	NM_033022.3(RPS24)	NM_001026.4(RPS24)
TCCCTGGTGGTCTAGTGGTTAGGATTCGGCGCT	AACAAGCGCTCGACCATCACCTCCAGGGAGATCCAGACGGCC	3	1.0345e-14	XM_005249441.1(HIST1H2BO)	NM_003520.3(HIST1H2BN)	NM_003527.4(HIST1H2BO)	NM_003523.2(HIST1H2BE)	NM_003526.2(HIST1H2BC)	NM_021063.3(HIST1H2BD)	NM_021058.3(HIST1H2BJ)	NM_080593.2(HIST1H2BK)	XR_241927.1(HIST1H2BN)	XM_005249438.1(HIST1H2BN)	XM_005249039.1(HIST1H2BD)	XM_005249464.1(HIST1H2BJ)	XM_005249440.1(HIST1H2BC)	XR_241951.1(HIST1H2BJ)	NM_138720.2(HIST1H2BD)
TCCCTGGTGGTCTAGTGGTTAGGATTCGGCGCT	CTTCCATCTATACCACTAGGGTTTTGTCTT	3	2.04159e-08	NM_020131.3(UBQLN4)	XM_005245346.1(UBQLN4)
TCCCTGGTGGTCTAGTGGTTAGGATTCGGCGCT	CTCAGATCCCAAATGAGTGCCTTCCGAAATTGACCCACCTGGGAGCT	3	2.80864e-16	NM_013276.2(SHPK)
TCCCTGGTGGTCTAGTGGTTAGGATTCGGCGCT	CTACCAGAAGGCGCTAGACCTGGACTCCAGCT	3	7.09549e-09	NM_006819.2(STIP1)	NM_001282652.1(STIP1)	NM_001282653.1(STIP1)
TCCCTGGTGGTCTAGTGGTTAGGATTCGGCGCT	CTCAAAGCCTCCCGGAGGCCACCGTGCTGGGT	3	7.09549e-09	NM_001282946.1(PMPCA)	NM_015160.2(PMPCA)	NM_001282944.1(PMPCA)
TCCCTGGTGGTCTAGTGGTTAGGATTCGGCGCT	CTCGCAGACACTGGGCGTCCTCCTGACCACCTGCCGGGACC	3	1.63997e-12	NM_001037633.1(SIL1)	NM_022464.4(SIL1)
TCCCTGGTGGTCTAGTGGTTAGGATTCGGCGCT	ACAAGCGCAAATCTGTCCAAGGCTGCCTGGGGAGC	3	5.51237e-11	XM_005267847.1(TDP1)	XM_005267848.1(TDP1)	NM_018319.3(TDP1)	NM_001008744.1(TDP1)	XM_005267849.1(TDP1)
TCCCTGGTGGTCTAGTGGTTAGGATTCGGCGCT	CTAAAAGACCACTGGATCCCAAGAGTGAAGCT	3	7.09549e-09	XM_005272216.1(NUP214)	NM_005085.3(NUP214)	XM_005272217.1(NUP214)	XM_005272219.1(NUP214)	XM_005272218.1(NUP214)	XM_005272220.1(NUP214)
TCCCTGGTGGTCTAGTGGTTAGGATTCGGCGCT	ATCGAGCGCCCAACCTACACTAACCTTAAC	3	2.04159e-08	NM_006082.2(TUBA1B)	XM_005268566.1(TUBA1B)	XM_005268567.1(TUBA1B)	XM_005268565.1(TUBA1B)	XM_005268564.1(TUBA1B)	NM_032704.3(TUBA1C)	XM_005269195.1(TUBA1C)
TCCCTGGTGGTCTAGTGGTTAGGATTCGGCGCT	CAGACCTTACCGAACCCACACAACCAACCAGGAATC	3	5.9364e-11	NM_004162.4(RAB5A)	XM_005265354.1(RAB5A)
TCCCTGGTGGTCTAGTGGTTAGGATTCGGCGCT	ACCTGGCTCAATCCTCCTCCACCACCAGGGGCCTC	3	5.51237e-11	NM_033198.3(PIGS)	XM_005258069.1(PIGS)
TCCCTGGTGGTCTAGTGGTTAGGATTCGGCGCT	AAGAAGCTGTCCACCATCGCCTTGGCCCTTGGGGT	3	5.51237e-11	NM_014225.5(PPP2R1A)	NR_033500.1(PPP2R1A)
TCCCTGGTGGTCTAGTGGTTAGGATTCGGCGCT	CACTGCCTGAGCCATCTCATGACCCCAGCGTC	3	7.09549e-09	NM_001170794.1(BACH2)	NM_021813.2(BACH2)	XM_005248758.1(BACH2)	XM_005248759.1(BACH2)
TCCCTGGTGGTCTAGTGGTTAGGATTCGGCGCT	CAAGACCAAGTCCTCGCTGGACTGCTCAGGGTGC	3	6.58218e-10	XM_005250861.1(PABPC1)	XM_005250863.1(PABPC1)	NM_002568.3(PABPC1)	XM_005250864.1(PABPC1)	XM_005250865.1(PABPC1)	XM_005250862.1(PABPC1)	NM_030979.2(PABPC3)
TCCCTGGTGGTCTAGTGGTTAGGATTCGGCGCT	ACGTGGACAATGTCAAACATCACAGCCGGCCGCCAGGACC	3	1.19734e-13	NM_002266.2(KPNA2)	XM_005277776.1(KPNA2)
TCCCTGGTGGTCTAGTGGTTAGGATTCGGCGCT	CTCGTCGTGGAATCCCTCCAGAGGAGCCAGGGGCCC	3	5.9364e-11	XM_005275595.1(PRRC2A)	XM_005275291.1(PRRC2A)	XM_005275462.1(PRRC2A)	XM_005275032.1(PRRC2A)	NM_004638.3(PRRC2A)	XM_005275167.1(PRRC2A)	XM_005272878.1(PRRC2A)	NM_080686.2(PRRC2A)	XM_005275596.1(PRRC2A)	XM_005275463.1(PRRC2A)	XM_005275168.1(PRRC2A)	XM_005275033.1(PRRC2A)	XM_005249392.1(PRRC2A)	XM_005272879.1(PRRC2A)
TCCCTGGTGGTCTAGTGGTTAGGATTCGGCGCT	CTCATTCGCTTCAATCCTGACATCTTCTCACCAGGGGT	3	1.88633e-11	NM_015229.3(CLUH)	XM_005256567.1(CLUH)	XM_005256568.1(CLUH)	XM_005256565.1(CLUH)	XM_005256566.1(CLUH)
TCCCTGGTGGTCTAGTGGTTAGGATTCGGCGCT	ACATCAAGCAGACCAGCGCCATCCTGCAGCAGCACTACGGTGGGGAC	3	2.17121e-17	NM_002528.5(NTHL1)	XM_005255339.1(NTHL1)
TCCCTGGTGGTCTAGTGGTTAGGATTCGGCGCT	CATTTCTCCAGCTCTGATCCGCTGTTGTACCAGGGGT	3	4.91691e-12	NM_005175.2(ATP5G1)	NM_001002027.1(ATP5G1)
TCCCTGGTGGTCTAGTGGTTAGGATTCGGCGCT	AGATTCCACCACAAAGACCTCAGCGGGAT	3	6.42502e-08	NM_005754.2(G3BP1)	NM_198395.1(G3BP1)
TCCCTGGTGGTCTAGTGGTTAGGATTCGGCGCT	CTATTGGCCTGATCGAGAAACAGCACCAGGGGAT	3	6.58218e-10	NM_006391.2(IPO7)
TCCCTGGTGGTCTAGTGGTTAGGATTCGGCGCT	CTCAAGGAGGTGCTGGGAATCCTGGTGTCCTACAGGGTC	3	5.243e-12	NM_001257328.1(ARRB2)	NM_001257330.1(ARRB2)	NR_047516.1(ARRB2)	NM_004313.3(ARRB2)	NM_001257331.1(ARRB2)	NM_199004.1(ARRB2)	NM_001257329.1(ARRB2)
TCCCTGGTGGTCTAGTGGTTAGGATTCGGCGCT	CTCAACAGACATGCAAAGATCCTAGGAGACAGTCCCCATAGACCTTCAGACATTAAAAAGGGAGC	3	1.31488e-26	NM_012437.5(SNAPIN)	NR_052019.1(SNAPIN)	NR_052020.1(SNAPIN)
TCCCTGGTGGTCTAGTGGTTAGGATTCGGCGCT	CAGTGGCCATCATCCTCCCGCCAGGAGCTT	3	2.04159e-08	NM_006698.3(BLCAP)	NM_001167821.1(BLCAP)	NM_001167820.1(BLCAP)	NM_001167822.1(BLCAP)	NM_001167823.1(BLCAP)
TCCCTGGTGGTCTAGTGGTTAGGATTCGGCGCT	CTCACAACAAGCGCTCGACCATCACCTCCAGGGAGAT	3	2.28762e-10	XM_005249441.1(HIST1H2BO)	NM_003519.3(HIST1H2BL)	NM_003520.3(HIST1H2BN)	NM_003527.4(HIST1H2BO)	NM_003523.2(HIST1H2BE)	NM_003526.2(HIST1H2BC)	NM_021063.3(HIST1H2BD)	NM_021058.3(HIST1H2BJ)	NM_080593.2(HIST1H2BK)	XR_241927.1(HIST1H2BN)	XM_005249438.1(HIST1H2BN)	XM_005249039.1(HIST1H2BD)	XM_005249464.1(HIST1H2BJ)	XM_005249440.1(HIST1H2BC)	XR_241951.1(HIST1H2BJ)	NM_138720.2(HIST1H2BD)
TCCCTGGTGGTCTAGTGGTTAGGATTCGGCGCT	CTCAAGCGCTCGACCATCACCTCCAGGGAGATCC	3	2.36737e-09	XM_005249441.1(HIST1H2BO)	NM_003519.3(HIST1H2BL)	NM_003520.3(HIST1H2BN)	NM_003527.4(HIST1H2BO)	NM_003523.2(HIST1H2BE)	NM_003526.2(HIST1H2BC)	NM_021063.3(HIST1H2BD)	NM_021058.3(HIST1H2BJ)	NM_080593.2(HIST1H2BK)	XR_241927.1(HIST1H2BN)	XM_005249438.1(HIST1H2BN)	XM_005249039.1(HIST1H2BD)	XM_005249464.1(HIST1H2BJ)	XM_005249440.1(HIST1H2BC)	XR_241951.1(HIST1H2BJ)	NM_138720.2(HIST1H2BD)
TCCCTGGTGGTCTAGTGGTTAGGATTCGGCGCT	CTCCTCCGAGACCTCCGGTCACCACGGAAGAACT	3	2.36737e-09	XM_005258672.1(SIPA1L3)	NM_015073.1(SIPA1L3)	XM_005258671.1(SIPA1L3)
TCCCTGGTGGTCTAGTGGTTAGGATTCGGCGCT	CTACAACAAGCGCTCGACCATCACCTCCAGGGAGATCC	3	1.45822e-12	NM_003519.3(HIST1H2BL)
TCCCTGGTGGTCTAGTGGTTAGGATTCGGCGCT	CTCATGGGGATCAGCTTCCCTTCCCCACCTGGAGCCAGGGACT	3	3.91654e-14	NM_001085454.1(GIT1)	NM_014030.3(GIT1)	XM_005257967.1(GIT1)
TCCCTGGTGGTCTAGTGGTTAGGATTCGGCGCT	CTCTTGCTGATCGTCTCCCATGACCAGGGCTT	3	2.55199e-08	XM_005275521.1(ABCF1)	XM_005275360.1(ABCF1)	XM_005274928.1(ABCF1)	XM_005272782.1(ABCF1)	XM_005275224.1(ABCF1)	NM_001025091.1(ABCF1)	NM_001090.2(ABCF1)
TCCCTGGTGGTCTAGTGGTTAGGATTCGGCGCT	CTAACAAGCGTTCGACCATCACCTCCAGGGAGAT	3	2.36737e-09	XM_005249439.1(HIST1H2BH)	NM_003524.2(HIST1H2BH)
TCCCTGGTGGTCTAGTGGTTAGGATTCGGCGCT	CTCGTTCTGCAAGACGCTGTCCTCAGGGACCATTAGGGGACC	3	4.81304e-13	XM_005244777.1(NADK)	NM_001198993.1(NADK)	NM_023018.4(NADK)	NM_001198994.1(NADK)	XM_005244778.1(NADK)	XR_241040.1(NADK)	NM_001198995.1(NADK)
TCCCTGGTGGTCTAGTGGTTAGGATTCGGCGCT	CTTCCCAAGCGCCCTCTCCCAACCAGCCCACAAAACACGGGGAC	3	8.83895e-16	XM_005269565.1(CTBP2)	XM_005269569.1(CTBP2)	XM_005269568.1(CTBP2)	XM_005269572.1(CTBP2)	XM_005269566.1(CTBP2)	XM_005269567.1(CTBP2)	XM_005269564.1(CTBP2)	XM_005269563.1(CTBP2)	XM_005269570.1(CTBP2)	XM_005269571.1(CTBP2)	XM_005269562.1(CTBP2)	XM_005269561.1(CTBP2)	XM_005269573.1(CTBP2)	XM_005269574.1(CTBP2)	NM_001083914.1(CTBP2)	NM_001329.2(CTBP2)	NM_022802.2(CTBP2)	XM_005269560.1(CTBP2)
TCCCTGGTGGTCTAGTGGTTAGGATTCGGCGCT	CCGAGCCGCCCGCCGAGCACTACCAGGCC	3	6.42502e-08	NM_015140.3(TTLL12)	XM_005261402.1(TTLL12)
TCCCTGGTGGTCTAGTGGTTAGGATTCGGCGCT	AACAAGCGCTTGACCATCACCTCCAGGGAGAT	3	9.1786e-08	XM_005249441.1(HIST1H2BO)	NM_003519.3(HIST1H2BL)	NM_003520.3(HIST1H2BN)	NM_003527.4(HIST1H2BO)	NM_003523.2(HIST1H2BE)	NM_003526.2(HIST1H2BC)	NM_021063.3(HIST1H2BD)	NM_021058.3(HIST1H2BJ)	NM_080593.2(HIST1H2BK)	XR_241927.1(HIST1H2BN)	XM_005249438.1(HIST1H2BN)	XM_005249039.1(HIST1H2BD)	XM_005249464.1(HIST1H2BJ)	XM_005249440.1(HIST1H2BC)	XR_241951.1(HIST1H2BJ)	NM_138720.2(HIST1H2BD)
TCCCTGGTGGTCTAGTGGTTAGGATTCGGCGCT	ACTCCCACCGCCAGCTGGAACCCTGGGGACT	3	6.38594e-09	XM_005251061.1(YWHAZ)	NM_003406.3(YWHAZ)	XM_005251060.1(YWHAZ)
TCCCTGGTGGTCTAGTGGTTAGGATTCGGCGCT	ACCCCCCACATGTGACCACTGCAACGAAGAC	3	6.38594e-09	XM_005256181.1(CMIP)	XM_005256182.1(CMIP)	XM_005256180.1(CMIP)	XM_005256179.1(CMIP)	NM_198390.2(CMIP)	NM_030629.2(CMIP)
TCCCTGGTGGTCTAGTGGTTAGGATTCGGCGCT	CTAACCCCATCATCAGCGGACTGTACCAGGGTGCC	3	1.9826e-10	NM_005346.4(HSPA1B)	XM_005274969.1(HSPA1B)	XM_005275397.1(HSPA1B)	XM_005272812.1(HSPA1B)	XM_005274857.1(HSPA1B)	XM_005249069.1(HSPA1B)	NM_005345.5(HSPA1A)	XM_005275395.1(HSPA1A)	XM_005249067.1(HSPA1A)	XM_005275396.1(HSPA1A)	XM_005274968.1(HSPA1A)	XM_005272811.1(HSPA1A)	XM_005274856.1(HSPA1A)	XM_005249068.1(HSPA1A)
TCCCTGGTGGTCTAGTGGTTAGGATTCGGCGCT	CTGATCATCCTCACTGGACGCCACAGGGGC	3	2.04159e-08	NM_001024662.1(RPL6)	NM_000970.3(RPL6)	XM_005253920.1(RPL6)
TCCCTGGTGGTCTAGTGGTTAGGATTCGGCGCT	CTAGAAGAGCAGCTTCTCGCCGTACAAGCCATCAGGAAAT	3	1.54886e-12	NM_015156.3(RCOR1)	XM_005267453.1(RCOR1)
TCCCTGGTGGTCTAGTGGTTAGGATTCGGCGCT	CGCTCAGAACCGCTGGCTCCACATCTATGACAATCAGGGCATT	3	1.08894e-14	XM_005275064.1(WDR46)	XM_005272908.1(WDR46)	XM_005275320.1(WDR46)	XM_005249481.1(WDR46)	XM_005275491.1(WDR46)	NM_005452.5(WDR46)	NM_001164267.1(WDR46)
TCCCTGGTGGTCTAGTGGTTAGGATTCGGCGCT	CTCAACGTATCTGCCAATACCAGGATGAGCAACAACAGT	3	1.88572e-11	NM_033637.3(BTRC)	NM_001256856.1(BTRC)	NM_003939.4(BTRC)	XM_005270264.1(BTRC)
TCCCTGGTGGTCTAGTGGTTAGGATTCGGCGCT	CTCGTGTCGGATCCGCTGCCCAAACCAGGGCT	3	1.97281e-09	NM_001257335.1(ATP5A1)	NM_001001937.1(ATP5A1)	NM_004046.5(ATP5A1)	NM_001001935.2(ATP5A1)	NM_001257334.1(ATP5A1)	XM_005258282.1(ATP5A1)
TCCCTGGTGGTCTAGTGGTTAGGATTCGGCGCT	CTAAAACACAGTGCCGGGTCCGGAGCAGAAGAATCCAAC	3	5.243e-12	NM_207356.2(C1orf174)	XM_005244743.1(C1orf174)
TCCCTGGTGGTCTAGTGGTTAGGATTCGGCGCT	CTCATGAAGAGAGCTACTTCACCACCAGGACTT	3	2.80719e-08	NM_000117.2(EMD)
TCCCTGGTGGTCTAGTGGTTAGGATTCGGCGCT	CCCGCGTCCTATCCAGCTGAACCTAGGGAGC	3	6.38594e-09	XM_005252548.1(KIAA1462)	XM_005252549.1(KIAA1462)	NM_020848.2(KIAA1462)
TCCCTGGTGGTCTAGTGGTTAGGATTCGGCGCT	CCTGGGATCCTGGACCACCCTCTGGAGGAT	3	2.04159e-08	NM_012341.2(GTPBP4)	XM_005252437.1(GTPBP4)
TCCCTGGTGGTCTAGTGGTTAGGATTCGGCGCT	AAATACGCCAACCTTCCCGGCATTGCCAGGAAT	3	2.80719e-08	NM_001261412.1(DCTN2)	NM_006400.4(DCTN2)	NM_001261413.1(DCTN2)
TCCCTGGTGGTCTAGTGGTTAGGATTCGGCGCT	CTCAACAAGCGCTCGACCATCACCTCCAGGGAGATC	3	2.13511e-10	XM_005249441.1(HIST1H2BO)	NM_003519.3(HIST1H2BL)	NM_003520.3(HIST1H2BN)	NM_003527.4(HIST1H2BO)	NM_003523.2(HIST1H2BE)	NM_003526.2(HIST1H2BC)	NM_021063.3(HIST1H2BD)	NM_021058.3(HIST1H2BJ)	NM_080593.2(HIST1H2BK)	XR_241927.1(HIST1H2BN)	XM_005249438.1(HIST1H2BN)	XM_005249039.1(HIST1H2BD)	XM_005249464.1(HIST1H2BJ)	XM_005249440.1(HIST1H2BC)	XR_241951.1(HIST1H2BJ)	NM_138720.2(HIST1H2BD)
TCCCTGGTGGTCTAGTGGTTAGGATTCGGCGCT	ACCATCATGAAACAGCTCCTCTCCTACATCACCAAGGAC	3	4.05309e-13	XM_005253815.1(NCAPD2)	NM_014865.3(NCAPD2)
TCCCTGGTGGTCTAGTGGTTAGGATTCGGCGCT	ACAAGCGCCGCAAAACCGGGGGCAAGAGAAAGCCCT	3	1.65054e-11	NM_001012.1(RPS8)	XR_246289.1(RPS8)	XM_005271099.1(RPS8)
TCCCTGGTGGTCTAGTGGTTAGGATTCGGCGCT	CTCGAGATGAAGCGCTGATCCTGTAGTCACCT	3	9.1786e-08	NM_004859.3(CLTC)	XM_005257012.1(CLTC)	XM_005257011.1(CLTC)
TCCCTGGTGGTCTAGTGGTTAGGATTCGGCGCT	ATTCGCCATTGAAATAGCTGCGGCCATCTGGGGAT	3	5.51237e-11	NM_001769.3(CD9)	XM_005253814.1(CD9)
TCCCTGGTGGTCTAGTGGTTAGGATTCGGCGCT	ATTGCAGCCGCCTACCTGCTCCAGGGAAGCTT	3	1.97281e-09	NM_198207.2(CERS1)	NM_001492.4(GDF1)	XM_005259711.1(CERS1)
TCCCTGGTGGTCTAGTGGTTAGGATTCGGCGCT	CTCGTGTGAGCCTCGTACCCCAGACCCCAAGCC	3	2.80719e-08	NM_015670.5(SENP3)
TCCCTGGTGGTCTAGTGGTTAGGATTCGGCGCT	CCCGAGCCAGGAACTCTGGGCCCCATGGAGTT	3	1.97281e-09	XM_005259262.1(GEMIN7)	NM_024707.2(GEMIN7)	NM_001007270.1(GEMIN7)	NM_001007269.1(GEMIN7)	XM_005259264.1(GEMIN7)	XM_005259263.1(GEMIN7)
TCCCTGGTGGTCTAGTGGTTAGGATTCGGCGCT	ATGTGTTCGCCGAAGTCATCAGAAAACCAGGGAA	3	2.36737e-09	XM_005272229.1(PRRC2B)	XM_005272228.1(PRRC2B)	XM_005272227.1(PRRC2B)	NM_013318.3(PRRC2B)	XR_246604.1(PRRC2B)
TCCCTGGTGGTCTAGTGGTTAGGATTCGGCGCT	CTCACAAGCGCTCGACCATCACCTCCAGGGAGATCC	3	7.67921e-10	XM_005249441.1(HIST1H2BO)	NM_003519.3(HIST1H2BL)	NM_003520.3(HIST1H2BN)	NM_003527.4(HIST1H2BO)	NM_003523.2(HIST1H2BE)	NM_003526.2(HIST1H2BC)	NM_021063.3(HIST1H2BD)	NM_021058.3(HIST1H2BJ)	NM_080593.2(HIST1H2BK)	XR_241927.1(HIST1H2BN)	XM_005249438.1(HIST1H2BN)	XM_005249039.1(HIST1H2BD)	XM_005249464.1(HIST1H2BJ)	XM_005249440.1(HIST1H2BC)	XR_241951.1(HIST1H2BJ)	NM_138720.2(HIST1H2BD)
TCCCTGGTGGTCTAGTGGTTAGGATTCGGCGCT	ATTGTGCCAAGGAGCTGATCCAAATGCCAGGGAT	3	1.83009e-10	XM_005272400.1(TNKS)	NM_003747.2(TNKS)	XM_005272399.1(TNKS)
TCCCTGGTGGTCTAGTGGTTAGGATTCGGCGCT	CATAGGCGCCCACCACCATGCCTGGCTAATTTTTT	3	1.9826e-10	NM_001170544.1(PGAM5)	NM_001170543.1(PGAM5)
TCCCTGGTGGTCTAGTGGTTAGGATTCGGCGCT	CTGTTGCTGCCAACTCTATCCAAAACAGGCCGCCAGGCT	3	1.45775e-12	NM_006015.4(ARID1A)	XM_005246005.1(ARID1A)	NM_139135.2(ARID1A)
TCCCTGGTGGTCTAGTGGTTAGGATTCGGCGCT	CTCAGTGATGCTGACCTTGCCGGACCACTGCAGAAGGAGACCCAGAAATT	3	2.44261e-17	XM_005253815.1(NCAPD2)	NM_014865.3(NCAPD2)	XM_005253816.1(NCAPD2)
GTCAGGATGGCCGAGTG	AGCTGTGGCCACTGTGGATTTCGCAAGAACATTAAT	3	9.93369e-09	NM_001142284.1(RPS24)	NM_001142283.1(RPS24)	NM_001142282.1(RPS24)	NM_033022.3(RPS24)	NM_001026.4(RPS24)
GTCAGGATGGCCGAGTG	ATGCCATCCAGACTGAGGAAGACCCGGAAACTT	3	6.03367e-10	NM_000990.4(RPL27A)
GCGTTGGTGGTATAGTGGTGAGCATAGCT	ATGTCCGCCTTACTACTGCCAACGTCCGTATC	3	1.97281e-09	NM_005777.2(RBM6)	XM_005264784.1(RBM6)	XM_005264787.1(RBM6)	XM_005264785.1(RBM6)	XM_005264786.1(RBM6)	NM_001167582.1(RBM6)	XM_005264788.1(RBM6)
TCCCTGGTGGTCTAGTGGCTAGGA	ACATCCTAGTCCCACACCAGCGCT	3	1.65777e-05	XM_005270747.1(AGO1)	XM_005270746.1(AGO1)	NM_012199.2(AGO1)
TCCCTGGTGGTCTAGTGGTTAGGATTCGGCG	AAGCGCTCGACCATCACCTCCAGGGAGAT	3	6.42502e-08	XM_005249441.1(HIST1H2BO)	NM_003519.3(HIST1H2BL)	NM_003520.3(HIST1H2BN)	NM_003527.4(HIST1H2BO)	NM_003523.2(HIST1H2BE)	NM_021062.2(HIST1H2BB)	NM_003526.2(HIST1H2BC)	NM_021063.3(HIST1H2BD)	NM_021058.3(HIST1H2BJ)	NM_080593.2(HIST1H2BK)	XR_241927.1(HIST1H2BN)	XM_005249438.1(HIST1H2BN)	XM_005249039.1(HIST1H2BD)	XM_005249464.1(HIST1H2BJ)	XM_005249440.1(HIST1H2BC)	XR_241951.1(HIST1H2BJ)	NM_138720.2(HIST1H2BD)
GCCCGGCTAGCTCAGTCGGTAGAGCATGAGACT	CTGCCACCTCTCCGCCCCGGACT	3	5.96432e-05	NM_001146171.1(TATDN3)	NM_001042553.2(TATDN3)	NM_001146169.1(TATDN3)	NM_001042552.2(TATDN3)	NM_001146170.1(TATDN3)
GCCCGGCTAGCTCAGTCGGTAGAGCATGAGACT	ATTGCTCTACCCTGCTACTTAGTTGATTTAAAGTGAATT	3	1.88572e-11	NM_002641.3(PIGA)	NR_033835.1(PIGA)	NR_033836.1(PIGA)	NM_020473.3(PIGA)
GGTCCCATGGTGTAA	AACATCGAGGGCGTTGATTCCAACATGTGCTGTGGGACC	3	4.05309e-13	NM_001261434.1(AARSD1)	NM_001136042.2(PTGES3L-AARSD1)	NM_025267.3(PTGES3L-AARSD1)
GTAGTCGTGGCCGAGTGG	ACTGAGTGGCATGTACTCCCTGCCCTTCCTCACGGCCCCTGGCTCCC	3	2.17121e-17	NM_032750.2(ABHD14B)	NM_001146314.1(ABHD14B)	XM_005265514.1(ABHD14B)	NM_001254753.1(ABHD14B)
TCCCACATGGTCTAGCGGTTAGGATT	AAATCCATTGGGGTTTCCCCGCGCAGGTTCGTATCCTGCCGACTACGCCA	3	5.28733e-14	NM_025099.5(CTC1)	NR_046431.1(CTC1)
TCCCACATGGTCTAGCGGTTAGGATT	GCTGGATCAGTGGTTCGAGTC	3	0.000772034	NM_032709.2(PYROXD2)	NR_031619.1(MIR1287)
TCCCACATGGTCTAGCGGTTAGGATT	GACCGCTGAGATCCTGGAGCT	3	0.000772034	NM_080596.2(HIST1H2AH)
GCATGGGTGGTTCAGTGGTAGAATTC	CAACACCCATCTGCCATGCGAT	3	0.000214585	NM_013262.3(MYLIP)	XM_005249032.1(MYLIP)	XM_005249033.1(MYLIP)
GTCAGGATGGCCGAGCGGTCTA	GCAAGAGTGTGCTCGCCACGACCCCT	3	2.13589e-06	NM_207313.1(TMEM132E)
GTCAGGATGGCCGAGCGGTCTA	CTGCAGACGGCCACAGCATCCTGGCGGGAGGCATGTCCAAGTTCGTGTGC	3	5.25005e-19	NM_005049.2(PWP2)
TCCCTGGTGGTCTAGTGGTTAGGAT	GACGTCTCCAACGCTGACCGCCTGGGCTT	3	6.42502e-08	NM_001823.4(CKB)
TCCCTGGTGGTCTAGTGGTTAGGAT	AACAAGCGCTCGACCATCACCTCCAGGGAGATCC	3	1.83009e-10	XM_005249441.1(HIST1H2BO)	NM_003519.3(HIST1H2BL)	NM_003520.3(HIST1H2BN)	NM_003527.4(HIST1H2BO)	NM_003523.2(HIST1H2BE)	NM_003526.2(HIST1H2BC)	NM_021063.3(HIST1H2BD)	NM_021058.3(HIST1H2BJ)	NM_080593.2(HIST1H2BK)	XR_241927.1(HIST1H2BN)	XM_005249438.1(HIST1H2BN)	XM_005249039.1(HIST1H2BD)	XM_005249464.1(HIST1H2BJ)	XM_005249440.1(HIST1H2BC)	XR_241951.1(HIST1H2BJ)	NM_138720.2(HIST1H2BD)
TCCCTGGTGGTCTAGTGGTTAGGAT	AACTTTGACTACCTGGGGAACC	3	0.000771784	NM_139075.3(TPCN2)	XM_005273831.1(TPCN2)	XM_005273832.1(TPCN2)	XM_005273829.1(TPCN2)	XM_005273830.1(TPCN2)	XM_005273826.1(TPCN2)	XM_005273824.1(TPCN2)	XM_005273825.1(TPCN2)	XR_247191.1(TPCN2)	XR_247192.1(TPCN2)	XM_005273828.1(TPCN2)	XM_005273827.1(TPCN2)
TCCCTGGTGGTCTAGTGGTTAGGAT	CATTCAGGCCACGTCCAGGGAGAT	3	1.65777e-05	NM_004415.2(DSP)	XM_005248864.1(DSP)	NM_001008844.1(DSP)
TCCCTGGTGGTCTAGTGGTTAGGAT	ATCACCACTAAAATCTCCAGGGGC	3	1.65777e-05	NM_053275.3(RPLP0)	NM_001002.3(RPLP0)	XM_005253921.1(RPLP0)	XM_005253923.1(RPLP0)	XM_005253922.1(RPLP0)
GGCCCCATGGTGTAATGGTTAGCA	AGCTGGACTCACCCACCATGTCTCGGGCCC	3	2.04159e-08	NM_003047.4(SLC9A1)	NR_046474.1(SLC9A1)
ACCAGGATGGCCGAGTGGTTAA	ATGTTCCTCGTGCCATCCTGGTGGATCTAGAACCTGGGACC	3	3.52488e-14	NM_178014.2(TUBB)	XM_005275358.1(TUBB)	XM_005272780.1(TUBB)	XM_005275518.1(TUBB)	XM_005275359.1(TUBB)	XM_005272781.1(TUBB)	XM_005275519.1(TUBB)
ACCAGGATGGCCGAGTGGTTAA	AACTGGCCATCCGCAACGACGAGGAGC	3	7.12627e-07	NM_080596.2(HIST1H2AH)	NM_021064.4(HIST1H2AG)
GCATGGGTGGTTCA	CTGTGCTGTGTATGCGAACCACCCATGTGAGGGAAT	3	7.67921e-10	NM_000365.5(TPI1)	NM_001159287.1(TPI1)	XM_005277757.1(TPI1)	NM_001258026.1(TPI1)
GGTAGCGTGGCCGAGCGG	AAGGCCTCGGGCACGCTACGAGAGG	3	2.21036e-05	NM_000980.3(RPL18A)	XM_005260016.1(RPL18A)
GCATGGGTGGTTCAGTGGTAGAATT	TGCATGTTCCTGGACACCACCCAGAGC	3	7.12627e-07	NM_000175.3(GPI)	NM_001184722.1(GPI)	XM_005258763.1(GPI)	XM_005258764.1(GPI)
GCATGGGTGGTTCAGTGGTAGAATT	ATTGATTCACCACCCATCACAGCCCGGAAC	3	2.04159e-08	NM_002654.4(PKM)	NM_001206798.1(PKM)	NM_001206796.1(PKM)	NM_182470.2(PKM)	XM_005254444.1(PKM)	NM_182471.2(PKM)	XM_005254445.1(PKM)	XM_005254443.1(PKM)	NM_001206797.1(PKM)	NM_001206799.1(PKM)
GCATGGGTGGTTCAGTGGTAGAATT	ATCTCCAACTGGCCATCCGCAACGACGAGGAGCT	3	1.83009e-10	NM_021064.4(HIST1H2AG)
GCCGTGATCGTATAGTGGTTAGTACTCTGCGTT	GTATGTCCAAAATAATGCAGAGTAC	3	7.94985e-05	NM_001278539.1(RCHY1)	NR_037914.1(RCHY1)	NR_103723.1(RCHY1)	NR_103724.1(RCHY1)	NR_037913.1(RCHY1)	NM_001278538.1(RCHY1)	NM_001009922.2(RCHY1)	NM_015436.3(RCHY1)	NM_001278537.1(RCHY1)	NM_001278536.1(RCHY1)	NR_103725.1(RCHY1)
TCCCTGGTGGTCTAGTGGTTAGGATTCGGCGC	AAGGCCCGCTACCAGGACCGCCGGGCGCT	3	6.42502e-08	XM_005272622.1(OTUD5)	XM_005272621.1(OTUD5)	XM_005278040.1(OTUD5)	XM_005278038.1(OTUD5)	NM_017602.3(OTUD5)	NM_001136157.1(OTUD5)	XM_005278039.1(OTUD5)	NM_001136158.1(OTUD5)	XM_005272623.1(OTUD5)	XM_005278041.1(OTUD5)
TCCCTGGTGGTCTAGTGGTTAGGATTCGGCGC	GAGTTCCACTTGCTGGAGCTGCCGGGGGCCCAGGGAT	3	4.91691e-12	NM_003091.3(SNRPB)	NM_198216.1(SNRPB)
TCCCTGGTGGTCTAGTGGTTAGGATTCGGCGC	GAGATTGAATCCCGGATCCTGGATTTAAGGGCT	3	6.03367e-10	XM_005269109.1(STAT2)	XM_005269108.1(STAT2)	NM_198332.1(STAT2)	NM_005419.3(STAT2)	XR_245954.1(STAT2)	XR_245953.1(STAT2)	XM_005269111.1(STAT2)	XM_005269110.1(STAT2)
TCCCTGGTGGTCTAGTGGTTAGGATTCGGCGC	ACTCGCTCCCGGTCCACTCGTCACCCCAGGCC	3	1.97281e-09	XM_005259028.1(SAMD4B)	XM_005259029.1(SAMD4B)	XM_005259030.1(SAMD4B)	NM_018028.2(SAMD4B)
TCCCTGGTGGTCTAGTGGTTAGGATTCGGCGC	AACAAGCGCTCGACCATCACCTCCAGGGAGATC	3	6.03367e-10	XM_005249441.1(HIST1H2BO)	NM_003519.3(HIST1H2BL)	NM_003520.3(HIST1H2BN)	NM_003527.4(HIST1H2BO)	NM_003523.2(HIST1H2BE)	NM_003526.2(HIST1H2BC)	NM_021063.3(HIST1H2BD)	NM_021058.3(HIST1H2BJ)	NM_080593.2(HIST1H2BK)	XR_241927.1(HIST1H2BN)	XM_005249438.1(HIST1H2BN)	XM_005249039.1(HIST1H2BD)	XM_005249464.1(HIST1H2BJ)	XM_005249440.1(HIST1H2BC)	XR_241951.1(HIST1H2BJ)	NM_138720.2(HIST1H2BD)
TCCCTGGTGGTCTAGTGGTTAGGATTCGGCGC	AGGTATCACCACTAAAATCTCCAGGGGC	3	2.3116e-07	NM_053275.3(RPLP0)	NM_001002.3(RPLP0)	XM_005253921.1(RPLP0)	XM_005253923.1(RPLP0)	XM_005253922.1(RPLP0)
TCCCTGGTGGTCTAGTGGTTAGGATTCGGCGC	ACAACAAGCGCTCGACCATCACCTCCAGGGAGATC	3	5.51237e-11	XM_005249441.1(HIST1H2BO)	NM_003519.3(HIST1H2BL)	NM_003520.3(HIST1H2BN)	NM_003527.4(HIST1H2BO)	NM_003523.2(HIST1H2BE)	NM_003526.2(HIST1H2BC)	NM_021063.3(HIST1H2BD)	NM_021058.3(HIST1H2BJ)	NM_080593.2(HIST1H2BK)	XR_241927.1(HIST1H2BN)	XM_005249438.1(HIST1H2BN)	XM_005249039.1(HIST1H2BD)	XM_005249464.1(HIST1H2BJ)	XM_005249440.1(HIST1H2BC)	XR_241951.1(HIST1H2BJ)	NM_138720.2(HIST1H2BD)
TCCCTGGTGGTCTAGTGGTTAGGATTCGGCGC	AAATGCCAATTTTCCAGTGGATCCCCAAAGG	3	6.38594e-09	NM_001984.1(ESD)	XM_005266278.1(ESD)
TCCCTGGTGGTCTAGTGGTTAGGATTCGGCGC	CAGAAGAAGTGGGCCGAGCAATACCTGAAGATCATGGGGAAGATCTTAGACC	3	4.35917e-20	NM_006817.3(ERP29)	NM_001034025.1(ERP29)
GACCTCGTGGCGCAAT	AGTTCCCTTAGCCGTCTTACTCAACTGCCAGATCAAAACCAACCC	3	2.01864e-07	NM_178014.2(TUBB)	XM_005275358.1(TUBB)	XM_005272780.1(TUBB)	XM_005275518.1(TUBB)	XM_005275359.1(TUBB)	XM_005272781.1(TUBB)	XM_005275519.1(TUBB)
GACCTCGTGGCGCAAC	AGTTTATGTTCCTGGCCACCCCAAGAGGGACGGCCGGGGGCATTCGTATTGCGCCGCTAGAGGT	3	0.00285649	NM_005861.2(STUB1)
GCCCGGCTAGCTCAGTCGGTAGAGCATG	TTTTATTCAGGTGTAGATGAATTTCATTTATTGACTGT	3	1.45822e-12	NM_020122.4(KCMF1)
GCAGCGATGGCCGAGTGGTTAAG	CCAGGCCGTGCTGCTGCCTAAGAAGACCGAGAGCCACC	3	6.78445e-11	NM_080596.2(HIST1H2AH)
TCCTCGTTAGTATAGTGGTGAGTATCCCCGCC	CGTCGTGCCGACAAGATGGCGGACGGGGAGCTGAACGTGGAC	3	1.73108e-12	NM_002709.2(PPP1CB)	NM_206876.1(PPP1CB)
TCCTCGTTAGTATAGTGGTGAGTATCCCCGCC	CGAGCGGGGACAAGGAGGA	3	0.00999337	NM_001004125.2(TUSC1)
TCCCTGGTGGTCTAGTGGTTAGGATTCGG	AAGCGCCACCGCAAGGTCTTGAGAGACAACATTCAGGGC	3	4.05309e-13	XM_005277412.1(HIST2H4B)	XM_005277411.1(HIST2H4B)	XM_005277430.1(HIST2H4A)	XM_005277428.1(HIST2H4A)	XM_005245524.1(HIST2H4A)	XM_005245522.1(HIST2H4A)	XM_005245523.1(HIST2H4A)	XM_005245312.1(HIST2H4B)	XM_005245311.1(HIST2H4B)	XM_005277429.1(HIST2H4A)	NM_001034077.4(HIST2H4B)
AGCAGAGTGGCGCAGCGGAAGCGTGCTGGGC	GTTCTTCCGCCGCTCCGCCGTCGCGTTTCTCTGCCGGTC	3	4.05309e-13	NM_001614.3(ACTG1)	NR_037688.1(ACTG1)
GCGTTGGTGGTATAGTGGTGAGCA	ATCCCTAGCCACTATGCGTGAGTGCATC	3	2.3116e-07	NM_006082.2(TUBA1B)	XM_005268565.1(TUBA1B)	XM_005268564.1(TUBA1B)
GCGTTGGTGGTATAGTGGTGAGCA	ATGCCTCCTGCACCACCAACTGCTT	3	6.14561e-06	NM_002046.4(GAPDH)	XM_005253678.1(GAPDH)	NM_001256799.1(GAPDH)
TCCCACATGGTCTAGCGGTTAGGATTCC	AGCCAGCTGGGCCACTGGGAC	3	0.000772034	XM_005268205.1(ELMSAN1)	XM_005268204.1(ELMSAN1)	XM_005268206.1(ELMSAN1)	NM_194278.3(ELMSAN1)	NM_001043318.1(ELMSAN1)
TCCCACATGGTCTAGCGGTTAGGATTCC	GAAGACTGACTTGCTATGTGGGAT	3	1.65777e-05	XM_005248635.1(SYNCRIP)	NM_001159677.1(SYNCRIP)	XM_005248638.1(SYNCRIP)	XM_005248639.1(SYNCRIP)	NM_001159673.1(SYNCRIP)	NM_001253771.1(SYNCRIP)	NM_001159674.1(SYNCRIP)	NM_001159676.1(SYNCRIP)
ACCAGGATGGCCGAGTGGTTA	CATCTCTGTAACCCAGCTGGCCCCTGGT	3	2.3116e-07	NM_144703.2(LSM14B)
TCCCTGGTGGTCTAGTGGCTAGGAT	AAGCGCTCGACCATCACCTCCAGGGAGATC	2	2.04159e-08	XM_005249441.1(HIST1H2BO)	NM_003519.3(HIST1H2BL)	NM_003520.3(HIST1H2BN)	NM_003527.4(HIST1H2BO)	NM_003523.2(HIST1H2BE)	NM_003526.2(HIST1H2BC)	NM_021063.3(HIST1H2BD)	NM_021058.3(HIST1H2BJ)	NM_080593.2(HIST1H2BK)	XR_241927.1(HIST1H2BN)	XM_005249438.1(HIST1H2BN)	XM_005249039.1(HIST1H2BD)	XM_005249464.1(HIST1H2BJ)	XM_005249440.1(HIST1H2BC)	XR_241951.1(HIST1H2BJ)	NM_138720.2(HIST1H2BD)
TCCCTGGTGGTCTAGTGGCTAGGAT	AAGCGCTCGACCATCACCTCCAGGGAGAT	2	6.42502e-08	XM_005249441.1(HIST1H2BO)	NM_003519.3(HIST1H2BL)	NM_003520.3(HIST1H2BN)	NM_003527.4(HIST1H2BO)	NM_003523.2(HIST1H2BE)	NM_021062.2(HIST1H2BB)	NM_003526.2(HIST1H2BC)	NM_021063.3(HIST1H2BD)	NM_021058.3(HIST1H2BJ)	NM_080593.2(HIST1H2BK)	XR_241927.1(HIST1H2BN)	XM_005249438.1(HIST1H2BN)	XM_005249039.1(HIST1H2BD)	XM_005249464.1(HIST1H2BJ)	XM_005249440.1(HIST1H2BC)	XR_241951.1(HIST1H2BJ)	NM_138720.2(HIST1H2BD)
GACCCAGTGGCCTAAT	ATCTCTTCTAAGGCCATGGGAATTGGAATTCT	2	0.000198682	NM_003519.3(HIST1H2BL)
GTCAGGATGGCCGAGCGGTCT	CTGCCTCGGCCTCGGACCCGCACCGGGAAAAGACT	2	5.51237e-11	XM_005253651.1(NCOR2)	XM_005253650.1(NCOR2)	XM_005253646.1(NCOR2)	XM_005253647.1(NCOR2)	XM_005253649.1(NCOR2)	XM_005253648.1(NCOR2)	XM_005253645.1(NCOR2)	XM_005253644.1(NCOR2)	XM_005253643.1(NCOR2)	XM_005253642.1(NCOR2)	XM_005253641.1(NCOR2)	XM_005253640.1(NCOR2)	XM_005253638.1(NCOR2)	XM_005253652.1(NCOR2)	XM_005253653.1(NCOR2)	XM_005253639.1(NCOR2)	NM_001206654.1(NCOR2)	NM_006312.5(NCOR2)	NM_001077261.3(NCOR2)
GTAGTCGTGGCCGAGTGGTTAA	TGCGGCCCGCGACAACAAGAAGACCCGT	2	2.3116e-07	NM_080596.2(HIST1H2AH)
GTAGTCGTGGCCGAGTGGTTAA	CTCTCCCTTTTCCCCTGGTCACGGCT	2	2.13589e-06	NM_005507.2(CFL1)
GTAGTCGTGGCCGAGTGGTTAA	AGATAACCCTCCCGACTACCAGAAGT	2	2.13589e-06	NM_001145437.1(LSS)	NM_001145436.1(LSS)	NM_002340.5(LSS)	NM_001001438.2(LSS)
AGCAGAGTGGCGCAGCGGAAGCGT	CAGTTACCGCTTCCGCTACCGC	2	0.000214585	NM_031895.5(CACNG8)	NR_030632.1(MIR935)
GCAGCGATGGCCGAGTGG	AGCCCGGCCCGCGTCTCGAAGGGGCACCTGTGAACTCAAAAGGCTCTTTTCAGAGCCACT	2	6.94847e-24	NM_001040874.1(HIST2H2AA4)
GCAGCGATGGCCGAGTGG	CCGGCCCGCGTCTCGAAGGGGCACCTGAACTCAAAAGGCTCTTTTCAGAGCCACT	2	2.23793e-18	NM_001040874.1(HIST2H2AA4)
GCAGCGATGGCCGAGTGG	CCTTCCTTGAGCTGTCGCTGTACTTG	2	2.76294e-05	NM_057161.3(KLHDC3)	NR_040101.1(KLHDC3)
GCAGCGATGGCCGAGTGG	ACCTCCAGCTGGCCATCCGCAACGACGAGGAAC	2	6.03367e-10	NM_001040874.1(HIST2H2AA4)	NM_003517.2(HIST2H2AC)
GCAGCGATGGCCGAGTGG	AAGATGCGATTACGCTTCAGAGATACCAATGGGCATTGCTGTGTTAGT	2	2.92566e-16	NM_080391.3(PTP4A2)	XM_005271231.1(PTP4A2)	XM_005271232.1(PTP4A2)	NM_001195100.1(PTP4A2)	NM_001195101.1(PTP4A2)	XM_005271228.1(PTP4A2)	XM_005271230.1(PTP4A2)	XM_005271229.1(PTP4A2)
GCAGCGATGGCCGAGTGG	CCGGCCCGCGTCTCGAAGGGGCACCTGTGAACT	2	6.03367e-10	NM_001040874.1(HIST2H2AA4)
GCAGCGATGGCCGAGTGG	GTCACCTCCAACTGGCCATCCGCAAC	2	2.13589e-06	NM_080596.2(HIST1H2AH)
GGTAGCGTGGCCGAGCGGT	AAACCTCGGTCCAAACCAAAAAGGTTCTT	2	8.31129e-07	NM_003510.2(HIST1H2AK)
GCATGGGTGGTTCAGTGGTA	AAACTAATTGTCGTTAACAAAATGGATTCCACTGAGCCACCCTACAGCCAGAAGAGAT	2	2.44774e-18	NM_001402.5(EEF1A1)	XM_005248667.1(EEF1A1)	XM_005248666.1(EEF1A1)
GCATGGGTGGTTCAGTGGTA	CAGGCATGAGCCACTGCACCCAGCCCCT	2	2.3116e-07	NM_181832.2(NF2)	NM_181830.2(NF2)	NM_181829.2(NF2)	NM_181828.2(NF2)	NM_016418.5(NF2)	NM_181833.2(NF2)	NM_000268.3(NF2)
GCATGGGTGGTTCAGTGGTA	CACCCCACACGGCCGCCCAGCC	2	0.000214585	XM_005266096.1(SNAPC4)	NM_003086.2(SNAPC4)	XM_005266097.1(SNAPC4)
GCATGGGTGGTTCAGTGGTA	ACATCACCCACCCATTTGAGTTTGACTTTTCT	2	3.30121e-07	XM_005270747.1(AGO1)	XM_005270746.1(AGO1)	NM_012199.2(AGO1)
GCATGGGTGGTTCAGTGGTA	ATATGATTCCACCCATGGC	2	0.00999337	NM_002046.4(GAPDH)	XM_005253678.1(GAPDH)	NM_001256799.1(GAPDH)
GCATGGGTGGTTCAGTGGTA	TGGCCAGCCCCCACTCTCACCCTG	2	1.65777e-05	NM_025250.2(TTYH3)	XM_005249857.1(TTYH3)
GCATGGGTGGTTCAGTGGTA	TCTACCCTGACCACATCATGATGTTCATCTGCAGCT	2	1.65054e-11	NM_001145337.2(MDM2)	NM_001145339.2(MDM2)	NM_002392.5(MDM2)	NM_001278462.1(MDM2)	NM_001145340.2(MDM2)
GCATGGGTGGTTCAGTGGTA	CCCACACTGAGACCACCTGC	2	0.00277763	NM_003461.4(ZYX)	NM_001010972.1(ZYX)	XM_005250053.1(ZYX)	XM_005250052.1(ZYX)
GCATGGGTGGTTCAGTGGTA	AACCCAGCCACTGCCAAGCTTCCTGTGCCCTCGGAATTCTCGGGTGCCAAGGCCAGGAATGCCGAGACCGATCT	2	9.85766e-09	NM_020310.2(MNT)
GCATGGGTGGTTCAGTGGTA	TGGTTTACATGTTCCAATATGATTCCACCCATGGC	2	5.51237e-11	NM_002046.4(GAPDH)	XM_005253678.1(GAPDH)	NM_001256799.1(GAPDH)
GCTCCAGTGGCGCAATC	AAGGGCAATACCGTGTTGGTTTTGACTGGAT	2	6.38594e-09	XM_005246588.1(NCL)	NM_005381.2(NCL)	XM_005246589.1(NCL)
GTCAGGATGGCCGAGTGGTCT	CTCACCCCGGCCCCAGGACCTGATCC	2	2.13589e-06	NM_014230.3(SRP68)	NM_001260502.1(SRP68)	NR_048541.1(SRP68)	NM_001260503.1(SRP68)
TCCCTGGTGGTCTAGTGGTTAGGATTC	AACTACCAGAAAGTCCCTTACTTCCTATGACCAATCAGGACC	2	1.0345e-14	NM_175748.3(UBR7)	NR_038150.1(UBR7)
TCCCTGGTGGTCTAGTGGCTA	CGCCAAAGAGGGACAAGGGATT	2	0.000214585	NM_015112.2(MAST2)	XM_005270654.1(MAST2)	XM_005270653.1(MAST2)	XM_005270652.1(MAST2)	XM_005270658.1(MAST2)	XM_005270657.1(MAST2)	XM_005270655.1(MAST2)	XM_005270656.1(MAST2)	XM_005270659.1(MAST2)
TCCCTGGTGGTCTAGTGGCTA	AGAGGCCGAAACCGAGACCATGC	2	5.96432e-05	NM_001286174.1(C2CD5)	NM_014802.2(C2CD5)	NM_001286173.1(C2CD5)	NM_001286175.1(C2CD5)	NM_001286176.1(C2CD5)	NM_001286177.1(C2CD5)	XM_005253538.1(C2CD5)	XM_005253533.1(C2CD5)	XM_005253532.1(C2CD5)
TCCCTGGTGGTCTAGTGGCTA	AAACCAACCTAGTCCGCCACCAG	2	5.96432e-05	NM_207336.1(ZNF467)	XM_005249961.1(ZNF467)	XM_005249960.1(ZNF467)	XM_005249959.1(ZNF467)
TCCCTGGTGGTCTAGTGGCTA	AACCTGACCACCAAGGAGATTGT	2	5.96432e-05	NM_152622.3(MIER3)	XM_005248448.1(MIER3)	XM_005248449.1(MIER3)
TCCCTGGTGGTCTAGTGGCTA	TCTGGACTCCTGGGAATCTGGATTTGG	2	3.31553e-05	NM_001244889.1(UNC5B)	NM_170744.4(UNC5B)
TCCCTGGTGGTCTAGTGGCTA	AGTAGCCATGGATCCATGGGAGGT	2	1.65777e-05	XM_005258336.1(SS18)	XM_005258335.1(SS18)	XM_005258334.1(SS18)	NM_005637.2(SS18)	NM_001007559.1(SS18)
TCCCTGGTGGTCTAGTGGCTA	TCTTTGCAGCAGACCCAGGGAGA	2	5.96432e-05	XM_005251679.1(CNTRL)	NM_007018.4(CNTRL)	XM_005251680.1(CNTRL)	XM_005251681.1(CNTRL)	XM_005251682.1(CNTRL)
TCCCTGGTGGTCTAGTGGCTA	TTGGGCGCCTGGTCACCAGGGCT	2	5.96432e-05	NM_002046.4(GAPDH)	XM_005253678.1(GAPDH)	NM_001256799.1(GAPDH)
TCCCTGGTGGTCTAGTGGCTA	AGTAGCCATGGATCCATGGGAGG	2	5.96432e-05	XM_005258336.1(SS18)	XM_005258335.1(SS18)	XM_005258334.1(SS18)	NM_005637.2(SS18)	NM_001007559.1(SS18)
TCCCTGGTGGTCTAGTGGCTA	TGCTGCACTGATCACCAGGACCCT	2	1.65777e-05	XM_005254413.1(NEO1)	XM_005254410.1(NEO1)	XM_005254411.1(NEO1)	XM_005254409.1(NEO1)	XM_005254414.1(NEO1)	XM_005254408.1(NEO1)	XM_005254412.1(NEO1)	XM_005254415.1(NEO1)	XM_005254416.1(NEO1)	NM_001172624.1(NEO1)	NM_002499.3(NEO1)	NM_001172623.1(NEO1)
TCCCTGGTGGTCTAGTGGCTA	TGCTTGGCCACCCCAGGGAGC	2	0.000772034	NM_002508.2(NID1)	XM_005273148.1(NID1)	XM_005273149.1(NID1)	XM_005273150.1(NID1)
TCCCTGGTGGTCTAGTGGCTA	AGTCTCAGCCACTGCCTTTTATAAGGCACAGCCAGTGATTGAGTT	2	9.25985e-16	XM_005270747.1(AGO1)	XM_005270746.1(AGO1)	NM_012199.2(AGO1)
TCCCTGGTGGTCTAGTGGCTA	ACAATGCCGAAAAGAGAGGCAAACGCCAGGTGCTT	2	5.51237e-11	NM_001019.4(RPS15A)	NM_001030009.1(RPS15A)	XM_005255465.1(RPS15A)
TCCCTGGTGGTCTAGTGGCTA	TGTGCACCGTGGACCACCAGGACC	2	1.65777e-05	NM_001256071.1(RNF213)	XM_005257546.1(RNF213)	XM_005257545.1(RNF213)	XR_243676.1(RNF213)
TCCCTGGTGGTCTAGTGGCTA	TGAGGCCCTAGAGCTCCGGGACT	2	0.000214515	NM_001428.3(ENO1)	XM_005263431.1(ENO1)
TCCCTGGTGGTCTAGTGGCTA	AGCGGCCCTACAAGACCTACAGCCAGGGAGCC	2	1.97281e-09	NM_001128833.1(ZBTB4)	NM_020899.3(ZBTB4)
TCCCTGGTGGTCTAGTGGCTA	AAAGACCCTGGGGGCTCCGAGTT	2	5.96432e-05	NM_024294.2(C6orf106)	NM_022758.4(C6orf106)	XM_005249298.1(C6orf106)
TCCCTGGTGGTCTAGTGGCTA	TCTTTGCAGCAGACCCAGGGAGAT	2	1.65777e-05	XM_005251679.1(CNTRL)	NM_007018.4(CNTRL)	XM_005251680.1(CNTRL)	XM_005251681.1(CNTRL)	XM_005251682.1(CNTRL)
GTCAGGATGGCCGAGTGGTCTA	GTTCCTCGTGCCATCCTGGT	2	0.00277763	NM_178014.2(TUBB)	XM_005275358.1(TUBB)	XM_005272780.1(TUBB)	XM_005275518.1(TUBB)	XM_005275359.1(TUBB)	XM_005272781.1(TUBB)	XM_005275519.1(TUBB)
ACCAGGATGGCCGAGTGG	ATGGGTCCCTCGGCTTCCTGCCTCGGAAGC	2	2.04159e-08	NM_000967.3(RPL3)	NM_001033853.1(RPL3)
GGCCTCGTGGCGCAAC	ACCTGGTGTTGCGCCTGCGAGGTGGCGGGAATTCTCGGG	2	6.8304e-06	XM_005260054.1(UBA52)	XM_005260053.1(UBA52)	XM_005260052.1(UBA52)	XM_005260050.1(UBA52)	XM_005260051.1(UBA52)	NM_001033930.1(UBA52)	NM_003333.3(UBA52)
GGCCTCGTGGCGCAAC	ACCTGGTGTTGCGCCTGCGAGGGGGC	2	9.93732e-05	XM_005260054.1(UBA52)	XM_005260053.1(UBA52)	XM_005260052.1(UBA52)	XM_005260050.1(UBA52)	XM_005260051.1(UBA52)	NM_001033930.1(UBA52)	NM_003333.3(UBA52)
GCATGGGTGGTTCAGTGGTAG	GGTCCACGGCCACCATGGCGTTG	2	0.000771534	NM_001675.2(ATF4)	NM_182810.1(ATF4)
GCATGGGTGGTTCAGTGGTAG	GACCTAACCCTCCTGGACCTATTTATCCTGAAACACCTTCTTGTT	2	9.25985e-16	XM_005255881.1(ARL2BP)	NM_012106.3(ARL2BP)
GCATGGGTGGTTCAGTGGTAG	TTTTAAGCCACTGCACCCAGCCCAC	2	0.00369871	XM_005258369.1(HDHD2)
GGTTCCATGGTGTAATGGTTAGCACTC	GGACTAAGCTAGTGAGAGTATGGAACAATGGCCCTGGAA	2	1.13491e-08	NM_006990.3(WASF2)	NM_001201404.1(WASF2)
GGTAGCGTGGCCGAGTGG	ACAAACATCACGCCCTTCGGCGCCGACCAG	2	9.49862e-07	NM_145648.3(SLC15A4)
GCCCGGCTAGCTCAGTCGGTAGAGCATGAGA	TGACTCATGTGACGGCTTTAAGGACCTCATCTGGA	2	9.22414e-09	XM_005266034.1(MCPH1)	NM_024596.3(MCPH1)	XM_005266035.1(MCPH1)
GCGCCGCTGGTGTAGTGGTATCATGCAAGATTC	AATCTTGATGATGGGCCGC	2	0.00999337	NM_001961.3(EEF2)
GCGCCGCTGGTGTAGTGGTATCATGCAAGATTC	CCAAGCATTCGAGAGGCTTCTGGGGCCCTGCAT	2	2.17009e-09	XM_005265315.1(PRKAR2A)	XM_005265314.1(PRKAR2A)	XM_005265313.1(PRKAR2A)	NM_004157.2(PRKAR2A)
GCATGGGTGGTTCAGTGGTAGAATTCTCGCCTG	CAAAATGGATTCCACTGAGCCACCCTACAGCCAGAAGAGATAT	2	3.02767e-15	NM_001402.5(EEF1A1)	XM_005248667.1(EEF1A1)	XM_005248666.1(EEF1A1)
GGTAGTGTGGCCGAGCG	ATTTTTTGCTTGGCGAAAACACTACAAAGGCTGGGAAT	2	5.2447e-12	NM_005346.4(HSPA1B)	XM_005274969.1(HSPA1B)	XM_005275397.1(HSPA1B)	XM_005272812.1(HSPA1B)	XM_005274857.1(HSPA1B)	XM_005249069.1(HSPA1B)
ACCAGGATGGCCGAGTG	ACTTCCCCTGGCCACATATGCCCCTGTCATCTCTGCTGAGAAAGCCTAC	2	8.45982e-17	NM_006082.2(TUBA1B)	XM_005268566.1(TUBA1B)	XM_005268567.1(TUBA1B)	XM_005268565.1(TUBA1B)	XM_005268564.1(TUBA1B)	NM_032704.3(TUBA1C)	XM_005269195.1(TUBA1C)	NM_001270399.1(TUBA1A)	NM_006009.3(TUBA1A)	NM_001270400.1(TUBA1A)	XM_005269143.1(TUBA1A)
TCCCTGGTGGTCTAGTGGTTAG	TGGACCAATGCTGGGGACC	2	0.00999337	XM_005256022.1(RFWD3)	XM_005256021.1(RFWD3)	NM_018124.3(RFWD3)
TCCCTGGTGGTCTAGTGGTTAG	AAGGATGGCACTGGGGAGGTCT	2	0.000214585	NM_001137675.3(ATXN1L)
TCCCTGGTGGTCTAGTGGTTAG	ACAACAAGCGCTCGACCATCACCTCCAGGGAGAT	2	1.83009e-10	XM_005249441.1(HIST1H2BO)	NM_003519.3(HIST1H2BL)	NM_003520.3(HIST1H2BN)	NM_003527.4(HIST1H2BO)	NM_003523.2(HIST1H2BE)	NM_003526.2(HIST1H2BC)	NM_021063.3(HIST1H2BD)	NM_021058.3(HIST1H2BJ)	NM_080593.2(HIST1H2BK)	XR_241927.1(HIST1H2BN)	XM_005249438.1(HIST1H2BN)	XM_005249039.1(HIST1H2BD)	XM_005249464.1(HIST1H2BJ)	XM_005249440.1(HIST1H2BC)	XR_241951.1(HIST1H2BJ)	NM_138720.2(HIST1H2BD)
TCCCTGGTGGTCTAGTGGTTAG	AGCAACTGTGAGACACCAGGGC	2	0.000214585	XM_005256740.1(ZNF286A)	XM_005256739.1(ZNF286A)	NM_020652.2(ZNF286A)	NM_001130842.1(ZNF286A)	NM_001145045.1(ZNF286B)
TCCCTGGTGGTCTAGTGGTTAG	AAGAAGACCATCGGGCGGC	2	0.00999337	NM_002972.2(SBF1)	XM_005261935.1(SBF1)	XM_005261932.1(SBF1)	XM_005261931.1(SBF1)	XM_005261934.1(SBF1)	XM_005261933.1(SBF1)	NR_027765.1(SBF1P1)
TCCCTGGTGGTCTAGTGGTTAG	AGTGTCTTCAGTGAGACCCCAGGGAC	2	2.13589e-06	NM_001276418.1(SEC16A)	XM_005266134.1(SEC16A)	XM_005266137.1(SEC16A)
TCCCTGGTGGTCTAGTGGTTAG	CTGAAGAGGACTTCCAGGGTTG	2	0.00277583	NM_014771.3(RNF40)	NM_001207033.1(RNF40)	XM_005255728.1(RNF40)	XM_005255727.1(RNF40)	NM_001207034.1(RNF40)	XM_005255729.1(RNF40)
TCCCTGGTGGTCTAGTGGTT	GCTCGACCATCACCTCCAGGGAGA	2	1.65777e-05	XM_005249441.1(HIST1H2BO)	NM_003519.3(HIST1H2BL)	NM_003520.3(HIST1H2BN)	NM_003527.4(HIST1H2BO)	NM_003523.2(HIST1H2BE)	NM_021062.2(HIST1H2BB)	NM_003526.2(HIST1H2BC)	NM_021063.3(HIST1H2BD)	NM_021058.3(HIST1H2BJ)	NM_080593.2(HIST1H2BK)	XR_241927.1(HIST1H2BN)	XM_005249438.1(HIST1H2BN)	XM_005249039.1(HIST1H2BD)	XM_005249464.1(HIST1H2BJ)	XM_005249440.1(HIST1H2BC)	XR_241951.1(HIST1H2BJ)	NM_138720.2(HIST1H2BD)
TCCCTGGTGGTCTAGTGGTT	CCAACGTGGACACCCAGGGT	2	0.00277763	NM_007019.3(UBE2C)	NM_181800.2(UBE2C)	NM_181801.3(UBE2C)
TCCCTGGTGGTCTAGTGGTT	CTGCCCAGGCCACCACAGGC	2	0.00277763	XM_005274194.1(SSRP1)	NM_003146.2(SSRP1)
TCCCTGGTGGTCTAGTGGTT	GCTCGACCATCACCTCCAGGGAGAT	2	6.14561e-06	XM_005249441.1(HIST1H2BO)	NM_003519.3(HIST1H2BL)	NM_003520.3(HIST1H2BN)	NM_003527.4(HIST1H2BO)	NM_003523.2(HIST1H2BE)	NM_021062.2(HIST1H2BB)	NM_003526.2(HIST1H2BC)	NM_021063.3(HIST1H2BD)	NM_021058.3(HIST1H2BJ)	NM_080593.2(HIST1H2BK)	XR_241927.1(HIST1H2BN)	XM_005249438.1(HIST1H2BN)	XM_005249039.1(HIST1H2BD)	XM_005249464.1(HIST1H2BJ)	XM_005249440.1(HIST1H2BC)	XR_241951.1(HIST1H2BJ)	NM_138720.2(HIST1H2BD)
TCCCTGGTGGTCTAGTGGTT	GAGGAGCCAGCCAGGGGTCC	2	0.00277763	NM_001144831.1(PHB2)	NM_001267700.1(PHB2)	XR_254424.1(PHB2)	XR_242980.1(PHB2)	NM_144631.5(ZNF513)	XM_005264142.1(ZNF513)	NM_001201459.1(ZNF513)
TCCCTGGTGGTCTAGTGGTT	CCAACGTGGACACCCAGGGTTGGA	2	0.00277403	NM_007019.3(UBE2C)	NM_181800.2(UBE2C)	NM_181801.3(UBE2C)
TCCCTGGTGGTCTAGTGGTT	CGCGTCCCACCCAACCCGCCAGGGAAGCTGCTGCC	2	5.51237e-11	NM_015651.1(PHF19)	XM_005251906.1(PHF19)	XM_005251905.1(PHF19)	XM_005251907.1(PHF19)
TCCCTGGTGGTCTAGTGGTT	TGGGCCGCCCTTCAACTCCACCCGGGACT	2	6.42502e-08	NM_007129.3(ZIC2)
TCCCTGGTGGTCTAGTGGTT	GCTAGAGCCCAGGCTACCAGAGC	2	5.96432e-05	XM_005268301.1(ATP11A)
TCCCTGGTGGTCTAGTGGTT	CAGGACGCAGCCAGGGAGCT	2	0.00277763	NM_015043.3(TBC1D9B)	XM_005265847.1(TBC1D9B)	NM_198868.2(TBC1D9B)
TCCCTGGTGGTCTAGTGGTT	GAATCCAGGCCCTGGGGCT	2	0.00999337	NM_014623.2(MEA1)	XM_005249122.1(MEA1)	XM_005249121.1(MEA1)	XM_005249123.1(MEA1)
TCCCTGGTGGTCTAGTGGTT	TCCCGCCTGGCGCATTACAACAAG	2	1.65777e-05	XM_005249441.1(HIST1H2BO)	NM_003520.3(HIST1H2BN)	NM_003527.4(HIST1H2BO)	NM_003523.2(HIST1H2BE)	NM_003526.2(HIST1H2BC)	NM_021063.3(HIST1H2BD)	NM_003522.3(HIST1H2BF)	NM_021058.3(HIST1H2BJ)	NM_080593.2(HIST1H2BK)	XR_241927.1(HIST1H2BN)	XM_005249438.1(HIST1H2BN)	XM_005249039.1(HIST1H2BD)	XM_005249464.1(HIST1H2BJ)	XM_005249440.1(HIST1H2BC)	XR_241951.1(HIST1H2BJ)	NM_138720.2(HIST1H2BD)
TCCCTGGTGGTCTAGTGGTT	CCAGCGCGCCACCATGGGC	2	0.00999337	XM_005265764.1(USP46)	NM_022832.3(USP46)
TCCCTGGTGGTCTAGTGGTT	GGTAAACCTATGCTACGCCAGGGAGAT	2	7.12627e-07	NM_007178.3(STRAP)	XM_005253293.1(STRAP)
TCCCTGGTGGTCTAGTGGTT	CATCCTCCTCATTTGCCACCACCA	2	1.65777e-05	XM_005251365.1(RNF38)	XM_005251364.1(RNF38)	NM_022781.4(RNF38)	NM_194329.2(RNF38)	NM_194328.2(RNF38)	NM_194332.2(RNF38)	XM_005251368.1(RNF38)	XM_005251366.1(RNF38)	NM_194330.2(RNF38)	XM_005251367.1(RNF38)
GTCAGGATGGCCGAGTGG	CGAGACCCATCTCTTCACGGCCTCCT	2	2.13589e-06	NM_152892.1(LRWD1)	XM_005250204.1(LRWD1)	XM_005250203.1(LRWD1)
GCCCGGCTAGCTCAGT	TCGGAGTGGTCTTTGGTTGGGCGGTGGGGCTG	2	1.18733e-06	NM_201434.2(RAB5C)	NM_001252039.1(RAB5C)	NM_004583.3(RAB5C)
GCCCGGCTAGCTCAGT	AGCGCAGTACTTGGCAGCGGCCGGC	2	6.14561e-06	NM_014484.4(MOCS3)
TCCCACATGGTCTAGCGGTTAGGATTCCTG	TAAGAAGAAGGACGAGCTGGAGCGTGTGGCC	2	6.38594e-09	NM_001009.3(RPS5)	XM_005259134.1(RPS5)
GCCCGGATAGCTCAGTCG	CTCCAACTGGCCATCCGCAACGACGAGGAGCT	2	1.97281e-09	NM_080596.2(HIST1H2AH)	NM_021064.4(HIST1H2AG)
AGCAGAGTGGCGCAGCGGAAGCGTGCTGGGCCC	CTTCAGCGCTCCATTGTGGTTCTGCTGGAATTCT	2	1.84309e-05	NM_175918.3(CRIPAK)
AGCAGAGTGGCGCAGCGGAAGCGTGCTGGGCCC	AAACAATTCTGGCCCAGTTAGAGCATCAAGCAG	2	3.63133e-07	NM_005872.2(BCAS2)	XM_005270349.1(BCAS2)
AGCAGAGTGGCGCAGCGGAAGCGTGCTGGGCCC	TAGTCCCACACCAGCGCTCTGCCGTTGGAATTC	2	4.69743e-06	XM_005270747.1(AGO1)	XM_005270746.1(AGO1)	NM_012199.2(AGO1)
AGCAGAGTGGCGCAGCGGAAGCGTGCTGGGCCC	CTGGACCCCGCCGCACCGGCCCTTGGCCCTGCG	2	6.03367e-10	NM_001165967.1(HES7)	NM_032580.3(HES7)
AGCAGAGTGGCGCAGCGGAAGCGTGCTGGGCCC	CGTCCCCCAGCCACAAGCTCGGGATTGGAATTC	2	1.6895e-05	XM_005267918.1(HOMEZ)	NM_020834.2(HOMEZ)
AGCAGAGTGGCGCAGCGGAAGCGTGCTGGGCCC	CTCAGGGCTCAGTCTGACCGTAGCTGGAATTCT	2	6.07651e-05	XM_005259546.1(MKNK2)	NM_199054.2(MKNK2)
AGCAGAGTGGCGCAGCGGAAGCGTGCTGGGCCC	GCCTGGCCTGGCACCGTTATCCCTGCACACGGCACAGAGCATCCGTCT	2	6.28831e-18	NM_000071.2(CBS)	NM_001178008.1(CBS)
AGCAGAGTGGCGCAGCGGAAGCGTGCTGGGCCC	AGATGGCCTGGGCCGCATCCGAGACCAACTCTC	2	6.03367e-10	XM_005252879.1(COMMD9)	NM_001101653.1(COMMD9)	NM_014186.3(COMMD9)
AGCAGAGTGGCGCAGCGGAAGCGTGCTGGGCCC	CTGTGCCCAGCAGCTCTGGTGGAGATGCCCACGTTCCCCCTGGCTC	2	3.48182e-15	NM_014889.3(PITRM1)	NM_001242307.1(PITRM1)	NM_001242309.1(PITRM1)	XM_005252345.1(PITRM1)
AGCAGAGTGGCGCAGCGGAAGCGTGCTGGGCCC	CAAAAAGGGCCTGGCCACAGCAAAGCTGGAATT	2	4.69743e-06	NM_015107.2(PHF8)	NM_001184896.1(PHF8)	XM_005277976.1(PHF8)	XM_005277977.1(PHF8)	NM_001184897.1(PHF8)	XM_005277978.1(PHF8)	XM_005277975.1(PHF8)	XM_005277974.1(PHF8)
AGCAGAGTGGCGCAGCGGAAGCGTGCTGGGCCC	AGTGTTGGGGCCCTTATATTCTCAAGACCGAAT	2	6.03367e-10	NM_032233.2(SETD3)	XM_005268127.1(SETD3)	XM_005268125.1(SETD3)	XM_005268126.1(SETD3)	NM_199123.1(SETD3)
AGCAGAGTGGCGCAGCGGAAGCGTGCTGGGCCC	ATGTGGCCCTGGACAACCTGCAAGCTGGAATTC	2	1.6895e-05	NM_194285.2(SPTY2D1)
AGCAGAGTGGCGCAGCGGAAGCGTGCTGGGCCC	AGAGGGCCCTTGTCTGAGAAACCTGGAATTCTC	2	0.00021855	XM_005245261.1(PI4KB)	XM_005245262.1(PI4KB)	XM_005245263.1(PI4KB)	XM_005245264.1(PI4KB)	NM_002651.2(PI4KB)	NM_001198773.1(PI4KB)	NM_001198774.1(PI4KB)	NM_001198775.1(PI4KB)
AGCAGAGTGGCGCAGCGGAAGCGTGCTGGGCCC	AGTCCCACACCAGCGCTCTGCCGTTTTTCAACA	2	6.03367e-10	XM_005270747.1(AGO1)	XM_005270746.1(AGO1)	NM_012199.2(AGO1)
AGCAGAGTGGCGCAGCGGAAGCGTGCTGGGCCC	AAGCATACCAGTGAAATTAATAGCAGTGCTTAT	2	6.03367e-10	NM_001285439.1(RICTOR)	NM_152756.4(RICTOR)	NM_001285440.1(RICTOR)	XM_005248278.1(RICTOR)	XM_005248279.1(RICTOR)
AGCAGAGTGGCGCAGCGGAAGCGTGCTGGGCCC	CAGTTACCGCTTCCGCTACCGCGAATTCTCGGGTGCCAAGGCCAGGAATGCCGAGACCGAT	2	0.00264226	NM_031895.5(CACNG8)	NR_030632.1(MIR935)
AGCAGAGTGGCGCAGCGGAAGCGTGCTGGGCCC	AGCTGCCGCCAAGGTGCTCGGTCCTTCCGAGGA	2	6.03367e-10	NM_001003.2(RPLP1)	NM_213725.1(RPLP1)
GTCAGGATGGCCGAGCGG	CTCTGTTTCTGCCTGGTCATCCTGAG	2	2.13589e-06	NM_014508.2(APOBEC3C)
GTAGTCGTGGCCGAGT	AAGTATCAACGTAATCTTCCTCGGCCAGGAC	2	6.38594e-09	NM_003457.3(ZNF207)	NM_001098507.1(ZNF207)	XM_005258029.1(ZNF207)	NM_001032293.2(ZNF207)	XM_005258028.1(ZNF207)	XM_005258030.1(ZNF207)	XM_005258031.1(ZNF207)
GTAGTCGTGGCCGAGT	CCCTTGGCGGCCCCGGAGCATGACACCATGCTGGAGATG	2	1.88572e-11	XM_005273476.1(ANK1)	NM_001142446.1(ANK1)	NM_020476.2(ANK1)	NM_000037.3(ANK1)	NM_020475.2(ANK1)
GTAGTCGTGGCCGAGT	CCCTTGGCGGCCACGGAGCATGAAACCATGCTGGAGATG	2	1.88572e-11	XM_005273476.1(ANK1)	NM_001142446.1(ANK1)	NM_020476.2(ANK1)	NM_000037.3(ANK1)	NM_020475.2(ANK1)
GTAGTCGTGGCCGAGT	CGGAATACTCAGCCACGCGGAATCAGGGGCGACAAAAGCTGGCCC	2	2.57458e-16	NM_001085454.1(GIT1)	NM_014030.3(GIT1)	XM_005257967.1(GIT1)
GTAGTCGTGGCCGAGT	AGCATCAGCTTGGCCCGCTCCATCTGGA	2	3.86812e-05	NM_015447.3(CAMSAP1)	XM_005263396.1(CAMSAP1)	XM_005263397.1(CAMSAP1)
GCGTTGGTGGTATAGTGGTGAGCAT	CCTTACCACCAAACATACC	2	0.00999337	NM_001198664.1(GNG10)	NM_001017998.3(GNG10)	NM_004125.3(DNAJC25-GNG10)
GGGGGTATAGCTCAGCGGTAGA	TACTCCCAGCAGCAGTACCCC	2	0.000772034	XM_005260389.1(SS18L1)	XM_005260391.1(SS18L1)	XR_244139.1(SS18L1)	XM_005260390.1(SS18L1)	XR_244138.1(SS18L1)	NM_198935.1(SS18L1)
GGTAGCGTGGCCGAGCGGTCTAAGGC	TGGCCTAACCTGCCCTGGCCCCGGAGAAGCTACGTTTGGAA	2	9.87007e-10	XM_005259004.1(RAB4B)	NM_016154.4(RAB4B)	XM_005259005.1(RAB4B)	NR_037775.1(MIA-RAB4B)	XR_243940.1(RAB4B)
TCCCTGGTCTAGTGGTT	GAAGCTTCCTCCACCGACCCTGGGGC	2	2.13589e-06	NM_014501.2(UBE2S)
TCCCTGGTGGTCTAGTG	ACTAAGCAGGCCATTCGGGAGGCAAGATTGAAGGAGATC	2	4.05309e-13	XM_005249788.1(DDX56)	XM_005249787.1(DDX56)	NM_019082.3(DDX56)	NM_001257189.1(DDX56)	XR_242091.1(DDX56)
TCCCTGGTGGTCTAGTG	AGAATCAATGTTGTCAATAACCACCAG	2	7.12627e-07	NM_001278657.1(POLDIP3)	NR_103820.1(POLDIP3)	NM_032311.4(POLDIP3)
TCCCTGGTGGTCTAGTG	TGCCCAAGAGGAAGCCAGGGACTTGGA	2	0.000119248	NM_001128228.2(TPRN)
TCCCTGGTGGTCTAGTG	TTAGTGTACGGACCATCAGGTGCT	2	1.65777e-05	NM_002915.3(RFC3)	NM_181558.2(RFC3)
TCCCTGGTGGTCTAGTG	AAACTGATCAGTGGACCATCTTGGCATC	2	2.99024e-06	NM_030624.2(KLHL15)	XM_005274595.1(KLHL15)	XM_005274596.1(KLHL15)
TCCCTGGTGGTCTAGTGGCTAGGATT	AAGGAGCTAGCCCTGGGCCAGGACC	2	6.14561e-06	XM_005261299.1(DDTL)	XM_005261384.1(DDT)	NM_001355.3(DDT)	NM_001084392.1(DDT)	NM_001084393.1(DDTL)	NM_001144931.1(LOC391322)
TCCCTGGTGGTCTAGTGGCTAGGATT	AAGCCATCCTGCCCGCCCCTCCAGGGACC	2	6.42502e-08	NM_001080424.1(KDM6B)	XM_005256553.1(KDM6B)	XM_005256551.1(KDM6B)	XM_005256552.1(KDM6B)	XM_005256550.1(KDM6B)	XM_005256549.1(KDM6B)	XM_005256554.1(KDM6B)
TCCCTGGTGGTCTAGTGGCTAGGATT	AGCACTCCAGCCCCACCCCAGGGTC	2	6.14561e-06	NM_003302.2(TRIP6)
TCCCACATGGTCTAGCGGTT	CTTTACACGCTAGATGGTGGGGACATC	2	7.12627e-07	NM_006098.4(GNB2L1)	XM_005265792.1(GNB2L1)	XM_005265790.1(GNB2L1)	XM_005265791.1(GNB2L1)
GCCCGGCTAGCTCAGTCGGTAGA	AGAATCTTAGTTCAACTTTAAATTTGCCC	2	2.98927e-06	NM_001190702.1(MTRNR2L8)	NM_001190470.1(MTRNR2L2)
GCCCGGCTAGCTCAGTCGGTAGA	ATAGCCGAGGAGCTGGGCATG	2	0.000772034	NM_001810.5(CENPB)
ACCAGGATGGCCGAGTGGTT	CTGCATACAACCCAGGCCAGGCAGTGCCCTGGAATGCTGTCAAGGTGCAAACGCTCTCCAACCTGGAATTCTCG	2	5.76725e-26	NM_021174.5(CCAR2)	NR_033902.1(CCAR2)
GCCCGGCTAGCTCAGTCG	CTGCAGCCTTCCCGTGTGGCCTGAGGGCTGTCGAGTGAGCTGCC	2	8.83895e-16	NM_001493.2(GDI1)
CCTTCGATAGCTCAGTTG	TGAAATCGAGCTGTCTTTTAACTTTTGTATGTGTTTT	2	4.91691e-12	NM_015056.2(RRP1B)	XM_005261094.1(RRP1B)
GCCCGGATAGCTCAGTCGGTAGAGCATCAGACT	AAATGCTCTTCCTTCAGAGGATTATCCGGGGC	2	1.97281e-09	NM_001032.4(RPS29)
GGCCCCATGGTGTA	TGGTCAGCAAGCTGGTGTGCGCACAGGCATCATCGGGAAGAAGCACGTGGGGCC	2	7.7975e-18	NM_000199.3(SGSH)	XM_005257583.1(SGSH)	XM_005257582.1(SGSH)
TCCTCGTTAGTATAGTGGTGAGT	CTAGACAGCCACAACCAGCCCAGCC	2	7.94985e-05	XM_005244801.1(GLTPD1)	NM_001029885.1(GLTPD1)	XM_005244802.1(GLTPD1)
TCCCACATGGTCTAGCG	CAACTGGAAGTGTGGGAGCAGCCTGGA	2	0.000119248	NM_001759.3(CCND2)
GGGGATGTAGCTCAGTGGTAGAG	TCCTGGGAGCCATTACATCTG	2	0.000772034	XM_005271922.1(ETF1)	NM_001256302.1(ETF1)	NM_004730.3(ETF1)	XM_005271920.1(ETF1)	XM_005271921.1(ETF1)	NM_001282185.1(ETF1)
TCCCTGGTGGTCTAAT	TTTTGTAAACGAGACCACCAGGCCT	2	6.14561e-06	NM_014142.2(NUDT5)
TCCCTGGTGGTCTAAT	AAAGGTTGGCCATGGCTTTGCCTGATGGATCACCAGTTGATTGGAATTCT	2	2.45995e-12	NM_024529.4(CDC73)
TCCCTGGTGGTCTAAT	ATTCTCAACCAGATCACCAGGAGCT	2	0.000285928	NM_000387.5(SLC25A20)
GCCCGGATAGCTCAGTCGGTAGAGCATCAGAC	AGTGAACAAGCTGTCTGGGCT	2	0.000772034	NM_002266.2(KPNA2)	XM_005277776.1(KPNA2)
GCGTTGGTGGTATAGTGGTGAGCATAGCTGC	GAATCACCCTAACAAGCCGCAACG	2	1.65777e-05	NM_001023.3(RPS20)	NM_001146227.1(RPS20)
TCCCTGGTGGTCTAA	GCCCAAATATGACACTGGCCATTTTTGTAAACGAGACCACCAGGCCTTCTT	2	1.51377e-19	NM_014142.2(NUDT5)
TCCCTGGTGGTCTAA	AAATTAATGGATCACTTGGGAATTACTGACTT	2	1.97281e-09	NM_203364.2(CAPRIN1)
TCCCTGGTGGTCTAA	ACGAGACCACCAGGCCTTCTTCACTAAGA	2	6.42502e-08	NM_014142.2(NUDT5)
TCCCTGGTGGTCTAA	ATGCTTTTTATGTTATTATTATTAATTATTACAATGACCACCTGGAATTCT	2	1.52452e-14	NM_015714.3(G0S2)
TCCCTGGTGGTCTAA	AAAGCAAAGAGAAGACTTTGTACACACTG	2	6.42502e-08	NM_012342.2(BAMBI)
TCCCTGGTGGTCTAA	AATATGACACTGGCCATTTTTGTAAACGAGACCACCAGGCCTT	2	3.02767e-15	NM_014142.2(NUDT5)
TCCCTGGTGGTCTAA	AGCGCTCGACCATCACCTCCAGGGAGAT	2	2.3116e-07	XM_005249441.1(HIST1H2BO)	NM_003519.3(HIST1H2BL)	NM_003520.3(HIST1H2BN)	NM_003527.4(HIST1H2BO)	NM_003523.2(HIST1H2BE)	NM_021062.2(HIST1H2BB)	NM_003526.2(HIST1H2BC)	NM_021063.3(HIST1H2BD)	NM_021058.3(HIST1H2BJ)	NM_080593.2(HIST1H2BK)	XR_241927.1(HIST1H2BN)	XM_005249438.1(HIST1H2BN)	XM_005249039.1(HIST1H2BD)	XM_005249464.1(HIST1H2BJ)	XM_005249440.1(HIST1H2BC)	XR_241951.1(HIST1H2BJ)	NM_138720.2(HIST1H2BD)
TCCCTGGTGGTCTAA	AGATTTGGACCTTGGAGCTGAACCAGGGAGCT	2	1.97281e-09	NM_002431.3(MNAT1)	XM_005267689.1(MNAT1)	NM_001177963.1(MNAT1)	XM_005267687.1(MNAT1)
TCCCTGGTGGTCTAGTGGT	ATGGCCTCCAAGGAGTAAGACCCCT	2	6.14561e-06	NM_002046.4(GAPDH)	XM_005253678.1(GAPDH)	NM_001256799.1(GAPDH)
TCCCTGGTGGTCTAGTGGT	ATGGCCTCCAAGGAGTAAGACCCCTGGACCACCAGCCCCAGCAAGAGC	2	6.28831e-18	NM_002046.4(GAPDH)	XM_005253678.1(GAPDH)	NM_001256799.1(GAPDH)
TCCCTGGTGGTCTAGTGGC	AAGCGCTCGACCATCACCTCCAGGG	2	6.14561e-06	XM_005249441.1(HIST1H2BO)	NM_003519.3(HIST1H2BL)	NM_003520.3(HIST1H2BN)	NM_003527.4(HIST1H2BO)	NM_003523.2(HIST1H2BE)	NM_021062.2(HIST1H2BB)	NM_003526.2(HIST1H2BC)	NM_021063.3(HIST1H2BD)	NM_021058.3(HIST1H2BJ)	NM_080593.2(HIST1H2BK)	XR_241927.1(HIST1H2BN)	XM_005249438.1(HIST1H2BN)	XM_005249039.1(HIST1H2BD)	XM_005249464.1(HIST1H2BJ)	XM_005249440.1(HIST1H2BC)	XR_241951.1(HIST1H2BJ)	NM_138720.2(HIST1H2BD)
GCCCGGCTAGCTCAGTCGGTAGAGCATGAG	GGAATGCTCGCCAAAACAGCTTCATGAAATCCCTGG	2	7.67921e-10	NM_173511.3(FAM117B)
GCCCGGCTAGCTCAGTCGGTAGAGCATGAG	GGAAATCCATTGGGGTATCCCCGCGCAGGTTCGTAT	2	1.285e-07	NM_025099.5(CTC1)	NR_046431.1(CTC1)
GCCCGGCTAGCTCAGTCGGTAGAGCATGAG	TACCATGGACCACACTTTGAGAAACACTTTGGATTG	2	1.285e-07	NM_003276.2(TMPO)	XM_005269131.1(TMPO)
GCCCGGCTAGCTCAGTCGGTAGAGCATGAG	CTGTAATAAATAAAGTGTTTCATGTGATCATTTTAT	2	1.66226e-06	NM_017549.4(EPDR1)	NM_001242946.1(EPDR1)	NM_001242948.1(EPDR1)
GTAGTCGTGGCCGAGTGGTTA	TGAGCCCCCCAGGAGATCAGCCT	2	5.96432e-05	NM_001243428.1(ERG)	NM_001136155.1(ERG)	NM_001243429.1(ERG)	NM_004449.4(ERG)	NM_001136154.1(ERG)	NM_182918.3(ERG)	NM_001243432.1(ERG)
GTAGTCGTGGCCGAGTGGTTA	GAAAGTTCCTTTGGCCAACTGCTT	2	1.65777e-05	NM_005321.2(HIST1H1E)
GCCCGGATAGCTCAGTCGGTAGAGCATCAGA	AATGGTCTCTACCAACTTCACCTCCGGTTCTAGGT	2	5.51237e-11	NM_006837.2(COPS5)	XM_005251137.1(COPS5)
TCCCTGGTGGTCTAGTGG	GAAGCAAGAAGGTTGCATTCTCCACC	2	2.13589e-06	NM_015338.5(ASXL1)
TCCCTGGTGGTCTAGTGG	GGCACAAAAGGAATCCCTCATCTG	2	1.65777e-05	NM_001007.4(RPS4X)	XM_005262286.1(RPS4X)
TCCCTGGTGGTCTAGTGG	ATCTACTACTCTGAAGGAGTCCACCACTAGTGAGCAGAGTGCCAGGAT	2	3.78459e-15	NM_001001973.1(ATP5C1)	NM_005174.2(ATP5C1)
TCCCTGGTGGTCTAGTGG	AAGCGCTTGACCATCACCTCCAGGGAGAT	2	2.98927e-06	XM_005249441.1(HIST1H2BO)	NM_003519.3(HIST1H2BL)	NM_003520.3(HIST1H2BN)	NM_003527.4(HIST1H2BO)	NM_003523.2(HIST1H2BE)	NM_021062.2(HIST1H2BB)	NM_003526.2(HIST1H2BC)	NM_021063.3(HIST1H2BD)	NM_021058.3(HIST1H2BJ)	NM_080593.2(HIST1H2BK)	XR_241927.1(HIST1H2BN)	XM_005249438.1(HIST1H2BN)	XM_005249039.1(HIST1H2BD)	XM_005249464.1(HIST1H2BJ)	XM_005249440.1(HIST1H2BC)	XR_241951.1(HIST1H2BJ)	NM_138720.2(HIST1H2BD)
GCATTGGTGGTTCAG	GAGACCACCAGATTGCTCAGGGAACTCCAGGAAGCCCAGAAT	2	1.0345e-14	NM_001173984.2(BRD7)	NM_013263.4(BRD7)	XM_005255912.1(BRD7)	XM_005255911.1(BRD7)
TCCCTGGTGGTCTAGTGGCT	CACAATCAGCCACTGCGGGCGAGG	2	1.65777e-05	NM_177529.2(SULT1A1)	XM_005255522.1(SULT1A1)	NM_001055.3(SULT1A1)
TCCCTGGTGGTCTAGTGGCT	CTCCGCCCTATGGACCCCAGGGGCCT	2	2.13589e-06	XM_005275595.1(PRRC2A)	XM_005275291.1(PRRC2A)	XM_005275462.1(PRRC2A)	XM_005275032.1(PRRC2A)	NM_004638.3(PRRC2A)	XM_005275167.1(PRRC2A)	XM_005272878.1(PRRC2A)	NM_080686.2(PRRC2A)	XM_005275596.1(PRRC2A)	XM_005275463.1(PRRC2A)	XM_005275168.1(PRRC2A)	XM_005275033.1(PRRC2A)	XM_005249392.1(PRRC2A)	XM_005272879.1(PRRC2A)
TCCCTGGTGGTCTAGTGGCT	TTCCTCTTAGCCTCTGGATCTAGAAGGGACCGGAATTCTCGGGTGCCAAGGCCAGGAATGCCGAGACCGATCTC	2	3.54544e-08	XM_005274016.1(NUMA1)	NM_006185.2(NUMA1)
TCCCTGGTGGTCTAGTGGCT	TCCATGTCTGGAGACCACCAGGGC	2	0.000771284	XM_005257376.1(MAP3K3)	XM_005257377.1(MAP3K3)	NM_203351.1(MAP3K3)	NM_002401.3(MAP3K3)
TCCCTGGTGGTCTAGTGGCT	CTTTAGGGACAGCCCCATGGACCTCCCAGGCCT	2	6.03367e-10	XM_005257570.1(HEATR6)	XM_005257571.1(HEATR6)	XM_005257569.1(HEATR6)	NM_022070.4(HEATR6)
TCCCTGGTGGTCTAGTGGCT	TCTCCAAGCCCCCCCAGGGA	2	0.00999013	XM_005249730.1(HOXA3)	XM_005249731.1(HOXA3)	XM_005249732.1(HOXA3)	NM_153631.2(HOXA3)	NM_030661.4(HOXA3)
TCCCTGGTGGTCTAGTGGCT	CATGCTTGACATCACCAGGGATCC	2	1.65777e-05	NM_080685.2(PTPN13)	NM_080683.2(PTPN13)	NM_006264.2(PTPN13)	NM_080684.2(PTPN13)	XM_005263167.1(PTPN13)
TCCCTGGTGGTCTAGTGGCT	TTCTTGCCTTGTCCCTCGGGGGAGA	2	0.00369871	NM_016310.3(POLR3K)
TCCCTGGTGGTCTAGTGGCT	CTGGCCACTTGGGAAGAAAACGGAATTCTCGGGTGCCAAGGCCAGGAATGCCGAGACCGATATCGTATGCCGTCTTTT	2	0.00385626	XM_005259668.1(KHSRP)
TCCCTGGTGGTCTAGTGGCT	CTTTGGGCTTCCATTTCCACCAGGGACT	2	2.3116e-07	NM_001018111.2(PODXL)	NM_005397.3(PODXL)
TCCCTGGTGGTCTAGTGGCT	CTCCTAGACCACTGTGGACTCT	2	0.000214585	XM_005256653.1(MYH10)	XM_005256652.1(MYH10)	XM_005256651.1(MYH10)	NM_005964.3(MYH10)	NM_001256095.1(MYH10)	NM_001256012.1(MYH10)	XM_005256654.1(MYH10)
TCCCTGGTGGTCTAGTGGCT	GAACGTGGCGCTGCCGCTGCAGCT	2	1.65777e-05	NM_005762.2(TRIM28)	XM_005258406.1(TRIM28)
TCCCTGGTGGTCTAGTGGCT	CAAAAGGAATTCTTTTAGTTGGACCCCCAGGGACT	2	5.51237e-11	NM_014263.3(YME1L1)	NM_001253866.1(YME1L1)	NM_139312.2(YME1L1)
TCCCTGGTGGTCTAGTGGCT	TCTGCCAGGATACCACGGGGCTGG	2	0.000771284	XM_005272229.1(PRRC2B)	XM_005272228.1(PRRC2B)	XM_005272227.1(PRRC2B)	NM_013318.3(PRRC2B)
TCCCTGGTGGTCTAGTGGTTAGGA	AGACCGACCACCTGTCCTGGGAGT	2	1.65777e-05	NM_001185077.1(ARHGDIA)	NM_004309.4(ARHGDIA)	NM_001185078.1(ARHGDIA)	XM_005256367.1(ARHGDIA)
TCCCTGGTGGTCTAGTGGTTAGGA	AAGGACTTCATGATCCAGGG	2	0.00277763	NM_000942.4(PPIB)
TCCCTGGTGGTCTAGTGGTTAGGA	AGGAGCCCAGACCATCGGAGAACC	2	1.65777e-05	NM_183353.2(RLIM)	NM_016120.3(RLIM)	XM_005262271.1(RLIM)
TCCCTGGTGGTCTAGTGGTTAGGA	CTCACTTTCTGACTTAGGCCACAGGTC	2	7.12627e-07	NM_003514.2(HIST1H2AM)
TCCCTGGTGGTCTAGTGGTTAGGA	GAGATCGTGAAGACCATCCGGGACATC	2	7.12627e-07	NM_004793.3(LONP1)	NR_076392.1(LONP1)	NM_001276479.1(LONP1)	NM_001276480.1(LONP1)
TCCCTGGTGGTCTAGTGGTTAGGA	GAGGAGTCCTGGCCATCCAGTTCAGGGACCCCCTCCCTGCCCAGCACCACTGAGGGAC	2	2.43048e-23	NM_001039887.2(C19orf55)
TCCCTGGTGGTCTAGTGGTTAGGA	GTCTTCCATCTATACCACTA	2	0.00277763	NM_020131.3(UBQLN4)	XM_005245346.1(UBQLN4)
TCCCTGGTGGTCTAGTGGTTAGGA	CTAGTGACCTAGGGAATTGTTATTAACATTAAGAGATAGATATATATATATAT	2	5.83339e-19	NM_001256821.1(RIT1)	NM_006912.5(RIT1)	NM_001256820.1(RIT1)
TCCCTGGTGGTCTAGTGGTTAGGA	ACTGGTGTCCTTCCAAGTCTAGCATTTGGGGTTGGAATTCTC	2	2.89671e-10	NM_017758.3(ALKBH5)
TCCCTGGTGGTCTAGTGGTTAGGA	GCTGAAGCACCAGGGAAGCT	2	0.00277763	NM_014822.2(SEC24D)	XM_005263378.1(SEC24D)	XM_005263380.1(SEC24D)	XM_005263379.1(SEC24D)	XM_005263381.1(SEC24D)
TCCCTGGTGGTCTAGTGGTTAGGA	ACCACCTGGGACTCGGAGCT	2	0.00277763	NM_017884.5(PINX1)	NM_001284356.1(PINX1)	XM_005272388.1(PINX1)
TCCCTGGTGGTCTAGTGGTTAGGA	GAAGCCTACCTGATCACACT	2	0.00277763	NM_014608.2(CYFIP1)	XM_005272543.1(CYFIP1)	XM_005272544.1(CYFIP1)	XM_005272545.1(CYFIP1)	XM_005272542.1(CYFIP1)
TCCCTGGTGGTCTAGTGGTTAGGA	ATCCCCCGTCTTTGTCACCACCAGGAACT	2	6.42502e-08	NM_015530.4(GORASP2)	NM_001201428.1(GORASP2)	XM_005246451.1(GORASP2)	XM_005246452.1(GORASP2)	XM_005246453.1(GORASP2)	XM_005246450.1(GORASP2)
TCCCTGGTGGTCTAGTGGTTAGGA	AGCTGTGGCCACTGTGGATT	2	0.00277763	NM_001142284.1(RPS24)	NM_001142283.1(RPS24)	NM_001142282.1(RPS24)	NM_033022.3(RPS24)	NM_001026.4(RPS24)
TCCCTGGTGGTCTAGTGGTTAGGA	ATCTTTCCAGCACACGACACCACCTGGGAT	2	9.49862e-07	NM_004380.2(CREBBP)	XM_005255124.1(CREBBP)	NM_001079846.1(CREBBP)
TCCCTGGTGGTCTAGTGGTTAGGA	ACCATACGCCAACACCAGGAATTTACATGGGGAGACCTACCT	2	1.33821e-13	XM_005247704.1(TRA2B)	XM_005247703.1(TRA2B)	NM_004593.2(TRA2B)	NM_001243879.1(TRA2B)
TCCCTGGTGGTCTAGTGGTTAGGA	CGTGTGGATCCCAGGGGCTT	2	0.00277763	XM_005254070.1(TPP2)	XM_005254071.1(TPP2)	XR_243046.1(TPP2)	XM_005254072.1(TPP2)	NM_003291.2(TPP2)	XM_005254073.1(TPP2)
TCCCTGGTGGTCTG	ATCTCTAAGTGACCACCAGGGGCTTGGAAT	2	4.41928e-05	NM_002808.4(PSMD2)	NM_001278709.1(PSMD2)	NM_001278708.1(PSMD2)
TCCCTGGTGGTCTA	TCCTTTACTTTTGGACCCTGTGATATCACCAGGAAGTTTCTCTTAGGGTCCA	2	2.02813e-18	XM_005264937.1(KCTD6)	NM_001128214.1(KCTD6)	NM_153331.3(KCTD6)
TCCCTGGTGGTCTA	CTACTGCCCCTGCTGCTGTCGTAAGCAGGA	2	4.41928e-05	NM_024529.4(CDC73)
TCCCTGGTGGTCTA	TTCTCAAGATCCATGCCAGGGAGAT	2	6.14561e-06	NM_001428.3(ENO1)	XM_005263431.1(ENO1)
TCCCTGGTGGTCTA	TTAGTCACCGGGGAACTTTTCAGTGATGAG	2	7.34288e-08	NM_001412.3(EIF1AX)	XM_003960102.2(LOC101060318)	XM_005276125.1(LOC101060318)
TCCCTGGTGGTCTA	CAAAGCGTCCATGCTTGACATCACCAGGGAT	2	6.38594e-09	NM_080685.2(PTPN13)	NM_080683.2(PTPN13)	NM_006264.2(PTPN13)	NM_080684.2(PTPN13)	XM_005263167.1(PTPN13)
ACCAGAATGGCCGAG	CTGGCGCTCGGCGCCTACTCGCCCTTTC	2	3.86812e-05	NM_001453.2(FOXC1)
GCATGGGTGGTTCAGTGGTAGAATTCTCGC	AGGTTCCACAATCCCCATGGC	2	0.000772034	NM_014764.3(DAZAP2)	NM_001136266.1(DAZAP2)	NM_001136267.1(DAZAP2)	NM_001136269.1(DAZAP2)
GCATGGGTGGTTCAGTGGTAGAATTCTCGC	GAAGACACGCTTCTTCTGGAAGACCAGCCAACAGGTG	2	4.91691e-12	NM_006472.4(TXNIP)
GGCCCCATGGTGTAATGGTCAGC	GGAACACCATGGTCATCGGAG	2	0.000772034	NM_002796.2(PSMB4)
GGCCCCATGGTGTAATGGTCAGC	TTTTAATATGCTGTGGGGCATAGAACTCCGGAATGACC	2	1.45822e-12	NM_004077.2(CS)	XM_005268664.1(CS)	XM_005268662.1(CS)	XM_005268663.1(CS)
GCATGGGTGGTTCAGTGGT	GGATTCCACTGAGCCACCCTACAGCCAGAAGAGAT	2	5.51237e-11	NM_001402.5(EEF1A1)	XM_005248667.1(EEF1A1)	XM_005248666.1(EEF1A1)
GCATGGGTGGTTCAGTGGT	GAAGAACTGAAACTGGCCACCCAGCTGACCGGACCGGTCATGCCCGTC	2	6.28831e-18	NM_000977.3(RPL13)	NM_033251.2(RPL13)	NM_001243130.1(RPL13)	NM_001243131.1(RPL13)	XM_005256320.1(RPL13)
GCATGGGTGGTTCAGTGGT	GAGACCACCTGGACCATCCTGCGGCGCTTC	2	2.04159e-08	NM_138769.2(RHOT2)	XM_005255660.1(RHOT2)	XM_005255663.1(RHOT2)	XM_005255662.1(RHOT2)	XM_005255661.1(RHOT2)	XM_005255664.1(RHOT2)
GCATGGGTGGTTCAGTGGT	GAAGAACTGAAACTGGCCACCCAGC	2	6.14561e-06	NM_000977.3(RPL13)	NM_033251.2(RPL13)	NM_001243130.1(RPL13)	NM_001243131.1(RPL13)	XM_005256320.1(RPL13)
GCATGGGTGGTTCAGTGGT	TTTATGTTCCAATATGATTCCACCC	2	0.000285928	NM_002046.4(GAPDH)	XM_005253678.1(GAPDH)	NM_001256799.1(GAPDH)
GCATGGGTGGTTCAGTGGT	CAGCAGCAAGGCAGAACCACCCCAGTGC	2	2.3116e-07	NM_006098.4(GNB2L1)	XM_005265792.1(GNB2L1)	XM_005265790.1(GNB2L1)	XM_005265791.1(GNB2L1)
TCCCTGGTGGTCTAGT	AGGAACCGCCATTGCCCATAAGACCCCCAGGAAGCT	2	1.65054e-11	XM_005260895.1(RASSF2)	NM_170774.1(RASSF2)	NM_014737.2(RASSF2)
TCCCTGGTGGTCTAGT	AATGTTGTCAATAACCACCAGGCC	2	1.65777e-05	NM_001278657.1(POLDIP3)	NR_103820.1(POLDIP3)	NM_032311.4(POLDIP3)
TCCCTGGTGGTCTAGT	AAGCGCTCGACCATCACCTCCAGGGAGA	2	2.3116e-07	XM_005249441.1(HIST1H2BO)	NM_003519.3(HIST1H2BL)	NM_003520.3(HIST1H2BN)	NM_003527.4(HIST1H2BO)	NM_003523.2(HIST1H2BE)	NM_021062.2(HIST1H2BB)	NM_003526.2(HIST1H2BC)	NM_021063.3(HIST1H2BD)	NM_021058.3(HIST1H2BJ)	NM_080593.2(HIST1H2BK)	XR_241927.1(HIST1H2BN)	XM_005249438.1(HIST1H2BN)	XM_005249039.1(HIST1H2BD)	XM_005249464.1(HIST1H2BJ)	XM_005249440.1(HIST1H2BC)	XR_241951.1(HIST1H2BJ)	NM_138720.2(HIST1H2BD)
TCCCTGGTGGTCTAGT	AGTTCGACACTGACCGATCAGGGACC	2	2.13589e-06	XM_005259296.1(CAPNS1)	XM_005259295.1(CAPNS1)	NM_001749.2(CAPNS1)	NM_001003962.1(CAPNS1)	XM_005259297.1(CAPNS1)
TCCCTGGTGGTCTAGT	AACAAGCGCTCGACCATCACCTCCAGGGAGATCC	2	1.83009e-10	XM_005249441.1(HIST1H2BO)	NM_003519.3(HIST1H2BL)	NM_003520.3(HIST1H2BN)	NM_003527.4(HIST1H2BO)	NM_003523.2(HIST1H2BE)	NM_003526.2(HIST1H2BC)	NM_021063.3(HIST1H2BD)	NM_021058.3(HIST1H2BJ)	NM_080593.2(HIST1H2BK)	XR_241927.1(HIST1H2BN)	XM_005249438.1(HIST1H2BN)	XM_005249039.1(HIST1H2BD)	XM_005249464.1(HIST1H2BJ)	XM_005249440.1(HIST1H2BC)	XR_241951.1(HIST1H2BJ)	NM_138720.2(HIST1H2BD)
TCCCTGGTGGTCTAGT	ATTCAAGCTGTTCGTCAGACGCTGTCTACCCCAGGGACT	2	4.05309e-13	NM_032324.1(NTPCR)
TCCCTGGTGGTCTAGT	AGTAGTTCTGGAAAAGCCACTGGGGAC	2	7.12627e-07	NM_001006.4(RPS3A)	XM_005263174.1(RPS3A)	XM_005263175.1(RPS3A)	XR_244638.1(RPS3A)	XR_244639.1(RPS3A)
TCCCTGGTGGTCTAGT	AGAGCTTCTCGATTTCATAGACAACCAGGGCC	2	1.97281e-09	XM_005263599.1(TTL)	NM_153712.4(TTL)
TCCCTGGTGGTCTAGT	TCAAAGACCACACTTCTGGGAGCAAGCT	2	2.3116e-07	NM_013286.4(RBM15B)
TCCCTGGTGGTCTAGT	AGTTGCAGCTGACTCCAGGGCT	2	0.000214585	XM_005267871.1(PSMB5)	NM_001144932.1(PSMB5)	NM_002797.3(PSMB5)	NM_001130725.1(PSMB5)
TCCCTGGTGGTCTAGT	ATAATCTCTAAGTGACCACCAGGGGCT	2	3.31553e-05	NM_002808.4(PSMD2)	NM_001278709.1(PSMD2)	NM_001278708.1(PSMD2)
TCCCTGGTGGTCTAGT	ATTCATGGACCACCTGGAACAGGAAAATC	2	6.42502e-08	XM_005272171.1(SETX)	XM_005272173.1(SETX)	XM_005272172.1(SETX)	NM_015046.5(SETX)
TCCCTGGTGGTCTAGT	ACAGTACCTGAATCACTGGGGATT	2	0.000771284	NM_198189.2(COPS8)	NM_006710.4(COPS8)
TCCCTGGTGGTCTAGT	ATTTCTATGACGACCATTTCCAGGGCT	2	7.12627e-07	NM_022167.2(XYLT2)	XM_005257572.1(XYLT2)	XM_005257573.1(XYLT2)
TCCCTGGTGGTCTAGT	CGTGACCACCAGACAGACCTTAGGCCGGGAGCCC	2	1.83009e-10	NM_015353.1(KCTD2)
TCCCTGGTGGTCTAGT	AATCTAATTGAAGACCACCAGAAGGAAC	2	2.3116e-07	NM_006031.5(PCNT)	XM_005261125.1(PCNT)	XM_005261128.1(PCNT)	XM_005261124.1(PCNT)	XM_005261129.1(PCNT)	XM_005261126.1(PCNT)	XM_005261127.1(PCNT)	XR_244315.1(PCNT)	XM_005261130.1(PCNT)
TCCCTGGTGGTCTAGT	CTTTGGGTATTCACAACAGCCAGGGACT	2	2.3116e-07	NM_175852.3(TXLNA)	XM_005270594.1(TXLNA)
GGGGATGTAGCTCAGTG	AGACATTCTTATGCTTCTTTTACAACTACATCCCATTTTATATTTC	2	7.48368e-17	NM_005257.4(GATA6)	XM_005258248.1(GATA6)
TCCTCGTTAGTATAGTGGTGAGTA	ATTTGACGCACTGTATGACGAGGACGGAATTCTCGGGTGCCAAGGCCAGGAATGCCGAGACCGATATCGT	2	7.06058e-05	NM_198241.2(EIF4G1)	XM_005247192.1(EIF4G1)	XM_005247190.1(EIF4G1)	NM_001194946.1(EIF4G1)	NM_001194947.1(EIF4G1)	XM_005247191.1(EIF4G1)	XM_005247187.1(EIF4G1)	XM_005247188.1(EIF4G1)	XM_005247189.1(EIF4G1)	XM_005247185.1(EIF4G1)	NM_198244.2(EIF4G1)	XM_005247186.1(EIF4G1)	NM_182917.4(EIF4G1)	XM_005247194.1(EIF4G1)	XM_005247193.1(EIF4G1)	XM_005247195.1(EIF4G1)	NM_198242.2(EIF4G1)	XM_005247197.1(EIF4G1)	XM_005247196.1(EIF4G1)	NM_004953.4(EIF4G1)
TCCTCGTTAGTATAGTGGTGAGTA	GTAGAGACGGGGTTTCACCATGTTGGCCAGGCTGGTTGGAAT	2	6.22606e-12	NM_025169.1(ZKSCAN7)
TCCTCGTTAGTATAGTGGTGAGTG	ATGTTTTCTCAAGCTCACCACT	2	0.000214585	XM_005264515.1(SOS1)	NM_005633.3(SOS1)
TCCCTGGTGGTCTAGTGGTTAGGATT	AAGCCATCCTGCCCGCCCCTCCAGGGACC	2	6.42502e-08	NM_001080424.1(KDM6B)	XM_005256553.1(KDM6B)	XM_005256551.1(KDM6B)	XM_005256552.1(KDM6B)	XM_005256550.1(KDM6B)	XM_005256549.1(KDM6B)	XM_005256554.1(KDM6B)
TCCCTGGTGGTCTAGTGGTTAGGATT	AAGCCATCCTGCCCGCCCCTCCAGGGACCGCCCGT	2	5.51237e-11	NM_001080424.1(KDM6B)	XM_005256553.1(KDM6B)	XM_005256551.1(KDM6B)	XM_005256552.1(KDM6B)	XM_005256550.1(KDM6B)	XM_005256549.1(KDM6B)	XM_005256554.1(KDM6B)
TCCCTGGTGGTCTAGTGGTTAGGATT	AACAAGCGCTCCACCATCACCTCCAGGGAGAT	2	1.97281e-09	NM_003522.3(HIST1H2BF)
TCCCTGGTGGTCTAG	AAGCGCTCGACCATCACCTCCAGGGAGAT	2	6.42502e-08	XM_005249441.1(HIST1H2BO)	NM_003519.3(HIST1H2BL)	NM_003520.3(HIST1H2BN)	NM_003527.4(HIST1H2BO)	NM_003523.2(HIST1H2BE)	NM_021062.2(HIST1H2BB)	NM_003526.2(HIST1H2BC)	NM_021063.3(HIST1H2BD)	NM_021058.3(HIST1H2BJ)	NM_080593.2(HIST1H2BK)	XR_241927.1(HIST1H2BN)	XM_005249438.1(HIST1H2BN)	XM_005249039.1(HIST1H2BD)	XM_005249464.1(HIST1H2BJ)	XM_005249440.1(HIST1H2BC)	XR_241951.1(HIST1H2BJ)	NM_138720.2(HIST1H2BD)
TCCCTGGTGGTCTAG	GGTCGTATTGGGCGCCTGGTCACCAGGGC	2	6.42502e-08	NM_002046.4(GAPDH)	XM_005253678.1(GAPDH)	NM_001256799.1(GAPDH)
TCCCTGGTGGTCTAG	ATTTCACTAGACCCCAGGTGATCAGCTGCACTAGACTCAACCTCTAAACC	2	1.88825e-18	XM_005257500.1(PNPO)	XM_005257501.1(PNPO)	XM_005257499.1(PNPO)	XM_005257498.1(PNPO)	NM_018129.3(PNPO)
TCCCTGGTGGTCTAG	ATTTTGTAAACGAGACCACCAGGCCTT	2	2.56306e-06	NM_014142.2(NUDT5)
TCCCTGGTGGTCTAG	AAAACCTGACCACCAAGGAGATTTGGAAT	2	0.000500211	NM_152622.3(MIER3)	XM_005248448.1(MIER3)	XM_005248449.1(MIER3)
TCCCTGGTGGTCTAG	AAGCGCTTGACCATCACCTCCAGGGAGAT	2	2.98927e-06	XM_005249441.1(HIST1H2BO)	NM_003519.3(HIST1H2BL)	NM_003520.3(HIST1H2BN)	NM_003527.4(HIST1H2BO)	NM_003523.2(HIST1H2BE)	NM_021062.2(HIST1H2BB)	NM_003526.2(HIST1H2BC)	NM_021063.3(HIST1H2BD)	NM_021058.3(HIST1H2BJ)	NM_080593.2(HIST1H2BK)	XR_241927.1(HIST1H2BN)	XM_005249438.1(HIST1H2BN)	XM_005249039.1(HIST1H2BD)	XM_005249464.1(HIST1H2BJ)	XM_005249440.1(HIST1H2BC)	XR_241951.1(HIST1H2BJ)	NM_138720.2(HIST1H2BD)
TCCCTGGTGGTCTAG	CATGCTGAGGCCATCAAGCGGGATCCT	2	7.12627e-07	XM_005261268.1(MRPL40)	NM_003776.2(MRPL40)	XM_005261267.1(MRPL40)
TCCCTGGTGGTCTAG	CTTCTGCTAGACTGACCAGGAAAAAAGGA	2	6.42502e-08	XM_005262161.1(RBM41)	XM_005262160.1(RBM41)	XM_005262159.1(RBM41)	NM_001171080.1(RBM41)
GTCAGGATGGCCGAGCGGT	ATGAAAGCTGGCTATCATCCTGGGAT	2	0.00128547	NM_181783.3(TMTC3)	XM_005268682.1(TMTC3)	XM_005268684.1(TMTC3)	XM_005268683.1(TMTC3)
TCCCACATGGTCTAGCGGTTAGGAT	AGGAGGATCCTACAACAGCTCAGACCGGGG	2	2.04159e-08	NM_133631.3(ROBO1)	NM_001145845.1(ROBO1)	NM_002941.3(ROBO1)
ACCAGAATGGCCGAGTGGTTA	TTGTCTCTCTCGACCTTCTGGT	2	0.000214585	NM_003109.1(SP1)	NM_001251825.1(SP1)	NM_138473.2(SP1)
ACCAGAATGGCCGAGTGGTTA	TTGTCTCTCTCGACCTTCTGGTT	2	0.000214515	NM_003109.1(SP1)	NM_001251825.1(SP1)	NM_138473.2(SP1)
TCCCTGGTGGTCTAGTGGTTAGGATTCGGC	AATGCCGAAAAGAGAGGCAAACGCCAGGTGCTTTGG	2	7.67921e-10	NM_001019.4(RPS15A)	NM_001030009.1(RPS15A)	XM_005255465.1(RPS15A)
TCCCTGGTGGTCTAGTGGTTAGGATTCGGC	ATGTCATCCTGCCAGGGAAGACGCCGGTGTATGGAA	2	2.76194e-09	XM_005270747.1(AGO1)	XM_005270746.1(AGO1)	NM_012199.2(AGO1)
TCCCTGGTGGTCTAGTGGTTAGGATTCGGC	AACAAGCGCTCGACCATCACCTCCAGGGAGAT	2	1.97281e-09	XM_005249441.1(HIST1H2BO)	NM_003519.3(HIST1H2BL)	NM_003520.3(HIST1H2BN)	NM_003527.4(HIST1H2BO)	NM_003523.2(HIST1H2BE)	NM_003526.2(HIST1H2BC)	NM_021063.3(HIST1H2BD)	NM_021058.3(HIST1H2BJ)	NM_080593.2(HIST1H2BK)	XR_241927.1(HIST1H2BN)	XM_005249438.1(HIST1H2BN)	XM_005249039.1(HIST1H2BD)	XM_005249464.1(HIST1H2BJ)	XM_005249440.1(HIST1H2BC)	XR_241951.1(HIST1H2BJ)	NM_138720.2(HIST1H2BD)
TCCCTGGTGGTCTAGTGGTTAGGATTCGGC	AATGAATGTATCCGGCACGAGACCATCAGAGTT	2	6.03367e-10	NM_023079.4(UBE2Z)	XM_005257594.1(UBE2Z)
TCCCTGGTGGTCTAGTGGTTAGGATTCGGC	ATGGGATCCTACACCTAGCCACACACCAGCGGGAGCT	2	4.91691e-12	NM_012433.2(SF3B1)	XM_005246428.1(SF3B1)	XR_241300.1(SF3B1)
TCCCTGGTGGTCTAGTGGTTAGGATTCGGC	TGTGCCGGAACACCATTCTTCGCCAGGCCAGGAATC	2	7.67921e-10	NM_000968.3(RPL4)	XM_005254586.1(RPL4)
GTAGTCGTGGCCGAGTGGTTAAG	AGCCCGGCCCGCGTCTCGAAGGGGCACCTGTGAACT	2	1.65054e-11	NM_001040874.1(HIST2H2AA4)
TCCTCGTTAGTATAGTGGTG	GTTCACTTTCTTATACACTATGCTGAC	2	3.31553e-05	NM_020198.2(CCDC47)	XM_005257527.1(CCDC47)
GTTTCCGTAGTGTAGTGGTCATCACG	ATTCGTGATGCCTGCATCAAACTGGAAAAGGACTTGGAAT	2	2.59179e-10	XM_005270747.1(AGO1)	XM_005270746.1(AGO1)	NM_012199.2(AGO1)
TCCCTGGTGGTCTAGTGGTTAGGATTCG	ACAAGAGCCAGGTGAGAATTTCAAGGATTATCGACTTCAT	2	1.19734e-13	NM_004546.2(NDUFB2)	XM_005250001.1(NDUFB2)
TCCCTGGTGGTCTAGTGGTTAGGATTCG	AGGTATCACCACTAAAATCTCCAGGGGC	2	2.3116e-07	NM_053275.3(RPLP0)	NM_001002.3(RPLP0)	XM_005253921.1(RPLP0)	XM_005253923.1(RPLP0)	XM_005253922.1(RPLP0)
TCCCTGGTGGTCTAGTGGTTAGGATTCG	AACCAGTTCACCCAGGCCCTGGACCGCCAAACAGCTACT	2	4.05309e-13	NM_000972.2(RPL7A)
GTCAGGATGGCCGAGCGGTCTAAGG	GCTGGCTGCGGCGCCTGGGCTGCTCGTCTGGCTTT	2	9.22414e-09	NM_198551.2(MIA3)	XM_005273121.1(MIA3)
GCATTGGTGGTTCAGTGGTAGAATTC	AGGAACCACCAAGAGACAGAAAGAAACAGAAAAACTGGAA	2	7.20614e-11	XM_005252130.1(RPL12)	NM_000976.3(RPL12)	XM_005252131.1(RPL12)
GCCCGGCTAGCTCAGTCGGTAGAGCATGGGACT	CACCATCTCACTCCATTTACAGTCATCAATATT	2	2.17009e-09	XM_005272127.1(SLC25A46)	XM_005272126.1(SLC25A46)	NM_138773.1(SLC25A46)
GCCCGGCTAGCTCAGTCGGTAGAGCATGGGACT	AAATTCTCAAGCTCTTGTCCAACCCAAAGGCTC	2	6.03367e-10	NM_003519.3(HIST1H2BL)
GCCCGGCTAGCTCAGTCGGTAGAGCATGGGACT	AACTATCCCAAAGAGCCACAGTGCCTACAACCCAGGCCCTAAGTT	2	2.57458e-16	XM_005262935.1(CYP4V2)	NM_207352.3(CYP4V2)
GCCCGGCTAGCTCAGTCGGTAGAGCATGGGACT	AAGTGGTCACTCCTTCGGCGAAGACCTCACTGT	2	2.80719e-08	NM_001271735.1(COPZ1)	NM_001271736.1(COPZ1)	NM_016057.2(COPZ1)	NM_001271734.1(COPZ1)	NR_073424.1(COPZ1)
GCGTTGGTGGTATAGTGGTGAGCATAGC	ACGCGGCCGGAGAACCCCGCAATCTCTGCGCCCACAAAATACACCGACGATGCCCGATCTTGGAATTCTC	2	2.46858e-24	NM_147187.2(TNFRSF10B)	NM_003842.4(TNFRSF10B)	NR_027140.1(TNFRSF10B)
GTCAGGATGGCCGAGCG	AATGTCCGGCCTCTGGCCTATCCTGATTCTGATGCTGTGCTCATCTGCTTCGACAT	2	2.96437e-22	XM_005257706.1(RND2)	NM_005440.4(RND2)
GTCAGGATGGCCGAGCG	ATTTACTCCTCTCGGAGGCCCTGGCC	2	7.68202e-06	NM_005516.5(HLA-E)
GGGGGTATAGCTCAGGGG	AGCTTACTCCATTTGACCAGATT	2	5.96432e-05	NM_213622.2(STAMBP)	NM_006463.4(STAMBP)	XM_005264088.1(STAMBP)	NM_201647.2(STAMBP)	XM_005264091.1(STAMBP)
GTCACGGTGGCCGAGTGGT	GGAGCGCATGGGCCCCGTGATG	2	0.000214585	NM_005968.4(HNRNPM)	XM_005272479.1(HNRNPM)	XM_005272481.1(HNRNPM)	XM_005272478.1(HNRNPM)	NM_031203.3(HNRNPM)	XM_005272483.1(HNRNPM)	XM_005272482.1(HNRNPM)	XM_005272480.1(HNRNPM)
GCATGGGTGGTTCAGT	CATCGTCATCTGAACCAGTTCATAGCTCATGCTGCTCTCGACCTCTGGAAT	2	3.27674e-16	NM_001128835.2(TRAPPC2)	NM_001011658.3(TRAPPC2)	NM_014563.5(TRAPPC2)	NR_002166.1(TRAPPC2P1)
GGCCCCATGGTGTAATGGTCAGCACTCTGGACT	AGAGTGACCACTGGCTGGGGCC	2	0.000214585	XM_005263867.1(MGAT4A)	NM_012214.2(MGAT4A)
TCCCACATGGTCTAG	GAAAAGGTTGTATACTTCTTGACCATGTGGGACT	2	1.83009e-10	NM_004787.1(SLIT2)
GCTGTGATGGCCGAGTGGTTAA	AGACTATGCTCGGCAACTCATAGAAGAAAAGATTGGTGGCCCAG	2	8.83895e-16	XM_005271310.1(FUBP1)	XR_246303.1(FUBP1)	NM_003902.3(FUBP1)	XM_005271309.1(FUBP1)	XR_246301.1(FUBP1)	XR_246302.1(FUBP1)
GCGTTGGTGGTATAGTGGTAAGCA	CCTAATGCCACCAAAGAGATCAAA	2	1.65777e-05	NM_002714.3(PPP1R10)	NR_072994.1(PPP1R10)
TCCTCGTTAGTATAGTGGTGAGTAT	GATCACACCACTGTACTCCATCCTGGGT	2	1.07548e-05	NM_021067.3(GINS1)	NM_001165877.1(ATP5L2)	NM_020949.2(SLC7A14)
AGCAGAGTGGCGCAGCGGA	GTCGCCGCTGCCAACTCTCGCACTCTGTT	2	2.98927e-06	NM_001199954.1(ACTG1)	NM_001614.3(ACTG1)	NR_037688.1(ACTG1)
TCCTCGTTAGTATAGTGGTGAGTATCCCCGCCT	GTATTGGAGGGGGGGTGGGTAGGGGAGTT	2	2.31085e-07	NM_020890.2(KIAA1524)	XM_005247683.1(KIAA1524)	XM_005247682.1(KIAA1524)
TCCTCGTTAGTATAGTGGTGAGTATCCCCGCCT	GTAAGTGGGTGAGCCGGGGCCGGGGCCGAGGAGC	2	2.36737e-09	NM_005119.3(THRAP3)	XM_005271370.1(THRAP3)	XM_005271372.1(THRAP3)	XM_005271371.1(THRAP3)
TCCTCGTTAGTATAGTGGTGAGTATCCCCGCCT	GTCAAGTGGGGGCTCCGGGATGAGGT	2	9.93732e-05	NM_003579.3(RAD54L)	XM_005271272.1(RAD54L)	NM_001142548.1(RAD54L)	XM_005271273.1(RAD54L)
TCCTCGTTAGTATAGTGGTGAGTATCCCCGCCT	GTCGCAGACACGGTGTCCGACGAGTATTCTGACGAGGAGGT	2	1.63997e-12	XM_005268275.1(HERC2)	XM_005268278.1(HERC2)	XM_005268276.1(HERC2)	XM_005268277.1(HERC2)	NM_004667.5(HERC2)	XM_005268279.1(HERC2)	XM_005268281.1(HERC2)	XM_005268280.1(HERC2)	NR_002824.3(HERC2P2)	NR_036443.1(HERC2P9)
TCCTCGTTAGTATAGTGGTGAGTATCCCCGCCT	ATGTGGTAGACGAGAAGGCGAGGCTCATCTACGAGGAC	2	1.45822e-12	XM_005260182.1(RGS19)	NM_005873.2(RGS19)	NM_001039467.1(RGS19)	XM_005260183.1(RGS19)
TCCTCGTTAGTATAGTGGTGAGTATCCCCGCCT	GTAGAGTTCGAGGTGGTGGGACTCACCGCTCTGGCCAGGGT	2	4.55973e-13	NM_000968.3(RPL4)	XM_005254586.1(RPL4)
TCCTCGTTAGTATAGTGGTGAGTATCCCCGCCT	GTCTGGGGCTCCGCGAGGAAAACGAGGGCGT	2	8.26074e-08	NM_001201377.1(ALDH7A1)	NM_001202404.1(ALDH7A1)	XM_005271993.1(ALDH7A1)	XM_005271994.1(ALDH7A1)
TCCTCGTTAGTATAGTGGTGAGTATCCCCGCCT	GTCACGGGAGCGCCACACTGTCCCGAGGGC	2	9.49862e-07	NM_005255.2(GAK)	XM_005272268.1(GAK)	XM_005272272.1(GAK)	XM_005272270.1(GAK)	XM_005272269.1(GAK)	XM_005272271.1(GAK)	XM_005272273.1(GAK)
TCCTCGTTAGTATAGTGGTGAGTATCCCCGCCT	GTATTTCAGAATCTCCTCCAGATCTGGAATTCT	2	0.00021855	NM_006836.1(GCN1L1)	XM_005253825.1(GCN1L1)
TCCTCGTTAGTATAGTGGTGAGTATCCCCGCCT	GTCAAGATTGCGGGGACTAATGCCGAGGTC	2	2.04159e-08	NM_002065.5(GLUL)	NM_001033044.2(GLUL)	NM_001033056.2(GLUL)
TCCTCGTTAGTATAGTGGTGAGTATCCCCGCCT	GTCCTGGCTTGGGGAGACCAGTTTCTGGGGAGCTTC	2	5.9364e-11	NM_001185177.1(CES3)	NM_024922.5(CES3)	NM_001185176.1(CES3)
TCCTCGTTAGTATAGTGGTGAGTATCCCCGCCT	GTCAACAAACTTGGGCCAGGGGTGCTGAGGCATGGGGAGGAC	2	4.81304e-13	NM_001134224.1(INPP4A)	NM_001134225.1(INPP4A)	NM_004027.2(INPP4A)	XM_005263935.1(INPP4A)
TCCTCGTTAGTATAGTGGTGAGTATCCCCGCCT	GTAACCCGGGGTGCTGATCCAGGTGTACGAGGGCG	2	7.1307e-10	NM_005346.4(HSPA1B)	XM_005274969.1(HSPA1B)	XM_005275397.1(HSPA1B)	XM_005272812.1(HSPA1B)	XM_005274857.1(HSPA1B)	XM_005249069.1(HSPA1B)	NM_005345.5(HSPA1A)	XM_005275395.1(HSPA1A)	XM_005249067.1(HSPA1A)	XM_005275396.1(HSPA1A)	XM_005274968.1(HSPA1A)	XM_005272811.1(HSPA1A)	XM_005274856.1(HSPA1A)	XM_005249068.1(HSPA1A)
TCCTCGTTAGTATAGTGGTGAGTATCCCCGCCT	TCTGGTGGGGAGAAATAAACGGTTTAGAGAC	2	6.38594e-09	NM_002415.1(MIF)
TCCTCGTTAGTATAGTGGTGAGTATCCCCGCCT	GCCGATTTGCGACAGCAAGGGGGTTGTCCACGAGGAAC	2	6.78445e-11	XM_005252059.1(RC3H2)	XM_005252058.1(RC3H2)	XM_005252056.1(RC3H2)	XM_005252057.1(RC3H2)	NM_001100588.1(RC3H2)	NM_018835.2(RC3H2)
TCCTCGTTAGTATAGTGGTGAGTATCCCCGCCT	GTCGTCAATCGCTGGGTGCTCAAGTTCTACTTCCACGAGGCGCT	2	4.11236e-14	XM_005256123.1(TERF2)	XM_005256122.1(TERF2)	XM_005256121.1(TERF2)	XM_005256124.1(TERF2)	NM_005652.4(TERF2)	XR_243422.1(TERF2)
GTAGTCGTGGCCGAGTGGTT	GGTCTACGGCTTTGACTACGACT	2	5.96432e-05	NM_001134231.1(NT5DC2)	NM_022908.2(NT5DC2)	XM_005265406.1(NT5DC2)	XM_005265405.1(NT5DC2)
GTCACGGTGGCCGAGTGGTTAA	ATGATGTTAGCTGTGGCCACTGTGGA	2	2.13589e-06	NM_001142284.1(RPS24)	NM_001142283.1(RPS24)	NM_001142282.1(RPS24)	NM_033022.3(RPS24)	NM_001026.4(RPS24)
ACCAGAATGGCCGAGT	CTCAGGTGATCCGCCTGCCTCGGCCTCT	2	8.31399e-07	XM_005245881.1(HP1BP3)	XM_005245880.1(HP1BP3)	XM_005245878.1(HP1BP3)	XM_005245877.1(HP1BP3)	XM_005245879.1(HP1BP3)	XM_005245876.1(HP1BP3)	XM_005245875.1(HP1BP3)	XM_005264516.1(SPAST)	XM_005267059.1(PDSS2)	XM_005267058.1(PDSS2)	XR_171814.2(FLJ46836)	XR_113262.2(FLJ46836)
GCCCGGCTAGCTCAGTCGGTAGAGCATGA	ATGATAAAACTAAAGGACTAAATTTGTTTTATGGAAT	2	2.95922e-09	NM_020830.3(WDFY1)
GCCCGGCTAGCTCAGTCGGTAGAGCATGA	TTCCCTTGCTCATATAACTTTAAAAATAATACTTAGC	2	2.28762e-10	NM_018170.3(RPRD1A)	XM_005258294.1(RPRD1A)
GCCCGGCTAGCTCAGTCGGTAGAGCATGA	TTTTCTGCTGAGGGTGGAGTGTCCCATCCTTTTTGGA	2	8.22773e-10	NM_016022.3(APH1A)	NR_045033.1(APH1A)	NR_045035.1(APH1A)	NM_001243771.1(APH1A)	NR_045034.1(APH1A)	NM_001077628.2(APH1A)	NM_001243772.1(APH1A)
GCCCGGCTAGCTCAGTCGGTAGAGCATGA	CTTAGTTGCGTTACACCCTTTCTTGACAAAACCTATG	2	6.36043e-11	XM_005249818.1(ACTB)	XM_005249820.1(ACTB)	NM_001101.3(ACTB)	XM_005249819.1(ACTB)
GCCCGGCTAGCTCAGTCGGTAGAGCATGA	AAACAAAGTAAATGAAATTTAAACAAAAAATAAATTT	2	4.91691e-12	NM_001284278.1(PITPNB)	NM_012399.4(PITPNB)	NM_001284277.1(PITPNB)	XM_005261452.1(PITPNB)	XR_159136.1(LOC100996302)	XR_247344.1(LOC100996302)
GCCCGGCTAGCTCAGTCGGTAGAGCATGG	TATTAACCTGCTCTTGGTCATTGGAAATTTACACTGA	2	6.36043e-11	NM_001127370.2(CDCA7L)	NM_018719.4(CDCA7L)	XM_005249797.1(CDCA7L)	NM_001127371.2(CDCA7L)
GCCCGGCTAGCTCAGTCGGTAGAGCATGG	TCTCCAAGAGTGCCAACTACTGCCATACGTCTCAGGG	2	4.91691e-12	NM_001618.3(PARP1)
GCGCCGCTGGTGTA	TGCTGCCCAGCGTCACGTCGG	2	0.00277673	NM_002228.3(JUN)
GCGCCGCTGGTGTA	AGTACACCAGCTCCAAGTAAACATTCCAAGTAAGCGTC	2	1.45822e-12	NM_003526.2(HIST1H2BC)
AGCAGAGTGGCGCAGCGGAAGCGTGCTGGGCC	ATTATCCCCAGCAAAAAGCTCCGCAACTGGAATTC	2	1.54353e-06	NM_001021.3(RPS17)	NM_001199057.1(RPS17L)	XM_005272417.1(RPS17L)
AGCAGAGTGGCGCAGCGGAAGCGTGCTGGGCC	AGGATCCTCCGCTCCCGAGGTTATATATGCCGCT	2	6.58218e-10	NM_000182.4(HADHA)	XM_005264276.1(HADHA)	XM_005264275.1(HADHA)
AGCAGAGTGGCGCAGCGGAAGCGTGCTGGGCC	GTTCTTCCGCCGCTCCGCCGCGTTTCTCTGCCGGT	2	1.54353e-06	NM_001199954.1(ACTG1)	NM_001614.3(ACTG1)	NR_037688.1(ACTG1)
AGCAGAGTGGCGCAGCGGAAGCGTGCTGGGCC	ATTTGCCAGTTACGAAGTTCCACTGAAAATTTTC	2	1.83009e-10	NM_080911.2(UNG)	NM_003362.3(UNG)
GACGAGGTGGCCGAGTGG	ACTGACCCGTGCCCCCGGCCACCTCGGTTTCT	2	1.97281e-09	NM_014944.3(CLSTN1)	NM_001009566.1(CLSTN1)	XM_005263432.1(CLSTN1)
GACGAGGTGGCCGAGTGG	AGTGCCACCATTTGCCGTGTCTGCCAGAAGCCAGGCGAT	2	4.05309e-13	NM_005762.2(TRIM28)	XM_005258406.1(TRIM28)
GACGAGGTGGCCGAGTGG	CCTCGGCGTCACGCAATGCTCACCTC	2	2.13589e-06	NM_022834.4(VWA1)	NM_199121.2(VWA1)
GACGAGGTGGCCGAGTGG	ACTTCCCCTGGCCACATATGCCCCTGTCATCTCTGCTGAGAAAGCCT	2	1.01017e-15	NM_006082.2(TUBA1B)	XM_005268566.1(TUBA1B)	XM_005268567.1(TUBA1B)	XM_005268565.1(TUBA1B)	XM_005268564.1(TUBA1B)	NM_032704.3(TUBA1C)	XM_005269195.1(TUBA1C)	NM_001270399.1(TUBA1A)	NM_006009.3(TUBA1A)	NM_001270400.1(TUBA1A)	XM_005269143.1(TUBA1A)
GACGAGGTGGCCGAGTGG	AAATATGTTCCTCGGGCCATCCTCGTGGATCTGGAGCCAGGCACGATGGATTCGGTT	2	8.49181e-23	NM_178012.4(TUBB2B)
TCCCACATGGTCTAGCGGTTAGGATTCCTGGTT	TTATGTGGTAAAATCAGGAATTTGAAGAAAATGT	2	8.51459e-09	NM_003506.3(FZD6)	NM_001164615.1(FZD6)	XM_005251076.1(FZD6)
TCCCACATGGTCTAGCGGTTAGGATTCCTGGTT	CACCAGCCCAGGGCCTGCCCATCCAGAAGGGACT	2	2.36737e-09	NM_024923.3(NUP210)
TCCCACATGGTCTAGCGGTTAGGATTCCTGGTT	CTCACCTTCTAGGAAATCCTAGGACTCGTTTATTTGGGACATGGTGGGAATTGGAATTCTC	2	2.58677e-18	NM_145167.2(PIGM)
TCCCACATGGTCTAGCGGTTAGGATTCCTGGTT	TTTGGCCAAAGCCGTGCAGGTTCACCAGGATACT	2	2.36737e-09	XM_005270747.1(AGO1)	XM_005270746.1(AGO1)	NM_012199.2(AGO1)
GCATGGGTGGTTCAGTGGTAGAAT	ACCATGATGAATCATCCAACTGATGCCTGGAAAGAAGGGC	2	1.19734e-13	NM_004859.3(CLTC)	XM_005257012.1(CLTC)	XM_005257011.1(CLTC)
GCATGGGTGGTTCAGTGGTAGAAT	AACTTCGACAAATACCACCCAGGCT	2	6.14561e-06	NM_000990.4(RPL27A)
GCATGGGTGGTTCAGTGGTAGAAT	AGCCGAAACGACCCCCAGC	2	0.00999337	XM_005275595.1(PRRC2A)	XM_005275291.1(PRRC2A)	XM_005275462.1(PRRC2A)	XM_005275032.1(PRRC2A)	NM_004638.3(PRRC2A)	XM_005275167.1(PRRC2A)	XM_005272878.1(PRRC2A)	NM_080686.2(PRRC2A)	XM_005275596.1(PRRC2A)	XM_005275463.1(PRRC2A)	XM_005275168.1(PRRC2A)	XM_005275033.1(PRRC2A)	XM_005249392.1(PRRC2A)	XM_005272879.1(PRRC2A)
GCATGGGTGGTTCAGTGGTAGAAT	GGACCAGAAACCCTGATGGCATCACCCAAGA	2	2.97109e-07	NM_001271969.1(HSP90AB1)	NM_007355.3(HSP90AB1)	NM_001271970.1(HSP90AB1)	XM_005249075.1(HSP90AB1)	NM_001271972.1(HSP90AB1)	NM_001271971.1(HSP90AB1)
GCATGGGTGGTTCAGTGGTAGAAT	GGTTTCTCTGAACCCCTTGCCGC	2	5.96432e-05	NM_153280.2(UBA1)	XM_005278311.1(UBA1)	XM_005278313.1(UBA1)	XM_005278312.1(UBA1)	NM_003334.3(UBA1)	XM_005278314.1(UBA1)
GGTAGCGTGGCCGAGCG	ATGAAGGCCTCGGGCACGCTACGAGAGT	2	2.3116e-07	NM_000980.3(RPL18A)	XM_005260016.1(RPL18A)
GGTAGCGTGGCCGAGCG	CGGCCGCAGCGAGGAGACTCGGCCATG	2	3.31553e-05	NM_030811.3(MRPS26)
TCCCTGGTGGTCTAGTGGTTA	TCTCACAGTGGACGCCAGGGTCT	2	5.96432e-05	NM_014142.2(NUDT5)
TCCCTGGTGGTCTAGTGGTTA	TTGTTGCCAAGGCCATCCGGGAT	2	5.96432e-05	NM_002809.3(PSMD3)
TCCCTGGTGGTCTAGTGGTTA	AAATCCAAAGAGGACCAGGGGTT	2	5.96432e-05	XM_005264311.1(PAIP2B)	XM_005264310.1(PAIP2B)	NM_020459.1(PAIP2B)
TCCCTGGTGGTCTAGTGGTTA	TGATCACCACTAAAATCTCCAGGGGC	2	2.76294e-05	NM_053275.3(RPLP0)	NM_001002.3(RPLP0)	XM_005253921.1(RPLP0)	XM_005253923.1(RPLP0)	XM_005253922.1(RPLP0)
TCCCTGGTGGTCTAGTGGTTA	CGTATGAGCTGGATCAAGCCTGG	2	0.00277493	XM_005268583.1(METAP2)	NM_006838.3(METAP2)	XM_005268585.1(METAP2)	XM_005268584.1(METAP2)
TCCCTGGTGGTCTAGTGGTTA	AGATGCCCAAGGGTTCACACCTCCCC	2	2.13589e-06	NM_015672.1(RIMBP3)	NM_001128633.1(RIMBP3C)	NM_001128635.1(RIMBP3B)
TCCCTGGTGGTCTAGTGGTTA	CACCGACAACCCTAGCATCCAGGGCC	2	2.13589e-06	NM_032112.2(MRPL43)	XM_005270231.1(MRPL43)	XM_005270230.1(MRPL43)	NM_176792.2(MRPL43)	XR_246111.1(MRPL43)	NM_176794.1(MRPL43)	NM_176793.1(MRPL43)
TCCCTGGTGGTCTAGTGGTTA	AGCAGCTGAGCCAAAGAAGATCACCTGGGCC	2	6.38594e-09	NM_020745.3(AARS2)	XM_005249245.1(AARS2)
TCCCTGGTGGTCTAGTGGTTA	AATTAACCACAGCTTCATTTGACCACCAGGTCT	2	6.03367e-10	XM_005247642.1(BBX)	XM_005247644.1(BBX)	XM_005247646.1(BBX)	XM_005247645.1(BBX)	XM_005247641.1(BBX)	XM_005247643.1(BBX)	NM_020235.6(BBX)	NM_001142568.2(BBX)	NM_001276286.1(BBX)
TCCCTGGTGGTCTAGTGGTTA	ACATTCCACTAACCCCCGAGACTC	2	1.65777e-05	NM_003223.2(TFAP4)
TCCCTGGTGGTCTAGTGGTTA	AGATGCCCAAGGGTTCACACCTC	2	5.96432e-05	NM_015672.1(RIMBP3)	NM_001128633.1(RIMBP3C)	NM_001128635.1(RIMBP3B)
TCCCTGGTGGTCTAGTGGTTA	AGCCTGGGACCATCCGTGGAGAC	2	5.96432e-05	NR_037149.1(NME1-NME2)	NM_001018136.2(NME1-NME2)	NM_198175.1(NME1)	NM_000269.2(NME1)
TCCCTGGTGGTCTAGTGGTTA	TCGTGGCCATCATGGAGACC	2	0.00277763	NM_014700.3(RAB11FIP3)	XM_005255713.1(RAB11FIP3)	NM_001142272.1(RAB11FIP3)	XM_005255715.1(RAB11FIP3)	XM_005255716.1(RAB11FIP3)	XM_005255714.1(RAB11FIP3)
TCCCTGGTGGTCTAGTGGTTA	ATAGCTGGAACCCGGGAGGC	2	0.00277763	XM_005251503.1(SMU1)	NM_018225.2(SMU1)
TCCCTGGTGGTCTAGTGGTTA	AGCGCTCGACCATCACCTCCAGGGAGATC	2	6.42502e-08	XM_005249441.1(HIST1H2BO)	NM_003519.3(HIST1H2BL)	NM_003520.3(HIST1H2BN)	NM_003527.4(HIST1H2BO)	NM_003523.2(HIST1H2BE)	NM_003526.2(HIST1H2BC)	NM_021063.3(HIST1H2BD)	NM_021058.3(HIST1H2BJ)	NM_080593.2(HIST1H2BK)	XR_241927.1(HIST1H2BN)	XM_005249438.1(HIST1H2BN)	XM_005249039.1(HIST1H2BD)	XM_005249464.1(HIST1H2BJ)	XM_005249440.1(HIST1H2BC)	XR_241951.1(HIST1H2BJ)	NM_138720.2(HIST1H2BD)
GGGGGTGTAGCTCAGTGGTAG	CTTACACCCAGCTGAGCACCTTC	2	0.00277493	NM_032890.3(DISP1)	XM_005273334.1(DISP1)	XM_005273335.1(DISP1)	XM_005273336.1(DISP1)
GCCCGGCTAGCTCAGTCGGTAGAGCATGGGA	AAAAGAAAGAAGCCAAAGAGAAAGGTACCTGGGTT	2	5.51237e-11	NM_000982.3(RPL21)	XM_005266489.1(RPL21)	NR_026911.1(RPL21P28)	XM_005266490.1(RPL21)	XM_005266488.1(RPL21)
GCATTGGTGGTTCAGTGGTAGA	GAGTATGCCACCATCCGAATATTGGA	2	0.000357409	NM_152344.3(LSM12)
GGCCCCATGGTGTAATGGTCAGCA	GCACCATGGCGGTTGGCAAGAAC	2	5.96432e-05	NM_001006.4(RPS3A)	XM_005263174.1(RPS3A)	XM_005263175.1(RPS3A)	XR_244638.1(RPS3A)	XR_244639.1(RPS3A)	NM_001267699.1(RPS3A)
GGCCCCATGGTGTAATGGTCAGCA	TAGCTTGGGGTCCTATGCACC	2	0.000772034	XM_005263360.1(RAPGEF2)	XM_005263361.1(RAPGEF2)	XM_005263359.1(RAPGEF2)	XM_005263358.1(RAPGEF2)	XM_005263362.1(RAPGEF2)	XM_005263363.1(RAPGEF2)	XM_005263364.1(RAPGEF2)	NM_014247.2(RAPGEF2)
GGCCCCATGGTGTAATGGTCAGCA	TCAAGAGCACCATGGGCAAGCCCC	2	1.65777e-05	XM_005249145.1(RPL10A)	XM_005249146.1(RPL10A)	NM_007104.4(RPL10A)	XM_005249144.1(RPL10A)
GGCCCCATGGTGTAATGGTCAGCA	AGCACTTTAGGAAATCACCTTTCTAAGCCCTGGGGC	2	1.65054e-11	NM_001040445.1(ASB1)	XM_005246080.1(ASB1)	XR_241235.1(ASB1)	XR_241236.1(ASB1)	XR_241237.1(ASB1)
GCATGGGTGGTTCAGTGGTAGAA	CTGAGCCACCCTACAGCCAGAAGAGAT	2	7.12627e-07	NM_001402.5(EEF1A1)	XM_005248667.1(EEF1A1)	XM_005248666.1(EEF1A1)
GCATGGGTGGTTCAGTGGTAGAA	AGATGGCCATCCTGCAGATC	2	0.00277763	NM_005762.2(TRIM28)	XM_005258406.1(TRIM28)
GCATGGGTGGTTCAGTGGTAGAA	AAGCTTCCCAGACCCTCATGCAGTT	2	2.21036e-05	NM_007040.3(HNRNPUL1)	XM_005258459.1(HNRNPUL1)	XM_005258463.1(HNRNPUL1)	XM_005258466.1(HNRNPUL1)	XM_005258462.1(HNRNPUL1)	XM_005258461.1(HNRNPUL1)	XM_005258465.1(HNRNPUL1)	XM_005258460.1(HNRNPUL1)	XM_005258464.1(HNRNPUL1)	NM_144732.2(HNRNPUL1)
GCCCGGCTAGCTCAGTCGGTAGAGCAT	ACTGGCCTCTGTGATTACATAGATCAGCTGGAATTCTCG	2	5.28023e-07	NM_000981.3(RPL19)	XM_005257564.1(RPL19)
GCCCGGCTAGCTCAGTCGGTAGAGCAT	TGAGATGCAGCTCACATCAGCAAAATGTTTAACTTACAT	2	4.05309e-13	NM_015396.5(ARMC8)	NM_001267042.2(ARMC8)	NM_001267041.2(ARMC8)	NM_001282342.1(ARMC8)	NM_213654.3(ARMC8)	NM_014154.4(ARMC8)
GCCCGGCTAGCTCAGTCGGTAGAGCAT	TTGGTTATTTTAATTGTTCAAAAGTAATTTGTTCTTTTG	2	5.243e-12	XM_005254319.1(FAM154B)	XM_005254318.1(FAM154B)	XM_005254317.1(FAM154B)	NM_001008226.1(FAM154B)
GCCCGGCTAGCTCAGTCGGTAGAGCAT	TCGTCAGTTTTCTTCCATGGCCCTTTTTAGGGCCGCCTT	2	1.13491e-08	NM_003544.2(HIST1H4B)
GCCCGGCTAGCTCAGTCGGTAGAGCAT	TTGGTTTCTGTCCAGCCCATGATGATTTCTACTTGGTGG	2	4.05309e-13	NM_001177387.1(ATXN7)	XM_005265368.1(ATXN7)	XM_005265367.1(ATXN7)	XM_005265366.1(ATXN7)	NM_000333.3(ATXN7)	XM_005265365.1(ATXN7)	XM_005265369.1(ATXN7)
GCCCGGCTAGCTCAGTCGGTAGAGCAT	AATAAACTTGTAAAATTAAGTTGATGT	2	7.12627e-07	NM_024629.3(MLF1IP)	XR_244646.1(MLF1IP)	XM_005263218.1(MLF1IP)
GCCCGGCTAGCTCAGTCGGTAGAGCAT	TAGGATTGAAGGAGTAAAAAGTGTCTTCTTTGGACCAGA	2	4.05309e-13	NM_015700.3(NFU1)	NM_001002755.2(NFU1)	NM_001002756.2(NFU1)	NR_045631.1(NFU1)	NR_045632.1(NFU1)
GCCGTGATCGTATAGTGGTTAGTACTCTGCG	GTTGCACTACAAACACTGACCAAATTGGAATTCTC	2	1.99668e-05	NM_198563.2(TMEM110)	XM_005265113.1(TMEM110)
ACCGGGATGGCTGAGTGGTTAA	ACCAGCCATTCTTCCGGGC	2	0.00999337	NM_198335.3(GANAB)	NM_198334.2(GANAB)	NM_001278194.1(GANAB)	NM_001278193.1(GANAB)	NM_001278192.1(GANAB)
GCATTGGTGGTTCAGTGGTAGAATTCTCGCCTC	CCACCGCGGGAGGCTGAGCTGGAGAGCCCGAATTCTCGGGTGCCAAGGCCAGGAATGCCGAGACC	2	1.74972e-05	XM_005259704.1(SUGP2)	XM_005259703.1(SUGP2)	XM_005259702.1(SUGP2)	NM_001017392.3(SUGP2)	NM_014884.3(SUGP2)
GCATTGGTGGTTCAGTGGTAGAATTCTCGCCTC	CTCTCTGCGAGCTTCTACTT	2	0.00277763	XM_005251542.1(RPS6)	NM_001010.2(RPS6)	XM_005251543.1(RPS6)
GCATTGGTGGTTCAGTGGTAGAATTCTCGCCTC	CCACGTGGAGCGATGGGAGGCCTTGAGAAGAAGAAGT	2	6.36043e-11	NM_001243225.1(PES1)	NM_014303.3(PES1)
GCATTGGTGGTTCAGTGGTAGAATTCTCGCCTC	CCATCTGAACCACTTTGCCTCTGAAACTTAATTA	2	1.83009e-10	NM_004300.3(ACP1)	NR_024080.1(ACP1)	NM_007099.3(ACP1)
GCATTGGTGGTTCAGTGGTAGAATTCTCGCCTC	CCACGAATGTCAAAGTGAAGAAATTCAATGAAGC	2	1.42479e-06	NM_031451.4(TEX101)
GCATTGGTGGTTCAGTGGTAGAATTCTCGCCTG	GATACCAGATCTGAATTCTACGAAGCGGAATTC	2	0.00282712	NM_001005386.2(ACTR2)	NM_005722.3(ACTR2)	XM_005264080.1(ACTR2)
GCATTGGTGGTTCAGTGGTAGAATTCTCGCCTG	CCAAAATGGATTCCACTGAGCCACCCTACAGCCAGAAGAGAT	2	3.72071e-14	NM_001402.5(EEF1A1)	XM_005248667.1(EEF1A1)	XM_005248666.1(EEF1A1)
GCATTGGTGGTTCAGTGGTAGAATTCTCGCCTG	CCACTGGAGAAACAAAATAATGATGGAACACTAT	2	8.51459e-09	XM_005247642.1(BBX)	XM_005247644.1(BBX)	XM_005247646.1(BBX)	XM_005247645.1(BBX)	XM_005247641.1(BBX)	XM_005247643.1(BBX)	NM_020235.6(BBX)	NM_001142568.2(BBX)	NM_001276286.1(BBX)
GCCCGGCTAGCTCAGTCGGTAGAGCA	ATTTTGAATTCCCAGAGTTTCAATTGTAAACAAAAATGAC	2	1.19734e-13	NM_001011.3(RPS7)	XM_005263852.1(RPS7)
GCCCGGCTAGCTCAGTCGGTAGAGCA	ATTGGGGGACTTTCCTGACATCCTGGACAAGGGAAGCCCAC	2	2.12143e-11	XM_005260097.1(ELOF1)	NM_032377.3(ELOF1)
GCCCGGCTAGCTCAGTCGGTAGAGCA	ATGCTTGAAGATCCTTGGGCTGGCCTAGAACCAGTATCTG	2	1.19734e-13	NM_138701.3(MPLKIP)
GCCCGGCTAGCTCAGTCGGTAGAGCA	GTGTTGTACTTGTGAATTTTGTGATATTTTATGTAATAAAA	2	3.52488e-14	NM_005484.3(PARP2)	NM_001042618.1(PARP2)
GCCCGGCTAGCTCAGTCGGTAGAGCA	AAGAAGGCCAAGGTTGCGAAGCCCAAGAAAGCTGCCAAAA	2	1.19734e-13	NM_005319.3(HIST1H1C)
GCCCGGCTAGCTCAGTCGGTAGAGCA	CATCCGAGCTTGATCCCCCTCTTTGTATTTATTGGAACTG	2	1.19734e-13	NM_002489.3(NDUFA4)
GCCCGGCTAGCTCAGTCGGTAGAGCA	AAGCCAAAAGCAAATAAATGCAGACAAACAAACCAAGACC	2	1.19734e-13	NM_003517.2(HIST2H2AC)
GCCCGGCTAGCTCAGTCGGTAGAGCA	AGCAAAGATGGGAACTGCCAGTCTGGTGGCCCTGAGGCAG	2	1.19734e-13	XM_005260573.1(CHD6)	XM_005260574.1(CHD6)	NM_032221.4(CHD6)	XM_005260576.1(CHD6)	XM_005260575.1(CHD6)
GCCCGGCTAGCTCAGTCGGTAGAGCA	AAACGTCTAAAGAATGGAGAGGAGCTTAAAGGTATATTCAT	2	3.52488e-14	NM_176877.2(INADL)	XM_005270343.1(INADL)	XM_005270341.1(INADL)	XM_005270342.1(INADL)	XR_246222.1(INADL)	XM_005270344.1(INADL)	XM_005270345.1(INADL)	XM_005270347.1(INADL)	XM_005270346.1(INADL)
GCCCGGCTAGCTCAGTCGGTAGAGCA	CGCTATCGAAGAGCTCCGGGC	2	0.000772034	XM_005255813.1(AARS)	NM_001605.2(AARS)
GCCCGGCTAGCTCAGTCGGTAGAGCA	AACTGTTAACTCTTCTTAATTCCTATAGTTGGAATTCTCG	2	1.55986e-07	NM_014709.3(USP34)	XM_005264661.1(USP34)	XM_005264662.1(USP34)
GCCCGGCTAGCTCAGTCGGTAGAGCA	ACAGAGAATGTATTTTGTATTTGCCCAAATGCTGGAATTC	2	2.59179e-10	NM_173694.4(ATP11C)	XM_005262405.1(ATP11C)	NM_001010986.2(ATP11C)
GCCCGGCTAGCTCAGTCGGTAGAGCA	AAGTCTATGAATATGACACTGTCATCC	2	7.12627e-07	NM_001001740.2(RFWD2)	NM_022457.5(RFWD2)	XM_005245446.1(RFWD2)	XM_005245447.1(RFWD2)	XM_005245448.1(RFWD2)
GCCCGGCTAGCTCAGTCGGTAGAGCA	AAAAGTTCCAAAAAAAGCTAGCTCTGTCCTTTACTTATTG	2	1.19734e-13	XM_005253737.1(WNK1)	XM_005253733.1(WNK1)	XM_005253735.1(WNK1)	XM_005253739.1(WNK1)	XM_005253741.1(WNK1)	XM_005253740.1(WNK1)	XM_005253736.1(WNK1)	XM_005253734.1(WNK1)	XM_005253742.1(WNK1)	NM_018979.3(WNK1)	NM_001184985.1(WNK1)	NM_213655.4(WNK1)	NM_014823.2(WNK1)	XM_005253743.1(WNK1)
GCCCGGCTAGCTCAGTCGGTAGAGCA	AACAGCTTTTACAGAATCCTCCTGCTGGTGTTGATCCTTG	2	1.54886e-12	NM_017426.3(NUP54)	NM_001278603.1(NUP54)	NR_103780.1(NUP54)	NR_103781.1(NUP54)	NR_103782.1(NUP54)
GCCCGGCTAGCTCAGTCGGTAGAGCA	AATTATGCAGCTTTAAGTGGGAATCTTAAGCAGCTGCTTCCTGTCTGTGACACCTGGGAAGACACTGGAATT	2	5.53656e-26	NM_020401.2(NUP107)	XM_005269038.1(NUP107)
GCCCGGCTAGCTCAGTCGGTAGAGCA	CAAGTTGTCTACCGCCTGTCCAGGAAGGGTTCCGTTGAAC	2	9.32173e-10	NM_001316.3(CSE1L)	XM_005260296.1(CSE1L)	NM_001256135.1(CSE1L)	NR_045796.1(CSE1L)
GCCCGGCTAGCTCAGTCGGTAGAGCA	ATCCAGTGCTCTTTCCAAACCGTGAAGACTATATCCATCT	2	1.19734e-13	NM_001040613.2(TMEM70)	NR_033334.1(TMEM70)	NM_017866.5(TMEM70)
GCCCGGCTAGCTCAGTCGGTAGAGCA	CTGAATTGGGTCCTTGTCATTTCTGTCCAATTGAATTGGA	2	2.00358e-11	NM_002789.4(PSMA4)	NM_001102667.1(PSMA4)	NM_001102668.1(PSMA4)	XM_005254550.1(PSMA4)
GCCCGGCTAGCTCAGTCGGTAGAGCA	ACTTCTTCCTTCCCTATTAAAATTAGAACCTGAGTATTGG	2	5.57069e-12	XM_005275329.1(HLA-A)	NM_001242758.1(A*01:01:01:01 allele)
GCCCGGCTAGCTCAGTCGGTAGAGCA	AGCGCCACCGCAAGGTCTTGA	2	0.000772034	XM_005277412.1(HIST2H4B)	XM_005277411.1(HIST2H4B)	XM_005277430.1(HIST2H4A)	XM_005277428.1(HIST2H4A)	XM_005245524.1(HIST2H4A)	XM_005245522.1(HIST2H4A)	XM_005245523.1(HIST2H4A)	XM_005245312.1(HIST2H4B)	XM_005245311.1(HIST2H4B)	XM_005277429.1(HIST2H4A)	NM_001034077.4(HIST2H4B)
GCCCGGCTAGCTCAGTCGGTAGAGCA	GTGAGTTGGTTGCAAACTCTCAACCCTAACGGTGGAATTC	2	3.35269e-09	NM_021058.3(HIST1H2BJ)
GCCCGGCTAGCTCAGTCGGTAGAGCA	ACTAGTGTCTCTGTTCCAAGTCAAGTATATTGTGTGGAAT	2	2.59179e-10	NM_001276282.1(ATRNL1)	NM_207303.2(ATRNL1)	NR_074088.1(ATRNL1)
GCCCGGCTAGCTCAGTCGGTAGAGCA	GAGTGAACACAACCCAAAAACGATACGCCATCTGTTCTGC	2	1.19734e-13	NM_000968.3(RPL4)	XM_005254586.1(RPL4)
GCCCGGCTAGCTCAGTCGGTAGAGCA	AGATATAGTTTGTCTTTTGCAACCAATTCTAAATGAAAAT	2	1.19734e-13	XM_005266338.1(SACS)	NM_014363.5(SACS)	NM_001278055.1(SACS)
GCCCGGCTAGCTCAGTCGGTAGAGCA	GAGAATGAATTGAATTGTGCAATGTTGCTGTTCTGGGGAC	2	1.19734e-13	NM_020699.2(GATAD2B)	XM_005245364.1(GATAD2B)	XM_005245363.1(GATAD2B)
GCCCGGCTAGCTCAGTCGGTAGAGCA	AGAACGATGAAAAATGCATGAAAGTTGACTTAGTATCTTT	2	1.19734e-13	NM_024831.6(TGS1)	XM_005251328.1(TGS1)
GCCCGGCTAGCTCAGTCGGTAGAGCA	AAAACAAATGCTAAACTCTACTGT	2	1.65777e-05	NM_003315.3(DNAJC7)	NM_001144766.2(DNAJC7)	NR_029431.1(DNAJC7)
GCCCGGCTAGCTCAGTCGGTAGAGCA	AGATCATGCAACAGATGAGTGACCACCGCTGTCTCGGTCA	2	4.33698e-08	NM_012137.3(DDAH1)	XM_005270710.1(DDAH1)	XM_005270709.1(DDAH1)	XM_005270707.1(DDAH1)	NM_001134445.1(DDAH1)	XM_005270708.1(DDAH1)	XM_005270706.1(DDAH1)
GCCCGGCTAGCTCAGTCGGTAGAGCA	ATTCAGGAGTTTTGTCAAGCGCTTCAGCAGCCTTGGAATT	2	9.32173e-10	NM_007235.4(XPOT)
GCCCGGCTAGCTCAGTCGGTAGAGCA	ACCCATACATGAGCTCTCCCTG	2	0.000214585	NM_000985.4(RPL17)	NM_001199342.1(RPL17)	NM_001199343.1(RPL17)	NM_001199340.1(RPL17)	NM_001199344.1(RPL17)	NM_001199341.1(RPL17)	NM_001035006.2(RPL17)	NM_001199345.1(RPL17)	NM_001199355.1(RPL17-C18orf32)	NM_001199356.1(RPL17-C18orf32)
GCCCGGCTAGCTCAGTCGGTAGAGCA	CATTTCAAAGGTTAGCGATGCTACTAAGCTAAGGCCAAAG	2	1.19734e-13	XM_005270017.1(PLEKHA1)	XM_005270020.1(PLEKHA1)	XM_005270019.1(PLEKHA1)	XM_005270018.1(PLEKHA1)	XM_005270016.1(PLEKHA1)	NM_001195608.1(PLEKHA1)	NM_021622.4(PLEKHA1)	NM_001001974.2(PLEKHA1)	XM_005270021.1(PLEKHA1)
GCCCGGCTAGCTCAGTCGGTAGAGCA	AAAGCCCCCCGAGAGCGATGATGAGGAGATTGGAATTCTC	2	4.33698e-08	NM_005197.3(FOXN3)	XM_005267290.1(FOXN3)	XM_005267288.1(FOXN3)	XM_005267291.1(FOXN3)	XM_005267289.1(FOXN3)	NM_001085471.1(FOXN3)
GCCCGGCTAGCTCAGTCGGTAGAGCA	CCAAGTGATCCGTTTACTCATCTAGCTCCTAAATGCATGGA	2	5.89838e-12	NM_177438.2(DICER1)	NM_030621.3(DICER1)	NM_001195573.1(DICER1)	NM_001271282.1(DICER1)
GCCCGGCTAGCTCAGTCGGTAGAGCA	CCATGTTGTACAACAGATCTTTAGACCTTACTTGTCTTGC	2	1.19734e-13	NM_019014.5(POLR1B)	NM_001282772.1(POLR1B)	NM_001282777.1(POLR1B)	NM_001282779.1(POLR1B)	NM_001282774.1(POLR1B)	NM_001282776.1(POLR1B)	NM_001137604.2(POLR1B)
GCCCGGCTAGCTCAGTCGGTAGAGCA	ACCTCTGCCTCAAGATCAATGTC	2	5.96432e-05	XM_005270747.1(AGO1)	XM_005270746.1(AGO1)	NM_012199.2(AGO1)
GCCCGGCTAGCTCAGTCGGTAGAGCA	ATTCTTTCCTCGGTTAACTGTGAAACTCTGCGTTGGAATTC	2	9.87007e-10	NM_145062.2(ZUFSP)
GCCCGGCTAGCTCAGTCGGTAGAGCA	CAGGCATACCGCCACACCCAGCTAATTTTATTTTTGGAAT	2	0.000337649	NM_024511.5(HAUS3)
GCATGGGTGGTTCAG	CTGTGTATGTGAACCACCCATGTGAGGGA	2	6.42502e-08	NM_000365.5(TPI1)	NM_001159287.1(TPI1)	XM_005277757.1(TPI1)	NM_001258026.1(TPI1)
GCATGGGTGGTTCAG	CTGTGTATGTGAACCACCCATGTGAGGGAA	2	2.04159e-08	NM_000365.5(TPI1)	NM_001159287.1(TPI1)	XM_005277757.1(TPI1)	NM_001258026.1(TPI1)
GCATGGGTGGTTCAGTGGTAGA	TTCCGTGATCACCCAAGTGCA	2	0.00277673	NM_001128217.1(PSIP1)	NM_033222.3(PSIP1)
AGCAGAGTGGCGCAGCGGAAGCGTG	AACTGGTTATACTCTGGATGTAACCACAGGACAGAGGAAGTA	2	1.0345e-14	XM_005245711.1(HNRNPR)	XM_005245716.1(HNRNPR)	NM_001102398.1(HNRNPR)	NM_001102399.1(HNRNPR)	NM_001102397.1(HNRNPR)	XM_005245715.1(HNRNPR)	NM_005826.3(HNRNPR)
GCGTTGGTGGTATAGTGGTGAGCATA	TCATCAGCAATGCCTCCTGCACCACCAACTGC	2	1.97281e-09	NM_002046.4(GAPDH)	XM_005253678.1(GAPDH)	NM_001256799.1(GAPDH)
GCTGTGATGGCCGAGTGG	GCAGCGCTCGGCTGGCTGCAGC	2	0.000214585	NM_015056.2(RRP1B)	XM_005261094.1(RRP1B)
GCTGTGATGGCCGAGTGG	ACTCATCGGCCAGGCCCTCACAGAGATCCTGCAGCACCCGGAGCGTGCGCG	2	1.51377e-19	XM_005261405.1(TTC28)	NM_001145418.1(TTC28)
TCCCATATGGTCTAGCGGTTAGGATTCCTGGT	ACCCTGTACCAGGATTGCTGCCGCATTCCACTGGGAATTCTCGGGTGCCAAGGCCAGGAATG	2	1.61026e-10	XM_005247520.1(AMOTL2)	NM_001278685.1(AMOTL2)	NM_016201.3(AMOTL2)	NM_001278683.1(AMOTL2)	XM_005247519.1(AMOTL2)	XM_005247522.1(AMOTL2)	XM_005247521.1(AMOTL2)
AGCAGAGTGGCGCAGCGGAAGC	CAGTTACCGCTTCCGCTACCGC	2	0.000214585	NM_031895.5(CACNG8)	NR_030632.1(MIR935)
TCCCACATGGTCTAGCGGTTAGGA	AATAGCTGCTGCTGTGGGATT	2	0.000772034	NM_001142402.1(CD164)	NM_006016.4(CD164)	NM_001142401.1(CD164)
GACCCAGTGGCCTAATGGATAAGGCATCAGCCT	ATCTTATAGGGCTGCTGGGT	2	0.00277763	NM_032829.2(FAM222A)	XM_005253970.1(FAM222A)
GTCAGGATGGCCGAGCGGTCTAA	CTTGAAAACATTGGCCATACAAGTCCTGAATGCCTGGAATTCT	2	8.47781e-11	NM_020343.3(RALGAPA2)	XM_005260768.1(RALGAPA2)	XM_005260769.1(RALGAPA2)	XR_244220.1(RALGAPA2)
ACCGGGATGGCCGAGTG	ATCTTCTCGGCCATCTCCTGCTTCTGGGACCTGCCAGCACC	2	3.52488e-14	NM_000146.3(FTL)	XM_005258711.1(FTL)
TCCCTGGTGGTCTAGTGGTTAGG	GACGATGACCACCCTGGGAT	2	0.00277763	NM_004247.3(EFTUD2)	NM_001258353.1(EFTUD2)	NM_001142605.1(EFTUD2)	NM_001258354.1(EFTUD2)	XM_005257814.1(EFTUD2)
TCCCTGGTGGTCTAGTGGTTAGG	CTTCCCCACTGGCAATCCAGG	2	0.000772034	NM_001206491.1(MAVS)	NR_037921.1(MAVS)	NM_020746.4(MAVS)
TCCCTGGTGGTCTAGTGGTTAGG	GAAGCACCACCAGATGGCT	2	0.00999337	NM_002267.3(KPNA3)
TCCCTGGTGGTCTAGTGGTTAGG	GGATTCACTTGTGTGCGGAACTCCTCGGAACC	2	1.97281e-09	NM_006431.2(CCT2)	XM_005268574.1(CCT2)
TCCCTGGTGGTCTAGTGGTTAGG	GAAAGATGACATCACCGGGGA	2	0.000772034	XM_005270603.1(AK2)	XR_246248.1(AK2)	XM_005270608.1(AK2)	XM_005270604.1(AK2)	NR_037591.1(AK2)	NM_013411.4(AK2)	NM_001199199.1(AK2)	XR_246249.1(AK2)	NR_037592.1(AK2)	NM_001625.3(AK2)
TCCCTGGTGGTCTAGTGGTTAGG	TTGTTTAAGCCACTGGACCCAGGGTCT	2	2.56306e-06	NM_202002.2(FOXM1)	NM_021953.3(FOXM1)	XM_005253676.1(FOXM1)
TCCCTGGTGGTCTAGTGGTTAGG	TCGGGATCCAAACCAGGGAGGT	2	0.000214585	NM_001198802.1(EIF4G3)	NM_001198801.1(EIF4G3)	NM_003760.4(EIF4G3)	NM_001198803.1(EIF4G3)
TCCCTGGTGGTCTAGTGGTTAGG	CACCACTAAAATCTCCAGGGGC	2	0.000214585	NM_053275.3(RPLP0)	NM_001002.3(RPLP0)	XM_005253921.1(RPLP0)	XM_005253923.1(RPLP0)	XM_005253922.1(RPLP0)
TCCCTGGTGGTCTAGTGGTTAGG	CCCACCACCACTTTTTTTTTTTAAACCAGGGAT	2	2.80719e-08	NM_005973.4(PRCC)	XM_005245313.1(PRCC)	XM_005245314.1(PRCC)
TCCCTGGTGGTCTAGTGGTTAGG	TGCCTGGGCCATGCGAGGGGC	2	0.000772034	XM_005259281.1(ACTN4)	NM_004924.4(ACTN4)	XM_005259282.1(ACTN4)	XM_005259283.1(ACTN4)
TCCCTGGTGGTCTAGTGGTTAGG	CTCCTGTAGGCCCCAGGGAT	2	0.00277763	NM_006110.2(CD2BP2)	NM_001243646.1(CD2BP2)
TCCCTGGTGGTCTAGTGGTTAGG	TATCACCACTAAAATCTCCAG	2	0.000772034	NM_053275.3(RPLP0)	NM_001002.3(RPLP0)	XM_005253921.1(RPLP0)	XM_005253923.1(RPLP0)	XM_005253922.1(RPLP0)
GTCACGGTGGCCGAGTGG	GCGCCGGCTGCTCAGAAGATACCGTGAATT	2	7.34288e-08	NM_000981.3(RPL19)	XM_005257564.1(RPL19)
GTCACGGTGGCCGAGTGG	GAGGATTTTGCGCCGGCTGCTCAGAAGATACCGTGAATC	2	4.05309e-13	NM_000981.3(RPL19)	XM_005257564.1(RPL19)
GTCACGGTGGCCGAGTGG	AGCTGTGGCCACTGTGGATTTTTCGCAAGAACATTAAT	2	1.45822e-12	NM_001142284.1(RPS24)	NM_001142283.1(RPS24)	NM_001142282.1(RPS24)	NM_033022.3(RPS24)	NM_001026.4(RPS24)
GTCACGGTGGCCGAGTGG	ACTGGCCTCTGTGATTACATAGATC	2	6.14561e-06	NM_000981.3(RPL19)	XM_005257564.1(RPL19)
GTCACGGTGGCCGAGTGG	AACTGGCCATCCGCAACGACGAGGAGC	2	7.12627e-07	NM_080596.2(HIST1H2AH)	NM_021064.4(HIST1H2AG)
GTCACGGTGGCCGAGTGG	GCGCCGGCTGCTCAGAAGATACCGTGAAT	2	6.42502e-08	NM_000981.3(RPL19)	XM_005257564.1(RPL19)
TCCCACATGGTCTAGCGGTTA	TGAGGCCGAGATCGTGGAAGGGGAGAACC	2	6.42502e-08	NM_001110556.1(FLNA)	NM_001456.3(FLNA)
TCCCACATGGTCTAGCGGTTA	ATTCTTGTGCTAGACCTGAGGGA	2	5.96432e-05	NM_017768.4(LRRC40)	XM_005271013.1(LRRC40)	XM_005271014.1(LRRC40)
TCCCACATGGTCTAGCGGTTA	TCAAGTTTCCGCTGACCACT	2	0.00277763	XM_005258018.1(RPL23A)	XM_005258017.1(RPL23A)	NR_026973.1(HLA-F-AS1)	NR_026972.1(HLA-F-AS1)	NR_024529.1(RPL23AP7)	NR_024528.1(RPL23AP7)	NR_000029.3(RPL23AP7)
TCCCTGGTGGTCTAGTGGTTAGGATTCGGCGCT	GGAACAAGTTACCCTAGGGATAACAGCGCAATCCTATTCTAGAGTC	2	7.48368e-17	NM_001190702.1(MTRNR2L8)	NM_001190487.1(MTRNR2L6)
TCCCTGGTGGTCTAGTGGTTAGGATTCGGCGCT	CTCTGATGCCGAGGAAAGACTCTGGGCCCCAGGAC	2	2.56466e-09	NM_130466.3(UBE3B)	NM_001270449.1(UBE3B)
TCCCTGGTGGTCTAGTGGTTAGGATTCGGCGCT	CTCACCAAGGGCGTGGTCCTGGACAGCACCGAGGCGCT	2	5.2447e-12	XM_005272177.1(ABL1)	NM_007313.2(ABL1)	NM_005157.4(ABL1)
TCCCTGGTGGTCTAGTGGTTAGGATTCGGCGCT	TAAAATATCAGCCAAGTGCTGCCAGGGAAGC	2	6.38594e-09	XM_005263158.1(FNIP2)	XM_005263159.1(FNIP2)	XM_005263157.1(FNIP2)	XM_005263156.1(FNIP2)	NM_020840.1(FNIP2)	XM_005263161.1(FNIP2)	XM_005263160.1(FNIP2)
TCCCTGGTGGTCTAGTGGTTAGGATTCGGCGCT	ATTGGCGCCGAGGTCTACCACCACCTCAAGGGGGTC	2	1.65054e-11	XM_005256521.1(ENO3)	NM_053013.3(ENO3)	NM_001976.4(ENO3)	NM_001193503.1(ENO3)
TCCCTGGTGGTCTAGTGGTTAGGATTCGGCGCT	CTGTGCATTGAGGACCCCCTGCTGCCAGGGAAT	2	6.03367e-10	XM_005248234.1(PAPD7)	NM_001171805.1(PAPD7)	NM_006999.4(PAPD7)	XM_005248236.1(PAPD7)	NM_001171806.1(PAPD7)
TCCCTGGTGGTCTAGTGGTTAGGATTCGGCGCT	CTCAGCCACCACCACCACCGATGAACCAGGGCC	2	7.80504e-09	XM_005274236.1(SF1)	XM_005274235.1(SF1)	NM_004630.3(SF1)	XM_005274234.1(SF1)	NM_001178031.1(SF1)	XM_005274233.1(SF1)	NM_201995.2(SF1)	NM_001178030.1(SF1)	NM_201998.2(SF1)	NM_201997.2(SF1)	NR_033649.1(SF1)	NR_033650.1(SF1)
TCCCTGGTGGTCTAGTGGTTAGGATTCGGCGCT	CGGGTCACTGCCACTGTCCACTGAGACTGACGGGCC	2	1.65054e-11	NM_173595.3(ANKRD52)
TCCCTGGTGGTCTAGTGGTTAGGATTCGGCGCT	CTATGGGATCCTACACCTAGCCACACACCAGCGGGAGCT	2	1.45775e-12	NM_012433.2(SF3B1)	XM_005246428.1(SF3B1)	XR_241300.1(SF3B1)
TCCCTGGTGGTCTAGTGGTTAGGATTCGGCGCT	AACTTGACCAACGGAACAAGTTACCCTAGGGAT	2	6.03367e-10	NM_001190702.1(MTRNR2L8)
TCCCTGGTGGTCTAGTGGTTAGGATTCGGCGCT	AGCAAGGCCGAAGTCACCATGGGAGACCCT	2	2.04159e-08	NM_003678.4(THOC5)	NM_001002879.1(THOC5)	NM_001002877.1(THOC5)	NM_001002878.1(THOC5)	XM_005261797.1(THOC5)	XM_005261798.1(THOC5)	XM_005261799.1(THOC5)	XR_244394.1(THOC5)
TCCCTGGTGGTCTAGTGGTTAGGATTCGGCGCT	AGACACTCCTGGGATCCTGGACCACCCTCTGGAGGAT	2	4.91691e-12	NM_012341.2(GTPBP4)	XM_005252437.1(GTPBP4)
TCCCTGGTGGTCTAGTGGTTAGGATTCGGCGCT	CTATGCTGATCATTGAAGAAGACCAAACCAGGCC	2	2.36737e-09	NM_018566.3(YOD1)	NM_001276320.1(YOD1)	XR_247031.1(YOD1)
TCCCTGGTGGTCTAGTGGTTAGGATTCGGCGCT	AACAAGCGCTCGACCATCACCTCCAGGGAGATCT	2	6.58218e-10	XM_005249441.1(HIST1H2BO)	NM_003519.3(HIST1H2BL)	NM_003520.3(HIST1H2BN)	NM_003527.4(HIST1H2BO)	NM_003523.2(HIST1H2BE)	NM_003526.2(HIST1H2BC)	NM_021063.3(HIST1H2BD)	NM_021058.3(HIST1H2BJ)	NM_080593.2(HIST1H2BK)	XR_241927.1(HIST1H2BN)	XM_005249438.1(HIST1H2BN)	XM_005249039.1(HIST1H2BD)	XM_005249464.1(HIST1H2BJ)	XM_005249440.1(HIST1H2BC)	XR_241951.1(HIST1H2BJ)	NM_138720.2(HIST1H2BD)
TCCCTGGTGGTCTAGTGGTTAGGATTCGGCGCT	CTCATGAAGACATAGCCGATTCTCTGCCCGGGCCCCTTGCT	2	1.63997e-12	XM_005259281.1(ACTN4)	NM_004924.4(ACTN4)	XM_005259282.1(ACTN4)	XM_005259283.1(ACTN4)
TCCCTGGTGGTCTAGTGGTTAGGATTCGGCGCT	ACTGAGCTGAGACCACTGAGTACCAGGGGCT	2	6.38594e-09	NM_001039490.1(CD151)	NM_004357.4(CD151)	NM_139029.1(CD151)	NM_139030.3(CD151)	XM_005253261.1(CD151)	XR_242834.1(CD151)
TCCCTGGTGGTCTAGTGGTTAGGATTCGGCGCT	TTAATGCGCTGAAGGTTCCCGTGCCAGAGGAT	2	1.97281e-09	NM_006356.2(ATP5H)
TCCCTGGTGGTCTAGTGGTTAGGATTCGGCGCT	CTAAGGATGACCCATCCAAGCCGGTCCACCTCACAGCCTTCCTGGGAT	2	2.92566e-16	NM_000967.3(RPL3)	NM_001033853.1(RPL3)
TCCCTGGTGGTCTAGTGGTTAGGATTCGGCGCT	CTGTCGATCTCCTAGGGGCCACGAAGGGAT	2	2.04159e-08	XM_005261085.1(DOPEY2)	NM_005128.2(DOPEY2)
TCCCTGGTGGTCTAGTGGTTAGGATTCGGCGCT	CTTTTGAGCCCCGGTATAGACAGTTCCCCCAGCTGACCAGACCCCAGGTGTTCCAGAGCGAGTTG	2	2.84621e-23	NM_004546.2(NDUFB2)	XM_005250001.1(NDUFB2)
TCCCTGGTGGTCTAGTGGTTAGGATTCGGCGCT	CTCGATGCTGACCTTGCCGGACCACTGCAGAAGGAGACCCAGAAATT	2	1.01017e-15	XM_005253815.1(NCAPD2)	NM_014865.3(NCAPD2)	XM_005253816.1(NCAPD2)
TCCCTGGTGGTCTAGTGGTTAGGATTCGGCGCT	CTCAGCTCTGGTTGCTGGGGGCAGCCGGAAACGCTGGATCATCGCCACAGAAAACTGGAATTCTC	2	6.16097e-20	NM_015950.3(MRPL2)	XM_005249160.1(MRPL2)	XM_005249162.1(MRPL2)	XM_005249161.1(MRPL2)
TCCCTGGTGGTCTAGTGGTTAGGATTCGGCGCT	CTCCTAGGCCAGGCCCTGTGGGATGCGCC	2	6.42502e-08	XM_005245946.1(NIPAL3)	NM_020448.4(NIPAL3)	XM_005245948.1(NIPAL3)	XM_005245949.1(NIPAL3)
TCCCTGGTGGTCTAGTGGTTAGGATTCGGCGCT	ATGTGTTCGCCGAAGTCATCAGAAAACCAGGGT	2	6.03367e-10	XM_005272229.1(PRRC2B)	XM_005272228.1(PRRC2B)	XM_005272227.1(PRRC2B)	NM_013318.3(PRRC2B)	XR_246604.1(PRRC2B)
TCCCTGGTGGTCTAGTGGTTAGGATTCGGCGCT	CTCAAGTGACCGATCCTGGGTGCCTCAGGGAGCTC	2	7.1307e-10	NM_014634.3(PPM1F)	XM_005261861.1(PPM1F)
TCCCTGGTGGTCTAGTGGTTAGGATTCGGCGCT	CTGGATCCGAGTCCTAGGCCACCCCTTGGT	2	2.04159e-08	NM_174905.3(FAM98C)	XM_005258560.1(FAM98C)
TCCCTGGTGGTCTAGTGGTTAGGATTCGGCGCT	CACACCCGAGCCGCCCGCCGAGCACTACCAGGCC	2	1.83009e-10	NM_015140.3(TTLL12)	XM_005261402.1(TTLL12)
TCCCTGGTGGTCTAGTGGTTAGGATTCGGCGCT	AGCAGTGGAACCAGTACTATCAGAACCAGGGCC	2	6.03367e-10	NM_007040.3(HNRNPUL1)	XM_005258459.1(HNRNPUL1)	XM_005258463.1(HNRNPUL1)	XM_005258466.1(HNRNPUL1)	XM_005258462.1(HNRNPUL1)	XM_005258461.1(HNRNPUL1)	XM_005258465.1(HNRNPUL1)	XM_005258460.1(HNRNPUL1)	XM_005258464.1(HNRNPUL1)	NM_144732.2(HNRNPUL1)
TCCCTGGTGGTCTAGTGGTTAGGATTCGGCGCT	CTCTGCCTCCCGCCAGCCACTGCCAGGGACT	2	8.26074e-08	XM_005255697.1(TAOK2)	NM_016151.3(TAOK2)	XM_005255698.1(TAOK2)	NM_001252043.1(TAOK2)
TCCCTGGTGGTCTAGTGGTTAGGATTCGGCGCT	CAGTGAGCGCACTGGCCAATCCAAGGGCT	2	6.42502e-08	NM_133452.2(RAVER1)
TCCCTGGTGGTCTAGTGGTTAGGATTCGGCGCT	CTCCGCTTCAATCCTGACATCTTCTCACCAGGGGTT	2	7.67921e-10	NM_015229.3(CLUH)	XM_005256567.1(CLUH)	XM_005256568.1(CLUH)	XM_005256565.1(CLUH)	XM_005256566.1(CLUH)
TCCCTGGTGGTCTAGTGGTTAGGATTCGGCGCT	AATTTTTTTTCCCCTAGACTGTCAGGCCT	2	6.42502e-08	NM_004874.3(BAG4)	NM_001204878.1(BAG4)
TCCCTGGTGGTCTAGTGGTTAGGATTCGGCGCT	CTAATGCCCGAAACTGGACCCTGGAAGGGAGCT	2	7.80504e-09	XM_005256691.1(PFAS)	XM_005256693.1(PFAS)	NM_012393.2(PFAS)
TCCCTGGTGGTCTAGTGGTTAGGATTCGGCGCT	CTCGAACCGCCTCCTTGGCTCCAGACTTGACTGATCCCGGGATT	2	4.11236e-14	NM_017621.3(ALKBH4)	XM_005250465.1(ALKBH4)	XM_005250464.1(ALKBH4)
TCCCTGGTGGTCTAGTGGTTAGGATTCGGCGCT	CTCATGATCCGGCGCCACAAGACCACCATCTTCACGGACGCCAAGGAGT	2	1.81832e-18	NM_007108.3(TCEB2)	NM_207013.2(TCEB2)
TCCCTGGTGGTCTAGTGGTTAGGATTCGGCGCT	CTCAGAGGAGCCCGAAACCTCCCAGGCTTGGTG	2	7.80504e-09	NM_014390.2(SND1)	XM_005250270.1(SND1)	XM_005250271.1(SND1)
TCCCTGGTGGTCTAGTGGTTAGGATTCGGCGCT	GATGAGCCACTGGGGAAAAATGATGGCAGT	2	2.04159e-08	NM_001281.2(TBCB)
TCCCTGGTGGTCTAGTGGTTAGGATTCGGCGCT	CTGTGATGATCACTTGGAATCCACACTGGTACCGCC	2	1.65054e-11	NM_001172438.1(PEG10)	NM_001184962.1(PEG10)
TCCCTGGTGGTCTAGTGGTTAGGATTCGGCGCT	CTCAGACGCAGCCGTAGACACCAGCTCCGAAATCACCACCAAGGACT	2	7.80906e-17	NM_002823.4(PTMA)	NM_001099285.1(PTMA)
TCCCTGGTGGTCTAGTGGTTAGGATTCGGCGCT	ATCCGAGCACCGCCTGGGGAAGGACTCGCCCT	2	1.97281e-09	NM_017514.4(PLXNA3)	XM_005274705.1(PLXNA3)	XM_005277866.1(PLXNA3)	XM_005274706.1(PLXNA3)	XM_005277867.1(PLXNA3)
TCCCTGGTGGTCTAGTGGTTAGGATTCGGCGCT	CTCAATGCGTTCAGGAGTCCACACCAGGCACAGATGGGGCCT	2	4.81304e-13	NM_014230.3(SRP68)	NM_001260502.1(SRP68)	NR_048541.1(SRP68)	NM_001260503.1(SRP68)
TCCCTGGTGGTCTAGTGGTTAGGATTCGGCGCT	AAGCGGGAGCGGAGGCTGCAGATCTGGTATGGA	2	1.00965e-07	XM_005259555.1(NDUFS7)	NM_024407.4(NDUFS7)
TCCCTGGTGGTCTAGTGGTTAGGATTCGGCGCT	CATAATGCTCTGAATCCTAGTCTCTCACC	2	6.42502e-08	NM_003253.2(TIAM1)	XM_005261037.1(TIAM1)	XM_005261038.1(TIAM1)	XM_005261040.1(TIAM1)
TCCCTGGTGGTCTAGTGGTTAGGATTCGGCGCT	CTCGATCATCTAGACAACCACCGGGAGTCTGAGAAT	2	7.67921e-10	XM_005276497.1(LOC101930123)	NM_013302.3(EEF2K)
TCCCTGGTGGTCTAGTGGTTAGGATTCGGCGCT	CTCAAGCCTAATCCAAGCCTTACCCAGCTGTGC	2	2.80719e-08	NM_001168344.1(RREB1)	XM_005249274.1(RREB1)	XM_005249277.1(RREB1)	XM_005249276.1(RREB1)	XM_005249272.1(RREB1)	XM_005249273.1(RREB1)	XM_005249275.1(RREB1)	NM_001003699.3(RREB1)	NM_001003698.3(RREB1)	NM_001003700.1(RREB1)
TCCCTGGTGGTCTAGTGGTTAGGATTCGGCGCT	CTCAGCGTCGAAACGTTCCTCCTGCTGCTGGCACTT	2	7.67921e-10	NM_002720.1(PPP4C)	XM_005255420.1(PPP4C)	XM_005255418.1(PPP4C)	XM_005255421.1(PPP4C)
TCCCTGGTGGTCTAGTGGTTAGGATTCGGCGCT	TTTCCGAATCCAGAAGGAAGCCTTGGGGGGTC	2	1.97281e-09	NM_007040.3(HNRNPUL1)	XM_005258459.1(HNRNPUL1)	XM_005258463.1(HNRNPUL1)	XM_005258466.1(HNRNPUL1)	XM_005258462.1(HNRNPUL1)	XM_005258461.1(HNRNPUL1)	XM_005258465.1(HNRNPUL1)	XM_005258460.1(HNRNPUL1)	XM_005258464.1(HNRNPUL1)	NM_144732.2(HNRNPUL1)
TCCCTGGTGGTCTAGTGGTTAGGATTCGGCGCT	AATAGCGCAATCCTATTCTAGAGTCCATATCAA	2	2.80719e-08	NM_001190702.1(MTRNR2L8)	NM_001190708.1(MTRNR2L10)
TCCCTGGTGGTCTAGTGGTTAGGATTCGGCGCT	ACACTGTTGCATCACAAGGGACTCACCCAGGGACC	2	5.51237e-11	NM_016322.3(RAB14)
TCCCTGGTGGTCTAGTGGTTAGGATTCGGCGCT	CTAACAAGCGCTCGACCATCACCTCCAGGGAGATC	2	7.1307e-10	XM_005249441.1(HIST1H2BO)	NM_003519.3(HIST1H2BL)	NM_003520.3(HIST1H2BN)	NM_003527.4(HIST1H2BO)	NM_003523.2(HIST1H2BE)	NM_003526.2(HIST1H2BC)	NM_021063.3(HIST1H2BD)	NM_021058.3(HIST1H2BJ)	NM_080593.2(HIST1H2BK)	XR_241927.1(HIST1H2BN)	XM_005249438.1(HIST1H2BN)	XM_005249039.1(HIST1H2BD)	XM_005249464.1(HIST1H2BJ)	XM_005249440.1(HIST1H2BC)	XR_241951.1(HIST1H2BJ)	NM_138720.2(HIST1H2BD)
TCCCTGGTGGTCTAGTGGTTAGGATTCGGCGCT	CTACTCTGCCATCCCTGCCACATCCACTATGACCTCGTGGGCAAGT	2	9.68076e-16	NM_001173982.1(CHST11)	NM_018413.5(CHST11)
TCCCTGGTGGTCTAGTGGTTAGGATTCGGCGCT	CTCCGAATCCTAAATCTAGAGCTCCAAGGATGCTGGTC	2	1.45822e-12	NM_022913.3(GPBP1)	NM_001127235.2(GPBP1)	XM_005248573.1(GPBP1)	NM_001203246.1(GPBP1)	XM_005248571.1(GPBP1)	XM_005248574.1(GPBP1)	XM_005248572.1(GPBP1)	NM_001127236.2(GPBP1)
TCCCTGGTGGTCTAGTGGTTAGGATTCGGCGCT	AAGGACCTGAGGGGCCACAGGGACCACCAGGAC	2	6.03367e-10	NM_001845.4(COL4A1)
TCCCTGGTGGTCTAGTGGTTAGGATTCGGCGCT	CTCAACGACTCGCAGCGCCAGGCCACCAAGG	2	2.29679e-08	NM_005346.4(HSPA1B)	XM_005274969.1(HSPA1B)	XM_005275397.1(HSPA1B)	XM_005272812.1(HSPA1B)	XM_005274857.1(HSPA1B)	XM_005249069.1(HSPA1B)	NM_005345.5(HSPA1A)	NM_021979.3(HSPA2)
TCCCTGGTGGTCTAGTGGTTAGGATTCGGCGCT	CTACGCCACAAGAGCGCCAAGGCTTCGGGGAATT	2	2.36737e-09	XM_005267581.1(APEX1)	XM_005267582.1(APEX1)	NM_001244249.1(APEX1)	NM_001641.3(APEX1)	NM_080649.2(APEX1)	XM_005267583.1(APEX1)	NM_080648.2(APEX1)
TCCCTGGTGGTCTAGTGGTTAGGATTCGGCGCT	CTATGATTCCTTCAGATACCAGGGACTGGCCTT	2	6.03367e-10	NM_018202.5(TMEM57)	NM_001282564.1(TMEM57)	XM_005245931.1(TMEM57)
TCCCTGGTGGTCTAGTGGTTAGGATTCGGCGCT	CTCCCAGCCCGGGGCCCCCAAGACCATCGTGCGGGGAATTCTCGGGTGCCAAGGCCAGGAA	2	2.02819e-09	NM_001014831.2(PAK4)	NM_005884.3(PAK4)	NM_001014832.1(PAK4)	XM_005258408.1(PAK4)	XM_005258409.1(PAK4)
TCCCTGGTGGTCTAGTGGTTAGGATTCGGCGCT	CTCGTCTCGCCTTCGCCGGCTTTACCAGGGTC	2	9.1786e-08	XM_005275534.1(MRPS18B)	NM_014046.3(MRPS18B)
TCCCTGGTGGTCTAGTGGTTAGGATTCGGCGCT	CTTGCTCAGCACGGGCACTGCCACTTGGTGTGGCTCACCAGGGC	2	1.14339e-14	NM_017789.4(SEMA4C)	XM_005263972.1(SEMA4C)	XM_005263973.1(SEMA4C)	XM_005263977.1(SEMA4C)	XM_005263974.1(SEMA4C)	XM_005263976.1(SEMA4C)	XM_005263978.1(SEMA4C)	XM_005263975.1(SEMA4C)
TCCCTGGTGGTCTAGTGGTTAGGATTCGGCGCT	ATCTTCCCTACCCTTCCTGCCAAGCCAGGGACT	2	6.03367e-10	NM_000365.5(TPI1)	NM_001159287.1(TPI1)	XM_005277757.1(TPI1)	NM_001258026.1(TPI1)	NR_027338.1(TPI1P3)
TCCCTGGTGGTCTAGTGGTTAGGATTCGGCGCT	CTCCTTTGGCAGAATCCCCCAAAGAACCAGGGT	2	6.03367e-10	XM_005252950.1(NUP98)	NM_016320.4(NUP98)	NM_139132.3(NUP98)
TCCCTGGTGGTCTAGTGGTTAGGATTCGGCGCT	CTATCTTTCAAGAAAACAGAACGCTTAGAAGTTAGCTACCAGGGTT	2	9.68076e-16	NM_018084.4(CCDC88A)	NM_001135597.1(CCDC88A)	NM_001254943.1(CCDC88A)	XM_005264423.1(CCDC88A)	XM_005264419.1(CCDC88A)	XM_005264425.1(CCDC88A)	XM_005264421.1(CCDC88A)	XM_005264424.1(CCDC88A)	XM_005264420.1(CCDC88A)	XM_005264422.1(CCDC88A)	XM_005264418.1(CCDC88A)	XM_005264426.1(CCDC88A)	XM_005264427.1(CCDC88A)
TCCCTGGTGGTCTAGTGGTTAGGATTCGGCGCT	CTGGTGAGTGGCCGAGTCCAGAGGAGCTTGGGGCC	2	5.51237e-11	XM_005259028.1(SAMD4B)	XM_005259029.1(SAMD4B)	XM_005259030.1(SAMD4B)	NM_018028.2(SAMD4B)
TCCCTGGTGGTCTAGTGGTTAGGATTCGGCGCT	ATTCTGATCATCCTCACTGGACGCCACAGG	2	2.04159e-08	NM_001024662.1(RPL6)	NM_000970.3(RPL6)	XM_005253920.1(RPL6)
TCCCTGGTGGTCTAGTGGTTAGGATTCGGCGCT	CTCAAGCCGGTCCACCTCACAGCCTTCCTGGGAT	2	2.36737e-09	NM_000967.3(RPL3)	NM_001033853.1(RPL3)
TCCCTGGTGGTCTAGTGGTTAGGATTCGGCGCT	CCTTCGGAAGAACCCCAATTATGATCTCTAAGTGACCACCAGGGGC	2	7.48368e-17	NM_002808.4(PSMD2)	NM_001278709.1(PSMD2)	NM_001278708.1(PSMD2)
TCCCTGGTGGTCTAGTGGTTAGGATTCGGCGCT	CTCAACTGGGAGCCAGTCACCACCTCCAGGGTC	2	7.80504e-09	NM_004749.3(TBRG4)	NM_001261834.1(TBRG4)	XM_005249904.1(TBRG4)	NM_030900.3(TBRG4)	NM_199122.2(TBRG4)
TCCCTGGTGGTCTAGTGGTTAGGATTCGGCGCT	ATGTGGAATCCCAATGCCGGGCAGCCAGGGCC	2	1.97281e-09	NM_018457.3(PRR13)	XM_005268987.1(PRR13)
TCCCTGGTGGTCTAGTGGTTAGGATTCGGCGCT	CTCAGCCCAACATCTCCAGCTGGATCCCAGGGAAAT	2	2.13511e-10	NM_000485.2(APRT)	NM_001030018.1(APRT)
TCCCTGGTGGTCTAGTGGTTAGGATTCGGCGCT	CTACACGGCGCTCCGCTAGCCAGGCCGGGAGC	2	2.55199e-08	XM_005256513.1(CENPV)	XM_005256512.1(CENPV)	NM_181716.2(CENPV)	XR_243547.1(CENPV)	XR_243548.1(CENPV)
TCCCTGGTGGTCTAGTGGTTAGGATTCGGCGCT	CACAACAAGCGCTCGACCATCACCTCCAGGGAGAT	2	1.9826e-10	XM_005249441.1(HIST1H2BO)	NM_003519.3(HIST1H2BL)	NM_003520.3(HIST1H2BN)	NM_003527.4(HIST1H2BO)	NM_003523.2(HIST1H2BE)	NM_003526.2(HIST1H2BC)	NM_021063.3(HIST1H2BD)	NM_021058.3(HIST1H2BJ)	NM_080593.2(HIST1H2BK)	XR_241927.1(HIST1H2BN)	XM_005249438.1(HIST1H2BN)	XM_005249039.1(HIST1H2BD)	XM_005249464.1(HIST1H2BJ)	XM_005249440.1(HIST1H2BC)	XR_241951.1(HIST1H2BJ)	NM_138720.2(HIST1H2BD)
TCCCTGGTGGTCTAGTGGTTAGGATTCGGCGCT	ATGCTGAATGTGTACCTGAAGTCGCACCACGGAGAGC	2	4.91691e-12	NM_004373.3(COX6A1)
TCCCTGGTGGTCTAGTGGTTAGGATTCGGCGCT	CTCACAAAAGGAGAAATGCCAGTCCAGTTAACA	2	7.80504e-09	NM_052855.3(ANKRD40)
TCCCTGGTGGTCTAGTGGTTAGGATTCGGCGCT	CTCAAGCCCTTGACCTTATCTAACTACCAGACC	2	7.80504e-09	NM_000100.3(CSTB)
TCCCTGGTGGTCTAGTGGTTAGGATTCGGCGCT	CACCACTGCTGAGTCTCCCACCTCCTCCTTGGGGT	2	5.51237e-11	NM_025263.3(PRR3)	NM_001077497.2(PRR3)	XR_247432.1(PRR3)
TCCCTGGTGGTCTAGTGGTTAGGATTCGGCGCT	CTCAAACTCAACAAGAAGGCAGCCTCCGGGGAAGC	2	2.56466e-09	NM_005319.3(HIST1H1C)
TCCCTGGTGGTCTAGTGGTTAGGATTCGGCGCT	CTCTGTGGGCCGCTCCTTCTTCTCACCGCCTGAGGGCT	2	1.88633e-11	XM_005270747.1(AGO1)	XM_005270746.1(AGO1)	NM_012199.2(AGO1)
TCCCTGGTGGTCTAGTGGTTAGGATTCGGCGCT	CCAGAACCCATCCTTCTCCCAGATCAACCAGCT	2	6.03367e-10	NM_001070.4(TUBG1)
TCCCTGGTGGTCTAGTGGTTAGGATTCGGCGCT	CACCCAGAACGCGGAGACCACCGAGGGCT	2	6.42502e-08	XM_005257792.1(SYNGR2)	NM_004710.3(SYNGR2)	XM_005257793.1(SYNGR2)
TCCCTGGTGGTCTAGTGGTTAGGATTCGGCGCT	CTCAGTGCCACCTCCTGGAGCCCTCCCACCTGGGAT	2	2.13511e-10	XM_005277331.1(SF3B4)	NM_005850.4(SF3B4)
TCCCTGGTGGTCTAGTGGTTAGGATTCGGCGCT	CTCCGTGCCATCCTCGAGAAGAACTTTTCCTTCCTGACCAAGGGGGC	2	2.80864e-16	XM_005260573.1(CHD6)	XM_005260574.1(CHD6)	NM_032221.4(CHD6)	XM_005260575.1(CHD6)
TCCCTGGTGGTCTAGTGGTTAGGATTCGGCGCT	CTCAACGTGCTGAGTGACCTCTACGCCATGGGGATT	2	2.13511e-10	NM_012248.3(SEPHS2)	XM_005255171.1(SEPHS2)	XM_005255172.1(SEPHS2)
TCCCTGGTGGTCTAGTGGTTAGGATTCGGCGCT	CTATGCAGCGCTGCATTGACTCTGGCCTCTGGGTC	2	7.1307e-10	NM_007065.3(CDC37)
TCCCTGGTGGTCTAGTGGTTAGGATTCGGCGCT	CTAGCAGCAAAGGGCGCAGAGTCAGAGAAGCGTG	2	2.36737e-09	XM_005255254.1(TNRC6A)	NM_014494.2(TNRC6A)	XM_005255253.1(TNRC6A)	XM_005255256.1(TNRC6A)	XM_005255255.1(TNRC6A)	XM_005255257.1(TNRC6A)
TCCCTGGTGGTCTAGTGGTTAGGATTCGGCGCT	GTGTGATGTTGCCCTGCCCAGAAAGGGCCCTGCCCTAGACCCTGCCAGAAAAGGGGGCTTG	2	7.14148e-24	XM_005264082.1(SMYD5)	NM_006062.2(SMYD5)
TCCCTGGTGGTCTAGTGGTTAGGATTCGGCGCT	AAGCACGCCGTGTCCGAGGGCACCAAGGCC	2	2.04159e-08	NM_080593.2(HIST1H2BK)	NM_003521.2(HIST1H2BM)
TCCCTGGTGGTCTAGTGGTTAGGATTCGGCGCT	CTCGATGGCCAGATGCCAAGTGACAAGACCATTGGGGGAGG	2	4.55973e-13	NM_006082.2(TUBA1B)	XM_005268566.1(TUBA1B)	XM_005268567.1(TUBA1B)	XM_005268564.1(TUBA1B)	NM_032704.3(TUBA1C)	XM_005269195.1(TUBA1C)	NM_001270399.1(TUBA1A)	NM_006009.3(TUBA1A)	NM_001270400.1(TUBA1A)	XM_005269143.1(TUBA1A)
TCCCTGGTGGTCTAGTGGTTAGGATTCGGCGCT	CTTCTGCAATGACCTTCAACAATCGGCCACCAGAT	2	3.31759e-08	NM_005567.3(LGALS3BP)	XM_005257354.1(LGALS3BP)
TCCCTGGTGGTCTAGTGGTTAGGATTCGGCGCT	CTTCGCCTCCTAATCCCTAGCCACTATGCGTGAGTGCATCT	2	3.52488e-14	NM_006082.2(TUBA1B)	XM_005268565.1(TUBA1B)	XM_005268564.1(TUBA1B)
TCCCTGGTGGTCTAGTGGTTAGGATTCGGCGCT	CTATTACAACAAGCGCTCGACCATCACCTCCAGGGAGATC	2	1.54886e-12	XM_005249441.1(HIST1H2BO)	NM_003520.3(HIST1H2BN)	NM_003527.4(HIST1H2BO)	NM_003523.2(HIST1H2BE)	NM_003526.2(HIST1H2BC)	NM_021063.3(HIST1H2BD)	NM_021058.3(HIST1H2BJ)	NM_080593.2(HIST1H2BK)	XR_241927.1(HIST1H2BN)	XM_005249438.1(HIST1H2BN)	XM_005249039.1(HIST1H2BD)	XM_005249464.1(HIST1H2BJ)	XM_005249440.1(HIST1H2BC)	XR_241951.1(HIST1H2BJ)	NM_138720.2(HIST1H2BD)
TCCCTGGTGGTCTAGTGGTTAGGATTCGGCGCT	CTATCGCCAGGTACCTCCTGAGCCACGGGGCC	2	7.09549e-09	NM_017607.3(PPP1R12C)	NM_001271618.1(PPP1R12C)	XM_005259013.1(PPP1R12C)	XM_005259014.1(PPP1R12C)
TCCCTGGTGGTCTAGTGGTTAGGATTCGGCGCT	CTCAAGAACGATTCCGGGAGTTTGCCCGAGACACCGGGAAC	2	4.55973e-13	NM_003128.2(SPTBN1)	XM_005264518.1(SPTBN1)	XM_005264517.1(SPTBN1)	NM_178313.2(SPTBN1)
TCCCTGGTGGTCTAGTGGTTAGGATTCGGCGCT	CCGAGGGCCTCCATTCGGATCTCCCATGGGTCACCCAGGTCC	2	1.0345e-14	XM_005277331.1(SF3B4)	NM_005850.4(SF3B4)
TCCCTGGTGGTCTAGTGGTTAGGATTCGGCGCT	CTACTCGCCGATCCTCCAGGCATGCCCCGCTAC	2	7.80504e-09	NM_006933.4(SLC5A3)	XM_005261033.1(SLC5A3)	NM_032476.3(MRPS6)	XM_005261035.1(SLC5A3)
TCCCTGGTGGTCTAGTGGTTAGGATTCGGCGCT	CTCGAATGGACACAGATCTGGAAACCATGGATCTCGACCAGGGT	2	8.83895e-16	NM_014014.4(SNRNP200)
TCCCTGGTGGTCTAGTGGTTAGGATTCGGCGCT	AACTGCAAGCTGAAGACCAACCACATTGGCCAC	2	6.03367e-10	NM_006098.4(GNB2L1)	XM_005265792.1(GNB2L1)	XM_005265790.1(GNB2L1)	XM_005265791.1(GNB2L1)	XR_245269.1(GNB2L1)
TCCCTGGTGGTCTAGTGGTTAGGATTCGGCGCT	CTTCGGAAGAACCCCAATTATGATCTCTAAGTGACCACCAGGGGCT	2	7.48368e-17	NM_002808.4(PSMD2)	NM_001278709.1(PSMD2)	NM_001278708.1(PSMD2)
TCCCTGGTGGTCTAGTGGTTAGGATTCGGCGCT	ACGCCAGTCCCGAGTCCACGCCACTGACAGGACA	2	1.83009e-10	NM_015541.2(LRIG1)	XM_005264725.1(LRIG1)	XM_005264724.1(LRIG1)	XM_005264726.1(LRIG1)	XM_005264727.1(LRIG1)
TCCCTGGTGGTCTAGTGGTTAGGATTCGGCGCT	ATCGAGCTGAATCCTTCTAGAACACTGCT	2	6.42502e-08	NM_015397.3(DCAF12)
TCCCTGGTGGTCTAGTGGTTAGGATTCGGCGCT	ATTGCTGCGTAGAATCTGAACACACTGAGGCCAC	2	1.83009e-10	XM_005257940.1(AP2B1)	NM_001282.2(AP2B1)	NM_001030006.1(AP2B1)	XM_005257938.1(AP2B1)	XM_005257937.1(AP2B1)	XM_005257939.1(AP2B1)	XM_005257942.1(AP2B1)
TCCCTGGTGGTCTAGTGGTTAGGATTCGGCGCT	CTCATCGTGCGCCGTGGACCAGGAGAACCAAGAT	2	2.36737e-09	NM_005480.3(TROAP)	NM_001278324.1(TROAP)	NM_001100620.1(TROAP)
TCCCTGGTGGTCTAGTGGTTAGGATTCGGCGCT	CTCAGCTTGACCCTCAACACCAACCATGGGC	2	2.29679e-08	NM_000175.3(GPI)	NM_001184722.1(GPI)	XM_005258763.1(GPI)	XM_005258764.1(GPI)
TCCCTGGTGGTCTAGTGGTTAGGATTCGGCGCT	CTCACATGCGCTGCCCCTGGGCCGCAAGAAGGGAGCC	2	2.95922e-09	NM_001012.1(RPS8)	XM_005271099.1(RPS8)
TCCCTGGTGGTCTAGTGGTTAGGATTCGGCGCT	CAAAGTCGCACCTGCGGACGCACACAGGGGAACGGAATTCTCGGGTGCCAAGGCCAGGAATGCCG	2	2.24745e-09	NM_031918.3(KLF16)
TCCCTGGTGGTCTAGTGGTTAGGATTCGGCGCT	CTCGACGCCAGGAATCCTCTGAAGCAGGAGACT	2	2.80719e-08	XM_005270982.1(C1orf109)	XM_005270981.1(C1orf109)	NM_017850.1(C1orf109)	XM_005270978.1(C1orf109)	XM_005270976.1(C1orf109)	XM_005270975.1(C1orf109)	XM_005270977.1(C1orf109)	XM_005270974.1(C1orf109)	XM_005270983.1(C1orf109)	XM_005270980.1(C1orf109)	XM_005270979.1(C1orf109)
TCCCTGGTGGTCTAGTGGTTAGGATTCGGCGCT	CTAGAAGATTCGGATCCTCTGTCCCGGGGCGAT	2	7.80504e-09	XM_005261203.1(MCM3AP)	XM_005261204.1(MCM3AP)	XM_005261205.1(MCM3AP)	XM_005261206.1(MCM3AP)	NM_003906.3(MCM3AP)
TCCCTGGTGGTCTAGTGGTTAGGATTCGGCGCT	CATCTCCCGTTCCCTCCGCCCTATGGACCCCAGGGGAATTCTCGGGTGCCAAGGCCAGGAA	2	1.56789e-10	XM_005275595.1(PRRC2A)	XM_005275291.1(PRRC2A)	XM_005275462.1(PRRC2A)	XM_005275032.1(PRRC2A)	NM_004638.3(PRRC2A)	XM_005275167.1(PRRC2A)	XM_005272878.1(PRRC2A)	NM_080686.2(PRRC2A)	XM_005275596.1(PRRC2A)	XM_005275463.1(PRRC2A)	XM_005275168.1(PRRC2A)	XM_005275033.1(PRRC2A)	XM_005249392.1(PRRC2A)	XM_005272879.1(PRRC2A)
TCCCTGGTGGTCTAGTGGTTAGGATTCGGCGCT	CGAGGGCGTGGTGGCGGATCATGGTCTCACTGG	2	2.80719e-08	NM_004461.2(FARSA)	XM_005259817.1(FARSA)
TCCCTGGTGGTCTAGTGGTTAGGATTCGGCGCT	CTAAGACCATTCGACTCTGGGATCTCCGGTCTCCTAACTGCCAGGGCCT	2	6.53984e-18	NM_025222.3(WDR82)
TCCCTGGTGGTCTAGTGGTTAGGATTCGGCGCT	CTCAATACAGATCTTAGCAGAATCTTGAAAAGC	2	2.80719e-08	NM_000968.3(RPL4)	XM_005254586.1(RPL4)
TCCCTGGTGGTCTAGTGGTTAGGATTCGGCGCT	CGCCGCGCACAAGTCCGACAAGTTCCACACCATGGCCACCAGGA	2	8.83895e-16	XM_005258672.1(SIPA1L3)	NM_015073.1(SIPA1L3)	XM_005258671.1(SIPA1L3)
TCCCTGGTGGTCTAGTGGTTAGGATTCGGCGCT	CTGTTGAAGCCCCTGACAGTGCCACCAGGCT	2	6.38594e-09	NM_006662.2(SRCAP)	XM_005255045.1(SRCAP)	XM_005255046.1(SRCAP)
TCCCTGGTGGTCTAGTGGTTAGGATTCGGCGCT	CCTTGCCCATCCACAACTTCAGTGCCACCGCT	2	1.97281e-09	NM_025215.5(PUS1)	NM_001002019.2(PUS1)	NM_001002020.2(PUS1)
TCCCTGGTGGTCTAGTGGTTAGGATTCGGCGCT	CTCGCTTCAATCCTGACATCTTCTCACCAGGGGTT	2	1.9826e-10	NM_015229.3(CLUH)	XM_005256567.1(CLUH)	XM_005256568.1(CLUH)	XM_005256565.1(CLUH)	XM_005256566.1(CLUH)
TCCCTGGTGGTCTAGTGGTTAGGATTCGGCGCT	CTCAGCTCTGGTTGCTGGGGGCAGCCGGAAACGCTGGATCATCGCCACAGAAAAATGGAATTCTC	2	2.21588e-19	NM_015950.3(MRPL2)	XM_005249160.1(MRPL2)	XM_005249162.1(MRPL2)	XM_005249161.1(MRPL2)
TCCCTGGTGGTCTAGTGGTTAGGATTCGGCGCT	CTGATCCAGGGCGGAGACTTCACCAGGGGAGATGGC	2	5.9364e-11	NM_000942.4(PPIB)
TCCCTGGTGGTCTAGTGGTTAGGATTCGGCGCT	CTACCACCTATGAAGAGAGGAATATCACCGGAACCAGGGT	2	1.19734e-13	NM_005628.2(SLC1A5)	NM_001145145.1(SLC1A5)	NM_001145144.1(SLC1A5)	XM_005259167.1(SLC1A5)
TCCCTGGTGGTCTAGTGGTTAGGATTCGGCGCT	CTGATGCTGACCTTGCCGGACCACTGCAGAAGGAGACCCAGAAATT	2	2.69161e-16	XM_005253815.1(NCAPD2)	NM_014865.3(NCAPD2)	XM_005253816.1(NCAPD2)
TCCCTGGTGGTCTAGTGGTTAGGATTCGGCGCT	CTAAAAGAGCTCTGGAAATCCGAGAAAAGGTTTT	2	6.58218e-10	XM_005267625.1(KLC1)	XM_005267627.1(KLC1)	XM_005267629.1(KLC1)	XM_005267631.1(KLC1)	XM_005267630.1(KLC1)	XM_005267626.1(KLC1)	XM_005267628.1(KLC1)	XM_005267623.1(KLC1)	XM_005267619.1(KLC1)	XM_005267621.1(KLC1)	XM_005267622.1(KLC1)	XM_005267620.1(KLC1)	XM_005267624.1(KLC1)	XM_005267614.1(KLC1)	XM_005267613.1(KLC1)	XM_005267617.1(KLC1)	XM_005267615.1(KLC1)	XM_005267618.1(KLC1)	XM_005267616.1(KLC1)	XM_005267612.1(KLC1)
TCCCTGGTGGTCTAGTGGTTAGGATTCGGCGCT	CTAAATGAGTGCCTTCCGAAATTGACCCACCTGGGAGCT	2	5.243e-12	NM_013276.2(SHPK)
TCCCTGGTGGTCTAGTGGTTAGGATTCGGCGCT	CTCGAAGCCGCATTCCTACCTGGATGCCATCAGGAGT	2	2.28762e-10	NM_014160.4(MKRN2)	NM_001271707.1(MKRN2)
TCCCTGGTGGTCTAGTGGTTAGGATTCGGCGCT	CTCGAACATCCTGCTCACCGGTACACCAGGGGT	2	7.80504e-09	NM_003187.4(TAF9)	NM_016283.4(AK6)
TCCCTGGTGGTCTAGTGGTTAGGATTCGGCGCT	CAAATAGTCAGTGCCAAATCTTCCGAGATGAAT	2	2.17009e-09	XM_005270375.1(CAP1)	XM_005270374.1(CAP1)	XM_005270373.1(CAP1)	XM_005270372.1(CAP1)	XM_005270371.1(CAP1)	XM_005270370.1(CAP1)	XM_005270369.1(CAP1)	NM_001105530.1(CAP1)	NM_006367.3(CAP1)	XM_005270368.1(CAP1)	XM_005270367.1(CAP1)
TCCCTGGTGGTCTAGTGGTTAGGATTCGGCGCT	CTATGTATGCCCGAGACCGTAGAGATGGCCAGT	2	2.17009e-09	NM_001035507.2(AGBL5)	NR_104246.1(AGBL5)	NM_021831.5(AGBL5)	XM_005264475.1(AGBL5)	XM_005264473.1(AGBL5)	XM_005264474.1(AGBL5)	XM_005264477.1(AGBL5)
TCCCTGGTGGTCTAGTGGTTAGGATTCGGCGCT	CTCGAATTGGTTGCGCTTCTCCTGGGCTCAGGGC	2	8.51459e-09	NM_001273.2(CHD4)	XM_005253668.1(CHD4)
TCCCTGGTGGTCTAGTGGTTAGGATTCGGCGCT	CTCATTCTCGACAGCGCTCGTGCCACCAAGGGC	2	6.03367e-10	NM_001258028.1(TKT)	NM_001064.3(TKT)	NR_047580.1(TKT)	NM_001135055.2(TKT)
TCCCTGGTGGTCTAGTGGTTAGGATTCGGCGCT	CATACCAAAAGGAATCCTAACCTAGTTGAAATG	2	6.03367e-10	XM_005273634.1(HMBOX1)	XM_005273640.1(HMBOX1)	XM_005273639.1(HMBOX1)	XM_005273638.1(HMBOX1)	XM_005273637.1(HMBOX1)	XM_005273636.1(HMBOX1)	XM_005273635.1(HMBOX1)
TCCCTGGTGGTCTAGTGGTTAGGATTCGGCGCT	CTGCAAAGACCATGCGCCGGAACACCATTCTTC	2	2.17009e-09	NM_000968.3(RPL4)	XM_005254586.1(RPL4)
TCCCTGGTGGTCTAGTGGTTAGGATTCGGCGCT	CTCAGCTGGCTTCACTGCTCAGGTGATTATCCTGAACCATCCAGGCCAAATAAGTGGAATTCTCG	2	6.16097e-20	NM_001402.5(EEF1A1)	XM_005248667.1(EEF1A1)	XM_005248666.1(EEF1A1)	XM_005248668.1(EEF1A1)
GTTTCCGTAGTGTAGCGGTTATCAC	CCTCTCACTACGGACCAGTC	2	0.00277763	NM_001070.4(TUBG1)
GCCCGGCTAGCTCAGTCGGTAGAGCATGAGAC	ATTTGAGTCTAATGCACGTCTAACATGATAGAGGC	2	2.56466e-09	NM_001142429.1(MORF4L2)	NM_001142432.1(MORF4L2)	NM_001142428.1(MORF4L2)	NM_001142424.1(MORF4L2)	NM_001142425.1(MORF4L2)	NM_001142422.1(MORF4L2)	NM_001142427.1(MORF4L2)	NM_001142423.1(MORF4L2)	NM_001142430.1(MORF4L2)	NM_001142421.1(MORF4L2)	NM_001142431.1(MORF4L2)	NM_001142419.1(MORF4L2)	NM_001142426.1(MORF4L2)	NM_001142420.1(MORF4L2)	NM_001142418.1(MORF4L2)	NM_012286.2(MORF4L2)
GCCCGGCTAGCTCAGTCGGTAGAGCATGAGAC	AATCAAGTTGAATTCAGGGGATTAATATGAAAAC	2	8.51459e-09	NM_005611.3(RBL2)	XM_005256083.1(RBL2)
GCCCGGCTAGCTCAGTCGGTAGAGCATGAGAC	ACTGGTCTCATTGGCAATTTCGATAGACAGCATA	2	1.10143e-07	XM_005265428.1(NR2C2)	NM_003298.3(NR2C2)
GTCAGGATGGCCGAGTG	ATCCACTCATTGGCAGAGAAGCTGAGTACTTCTTTGATTCCAGAGTATT	2	1.81832e-18	NM_001009881.2(ZCCHC11)	NM_015269.2(ZCCHC11)	XM_005270680.1(ZCCHC11)	XM_005270679.1(ZCCHC11)	XM_005270678.1(ZCCHC11)	XM_005270676.1(ZCCHC11)	XM_005270681.1(ZCCHC11)	XM_005270677.1(ZCCHC11)	XM_005270682.1(ZCCHC11)	XM_005270683.1(ZCCHC11)
TCCCTGGTGGTCTAGTGGTTAGGATTCGGCG	TTGGTCGTATTGGGCGCCTGGTCACCAGGGCT	2	1.97281e-09	NM_002046.4(GAPDH)	XM_005253678.1(GAPDH)	NM_001256799.1(GAPDH)
TCCCTGGTGGTCTAGTGGTTAGGATTCGGCG	TGAGAACACTACACAGTGCTGAAGTCCAGCTGGTACACACCGGGGT	2	7.48368e-17	NM_032815.3(NFATC2IP)
GCATTGGTGGTTCAGTGGTAG	CACTAAGTTTGGACCCCAATGACC	2	1.65777e-05	NM_016238.2(ANAPC7)	XM_005253903.1(ANAPC7)
GCATTGGTGGTTCAGTGGTAGAATTCTCGCC	ACCATGAAGAAGCTGCCCATCACCT	2	6.14561e-06	XM_005252628.1(FBXO18)	NM_001258453.1(FBXO18)	NM_178150.2(FBXO18)	NM_001258452.1(FBXO18)	NM_032807.4(FBXO18)
GCCTGGATAGCTCAGTCGGTAGAGCATCAGACT	TCAGTGCAGATGTACATGGAATTTGGTCAAGGT	2	6.03367e-10	NM_018227.5(UBA6)
GCCCGGCTAGCTCAGTCGGTAGAGCATGAGACT	ATTTCTCATCTTTAAACATGTCGACAAGTTTAA	2	2.80719e-08	NM_006029.4(PNMA1)
GCCCGGCTAGCTCAGTCGGTAGAGCATGAGACT	CTTAAAGAGTGAAGAGGCTCATGCTGAAGATTCGGTT	2	2.28762e-10	NM_001018067.1(SERBP1)	NM_001018069.1(SERBP1)	NM_001018068.1(SERBP1)	NM_015640.3(SERBP1)
GCCCGGCTAGCTCAGTCGGTAGAGCATGAGACT	AGTCCAAGGTCTCATGCTGTTGCTGCT	2	3.31553e-05	XM_005272995.1(AKT3)	XM_005272994.1(AKT3)	NM_005465.4(AKT3)	XM_005272996.1(AKT3)	XM_005272997.1(AKT3)
GCCCGGCTAGCTCAGTCGGTAGAGCATGAGACT	TCGAAGGGGCACCTGTGAACT	2	0.000772034	NM_001040874.1(HIST2H2AA4)
GCCCGGCTAGCTCAGTCGGTAGAGCATGAGACT	CATGAATTTGTAATGTCTTGAGCTCTATTATGA	2	6.03367e-10	NM_005911.5(MAT2A)
GCCCGGCTAGCTCAGTCGGTAGAGCATGAGACT	CTATCCAGTGAAAATCAAAGTTAGATTTTCCTT	2	2.17009e-09	XM_005254439.1(PTPLAD1)	NM_016395.2(PTPLAD1)
GCCCGGCTAGCTCAGTCGGTAGAGCATGAGACT	CACCCTGATTGCTCCTATCTGATTCTTCTGACG	2	1.30606e-06	NM_032354.3(TMEM107)	NM_183065.2(TMEM107)	XM_005256821.1(TMEM107)
GCCCGGCTAGCTCAGTCGGTAGAGCATGAGACT	AATGCTTTTGAAAAAAAGAAAAAAAAAACGGATATTGAGAATCAAAGT	2	3.78459e-15	NM_001033.3(RRM1)	XM_005253059.1(RRM1)	XM_005253058.1(RRM1)
GCCCGGCTAGCTCAGTCGGTAGAGCATGAGACT	TTTTTTTTCCTGCTCCAAGAAAGTTGGAATTCT	2	6.07651e-05	NM_001278478.1(RUNX2)	NM_001015051.3(RUNX2)	NM_001024630.3(RUNX2)
GACGAGGTGGCCGA	CCAAGTCTCCCTATCAGGAGTTCACTGACCACCTCGTC	2	1.45822e-12	NM_002952.3(RPS2)	XM_005255464.1(RPS2)
GTAGTCGTGGCCGAGTGG	ATCCCGGCCATCGACTCTTTTGGCTTTGAGA	2	6.38594e-09	NM_004247.3(EFTUD2)	NM_001258353.1(EFTUD2)	NM_001142605.1(EFTUD2)	NM_001258354.1(EFTUD2)
GTAGTCGTGGCCGAGTGG	GGAGGTGCTTAAGCGGCTGCGACTTC	2	2.13589e-06	NM_001823.4(CKB)
GTAGTCGTGGCCGAGTGG	AGCCCGGCCCGCGTCTCGAAGGGGCACCTGTGAACT	2	1.65054e-11	NM_001040874.1(HIST2H2AA4)
GCATGGGTGGTTCAGTGGTAGAATTC	ACAGACCAACCAACCACCTTGCTGGAACCCTT	2	1.97281e-09	NM_017582.6(UBE2Q1)	XM_005245316.1(UBE2Q1)
GTCAGGATGGCCGAGCGGTCTA	TCCAGGCCGTGCTGCTGCCTAAGAAGACTGAGAGCCTGGAATTC	2	2.47501e-11	NM_080596.2(HIST1H2AH)
GTCAGGATGGCCGAGCGGTCTA	CGCTCGCTCCCTCCCTCCGCT	2	0.000772034	XM_005245774.1(EPB41)	XM_005245770.1(EPB41)	XM_005245769.1(EPB41)	XM_005245768.1(EPB41)	XM_005245765.1(EPB41)	XM_005245764.1(EPB41)	XM_005245763.1(EPB41)	XM_005245761.1(EPB41)	XM_005245760.1(EPB41)	XM_005245759.1(EPB41)	XM_005245758.1(EPB41)	XM_005245757.1(EPB41)	XM_005245756.1(EPB41)	XM_005245755.1(EPB41)	XM_005245773.1(EPB41)	XM_005245772.1(EPB41)	XM_005245767.1(EPB41)	XM_005245766.1(EPB41)	XM_005245754.1(EPB41)	XM_005245753.1(EPB41)
GTCAGGATGGCCGAGCGGTCTA	GCTGTCGCTTTGCCATCCTGAAAGAGAGCCCC	2	1.97281e-09	NM_020824.3(ARHGAP21)	XM_005252544.1(ARHGAP21)	XM_005252543.1(ARHGAP21)	XM_005252542.1(ARHGAP21)	XM_005252545.1(ARHGAP21)
GTCAGGATGGCCGAG	GATGTCTCGGCCATTCCCAGTGAGGTCC	2	2.3116e-07	XM_005273377.1(PNMA2)	XM_005273376.1(PNMA2)	NM_007257.5(PNMA2)
TCCCTGGTGGTCTAGTGGTTAGGAT	ATTTGGTCAACTATATTCCCCAGGGTT	2	7.12627e-07	NM_001098272.2(HMGCS1)	NM_002130.7(HMGCS1)	XM_005248295.1(HMGCS1)
TCCCTGGTGGTCTAGTGGTTAGGAT	AATCATAGGCCACCATAACAGATATAACAACAATGAGAAAGTTGAAATATTGTTGGGATCTGGAATTCT	2	2.41492e-24	XM_005258858.1(ZNF850)	XM_005258857.1(ZNF850)	NM_001267779.1(ZNF850)	NM_001193552.1(ZNF850)
TCCCTGGTGGTCTAGTGGTTAGGAT	ATGCGCCCCTACCGATTGACATG	2	5.96432e-05	XM_005263640.1(GLI2)	NM_005270.4(GLI2)
TCCCTGGTGGTCTAGTGGTTAGGAT	AGAGCCAAACAGAGCCCAGGGAGAC	2	6.14561e-06	NM_001043353.1(TPM3)	NM_001043352.1(TPM3)	NM_001278189.1(TPM3)	NR_103461.1(TPM3)	NM_001278190.1(TPM3)	NM_001278188.1(TPM3)	NM_001043351.1(TPM3)	NM_153649.3(TPM3)	NM_001278191.1(TPM3)
TCCCTGGTGGTCTAGTGGTTAGGAT	ATGTTTGCCACCAGGTGTGACGA	2	5.96432e-05	NM_001003800.1(BICD2)	NM_015250.3(BICD2)
GCGTTGGTGGTATAGTGGTT	TTTTTATGTTCTTTGACCCACACCATCAACACT	2	6.03367e-10	NM_001080412.2(ZBTB38)	XM_005247258.1(ZBTB38)	XM_005247260.1(ZBTB38)	XM_005247261.1(ZBTB38)	XM_005247262.1(ZBTB38)	XM_005247257.1(ZBTB38)	XM_005247256.1(ZBTB38)	XM_005247263.1(ZBTB38)	XM_005247255.1(ZBTB38)
GGCCCCATGGTGTAATGGTTAGCA	GTGGAACTGAGAACGAAGTGGGGC	2	1.65777e-05	NM_018128.4(TSR1)
GGCCCCATGGTGTAATGGTTAGCA	ATGCCTTTGACACCAAGGGGAGCC	2	1.65777e-05	NM_022740.4(HIPK2)	NM_001113239.2(HIPK2)
GCATGGGTGGTTCAGTGGTAGAATTCT	ATCCCACCCTGCGCACTGGTC	2	0.000772034	XM_005253027.1(PHRF1)	XM_005253028.1(PHRF1)	NM_020901.2(PHRF1)	XM_005253026.1(PHRF1)	XM_005253025.1(PHRF1)	XM_005253024.1(PHRF1)	XM_005253029.1(PHRF1)
GCATGGGTGGTTCAGTGGTAGAATTCT	ACTATGGAATCTGACTGGACACCTTGGCT	2	6.42502e-08	NM_152902.3(TIPRL)
GCATGGGTGGTTCAGTGGTAGAATTCT	TCATCTCCCAGGAGCTGCCCAGCCAGCGCGC	2	6.38594e-09	NM_031213.3(ABHD17A)	NM_001130111.1(ABHD17A)	XM_005275859.1(LOC101930551)
GGTAGTGTGGCCGAGCGGTCT	TTTTTGCTTGGCGAAAACACTACAAAGGCTGGGAATGTTGGAATT	2	2.00441e-12	NM_005346.4(HSPA1B)	XM_005274969.1(HSPA1B)	XM_005275397.1(HSPA1B)	XM_005272812.1(HSPA1B)	XM_005274857.1(HSPA1B)	XM_005249069.1(HSPA1B)
GCATGGGTGGTTCA	CTGTGCTGTATGTGAACCACCCATGTGAGGGAAT	2	1.10143e-07	NM_000365.5(TPI1)	NM_001159287.1(TPI1)	XM_005277757.1(TPI1)	NM_001258026.1(TPI1)
GCATGGGTGGTTCA	CTGTGCTGTGTATGTGAACCACCCATGTGAGGGAATAAACCTGGCAC	2	2.17121e-17	NM_000365.5(TPI1)	NM_001159287.1(TPI1)	XM_005277757.1(TPI1)	NM_001258026.1(TPI1)
AGCAGAGTGGCGCAGC	CCATCCAAGTTCCCGTTGTATCCAGAGTTCTT	2	1.97281e-09	NM_001098616.1(C1orf43)	XM_005245077.1(C1orf43)	NM_015449.2(C1orf43)	NM_138740.2(C1orf43)	XM_005245078.1(C1orf43)
GGGGGTGTAGCTCAGTG	AACCCATACATGAGCTCTCCCTGCCACATTGAGAT	2	5.51237e-11	NM_000985.4(RPL17)	NM_001199342.1(RPL17)	NM_001199343.1(RPL17)	NM_001199340.1(RPL17)	NM_001199344.1(RPL17)	NM_001199341.1(RPL17)	NM_001035006.2(RPL17)	NM_001199345.1(RPL17)	NM_001199355.1(RPL17-C18orf32)	NM_001199356.1(RPL17-C18orf32)
GCGTTGGTGGTATAGTGGTAAGCATAGCTGCCT	TCCATCAGCAATGCCTCCTGCACCACCAACTGCT	2	2.36737e-09	NM_002046.4(GAPDH)	XM_005253678.1(GAPDH)	NM_001256799.1(GAPDH)
GCGTTGGTGGTATAGTGGTAAGCATAGCTGCCT	TCCAACCACAGCTATGGCCACTCGGACGCAGAT	2	2.80719e-08	NM_015296.2(DOCK9)	NM_001130048.1(DOCK9)	XM_005254036.1(DOCK9)	XM_005254034.1(DOCK9)	XR_243040.1(DOCK9)
GCCCGGCTAGCTCAGTCGGTAGAGC	CAAAAAGAACGACATGATGCAATCTTCTTTTGAAGATTCTT	2	7.6842e-06	XM_005252818.1(EIF4G2)	NM_001418.3(EIF4G2)	NM_001042559.2(EIF4G2)	NM_001172705.1(EIF4G2)	XM_005252817.1(EIF4G2)
GCCCGGCTAGCTCAGTCGGTAGAGC	TATCTTGACAGAAGCAATTTGAACACAGTTCCCGTCATTTC	2	1.63997e-12	NM_012204.2(GTF3C4)
GCCCGGCTAGCTCAGTCGGTAGAGC	GTGTTAAATTTCTGTACAAAATTGTTATTTTGGAATTCTCG	2	2.76373e-05	XM_005264576.1(CALM2)	NM_001743.4(CALM2)
GCCCGGCTAGCTCAGTCGGTAGAGC	GTGGAGAGAAAGTTGTGAGTTATTCAATTTTTTGAGGCCTC	2	9.87007e-10	NM_001166292.1(PTCH2)
GCCCGGCTAGCTCAGTCGGTAGAGC	GACTTCAAGCCTGGGGTTGTCTATACCCACAGCCCTTAGGT	2	5.89838e-12	XM_005270262.1(LDB1)	NM_003893.4(LDB1)	NM_001113407.1(LDB1)
GCCCGGCTAGCTCAGTCGGTAGAGC	TGACAAAATGTTATTTCCCTACAAAACATGACTCTGGAATT	2	1.65161e-07	NM_001281439.1(SMAP1)	NM_021940.4(SMAP1)	NM_001044305.2(SMAP1)	NM_001281440.1(SMAP1)
GCCCGGCTAGCTCAGTCGGTAGAGC	GTGCACACATTAGGCATTGAGACTTCAAGCTTTTCTTTTTG	2	1.26777e-13	NM_000484.3(APP)	NM_201413.2(APP)	NM_001204301.1(APP)	NM_001204302.1(APP)	NM_201414.2(APP)	NM_001204303.1(APP)	NM_001136016.3(APP)	NM_001136131.2(APP)	NM_001136130.2(APP)	NM_001136129.2(APP)
GCCCGGCTAGCTCAGTCGGTAGAGC	TGAAGAAAACACTTGAAAATCTGGAAT	2	7.12627e-07	NM_001080398.1(KIAA0368)	XM_005251854.1(KIAA0368)	XM_005251852.1(KIAA0368)	XM_005251851.1(KIAA0368)	XM_005251853.1(KIAA0368)	XM_005251850.1(KIAA0368)
GCCCGGCTAGCTCAGTCGGTAGAGC	TTCTTTCTTTTTTTGAAAAGTCC	2	0.00277493	NM_203284.2(RBPJ)	NM_015874.4(RBPJ)	NM_203283.2(RBPJ)	NM_005349.3(RBPJ)	XM_005248161.1(RBPJ)
GCCCGGCTAGCTCAGTCGGTAGAGC	CAAACCTTAAACCTGCAAAATTTTCCTTT	2	6.42502e-08	NM_000989.3(RPL30)
GCCCGGCTAGCTCAGTCGGTAGAGC	CATTGCTGCCCGCCGGACTGGACGTCT	2	7.12627e-07	NM_033301.1(RPL8)	NM_000973.3(RPL8)	XM_005272332.1(RPL8)
GCCCGGCTAGCTCAGTCGGTAGAGC	GTAATCCCAGCTACTTGAGAGGCTGAAGCATGAGAATTGCT	2	7.63003e-11	NM_020785.2(CC2D2A)	NM_001164720.1(CC2D2A)	XM_005251739.1(KIAA1958)	NM_019072.2(SGTB)
GCCCGGCTAGCTCAGTCGGTAGAGC	CTTGGGCTTATAGAGCCAGTTAGATCATAATTCTTATGAAA	2	3.52488e-14	NM_001270732.1(BCL2L13)	NM_001270731.1(BCL2L13)	NM_001270734.1(BCL2L13)	NM_001270735.1(BCL2L13)	XM_005261233.1(BCL2L13)	NR_073068.1(BCL2L13)	NR_073069.1(BCL2L13)	XM_005261231.1(BCL2L13)	NM_015367.3(BCL2L13)	NM_001270729.1(BCL2L13)	NM_001270728.1(BCL2L13)	NM_001270726.1(BCL2L13)	NM_001270730.1(BCL2L13)	NM_001270727.1(BCL2L13)	NM_001270733.1(BCL2L13)
GCCCGGCTAGCTCAGTCGGTAGAGC	TCATCAACCCTGATGAAGCTGTTGCTTATGGTGCAGCTGTC	2	1.26777e-13	NM_006597.5(HSPA8)	XM_005271536.1(HSPA8)	XM_005271535.1(HSPA8)	XM_005271537.1(HSPA8)	NM_153201.3(HSPA8)
GCCCGGCTAGCTCAGTCGGTAGAGC	TTTACAATCCATTATTTTTGACCACTGCTATGTGTTCAAGT	2	3.52488e-14	XM_005248586.1(TBCA)	NM_004607.2(TBCA)	XM_005248585.1(TBCA)
GCCCGGCTAGCTCAGTCGGTAGAGC	CGTCAGTTTTCTTCCAATGGCCC	2	5.96432e-05	NM_003544.2(HIST1H4B)
GCCCGGCTAGCTCAGTCGGTAGAGC	TTTGGCACATAAAGATTTTTGATGAGCCCTTGGAATTCTCG	2	4.5921e-08	NM_003198.2(TCEB3)
GCCCGGCTAGCTCAGTCGGTAGAGC	CCTTTTAGCCACCGTTTGTCTTG	2	5.96432e-05	NM_016238.2(ANAPC7)	NM_001137664.1(ANAPC7)	XM_005253903.1(ANAPC7)
GCCCGGCTAGCTCAGTC	TGTCGAAGCATGCCGGGGCATGAAT	2	7.94985e-05	NM_006158.4(NEFL)
ACCAGGATGGCCGAGTGGT	AAAAATGGCTTCCAAAAGAGCTCTGGTCATCCTGGCT	2	4.91691e-12	NM_007262.4(PARK7)	XM_005263424.1(PARK7)	NM_001123377.1(PARK7)	XM_005263426.1(PARK7)	XM_005263425.1(PARK7)
GGTAGCGTGGCCGAGCGG	AAGGCCTCGGGCACGCCACGAGAGG	2	0.00102838	NM_000980.3(RPL18A)	XM_005260016.1(RPL18A)
GGTAGCGTGGCCGAGCGG	AAGGCCTCGGGCACGCTACGAGAGC	2	2.21036e-05	NM_000980.3(RPL18A)	XM_005260016.1(RPL18A)
GCTCCAGTGGCGCAATCG	TTTCCTGAAGCGGCGCCTGGAGC	2	5.96432e-05	NM_006454.2(MXD4)
GTAGTCGTGGCCGAGTG	AAATCCATTGGGGTTTCCCCGCGCAGG	2	3.31553e-05	NM_025099.5(CTC1)	NR_046431.1(CTC1)
GTAGTCGTGGCCGAGTG	AAATCCATTGGGGTTACCCCGCGCAGGT	2	0.000500373	NM_025099.5(CTC1)	NR_046431.1(CTC1)
GGGCCAGTGGCGCAATG	ATGGTGAAATTCCCGGCGCTCACGCACTACTGGCCCCT	2	1.45822e-12	NM_054027.4(ANKH)	XM_005248324.1(ANKH)
GCATGGGTGGTTCAGTGGTAGAATT	GTGGACCACCCATGTGAGGGAAT	2	0.00277493	NM_000365.5(TPI1)	NM_001159287.1(TPI1)	XM_005277757.1(TPI1)	NM_001258026.1(TPI1)
GCATGGGTGGTTCAGTGGTAGAATT	GTGCTGTGTATGTGAACCACCCATGTGAGGGAAT	2	1.83009e-10	NM_000365.5(TPI1)	NM_001159287.1(TPI1)	XM_005277757.1(TPI1)	NM_001258026.1(TPI1)
GCATGGGTGGTTCAGTGGTAGAATT	AGCCACTGCACCCAGCCTA	2	0.00999337	NM_001199779.1(PSMB2)	NM_002794.4(PSMB2)	NM_001199780.1(PSMB2)	NM_005665.4(EVI5)	XM_005249907.1(CREB5)	XM_005249906.1(CREB5)	NM_004904.2(CREB5)	NM_182899.3(CREB5)	NM_182898.2(CREB5)	NM_001011666.1(CREB5)	NM_197950.2(CLEC7A)	NM_197949.2(CLEC7A)	NM_197948.2(CLEC7A)	NM_022570.4(CLEC7A)	NM_197947.2(CLEC7A)
GCATGGGTGGTTCAGTGGTAGAATT	AGCCACTGCACCCAGCCCACATGA	2	0.000771284	NM_152265.4(BTF3L4)	NM_001136497.2(BTF3L4)	NM_001243767.1(BTF3L4)
GCATGGGTGGTTCAGTGGTAGAATT	ATTGATTCACCACCCATCACAGC	2	5.96432e-05	NM_002654.4(PKM)	NM_001206798.1(PKM)	NM_001206796.1(PKM)	NM_182470.2(PKM)	XM_005254444.1(PKM)	NM_182471.2(PKM)	XM_005254445.1(PKM)	XM_005254443.1(PKM)	NM_001206797.1(PKM)	NM_001206799.1(PKM)
GCATGGGTGGTTCAGTGGTAGAATT	ATAAGGCACACTTCATGTGTTTG	2	5.96432e-05	XM_005266153.1(ZNF268)	XM_005266152.1(ZNF268)	NM_001165884.2(ZNF268)	NM_001165882.2(ZNF268)	NM_001165881.2(ZNF268)	NM_001165887.1(ZNF268)	NM_001165886.1(ZNF268)	NM_001165885.1(ZNF268)	NM_001165883.1(ZNF268)	NM_152943.2(ZNF268)	NM_003415.2(ZNF268)
GCATGGGTGGTTCAGTGGTAGAATT	ATGTTCCAATGATTCCACCCATGGC	2	0.00369871	NM_002046.4(GAPDH)	XM_005253678.1(GAPDH)	NM_001256799.1(GAPDH)
GCATGGGTGGTTCAGTGGTAGAATT	AGTGCCCTGACCCATGCTGGAGCC	2	1.65777e-05	NM_006802.2(SF3A3)	XM_005270390.1(SF3A3)
TCCCTGGTGGTCTAGTGGTTAGGATTCGGCGC	CTCCGGGAGTCCCCACGCACCGCCAGGGAAGC	2	1.97281e-09	XM_005259668.1(KHSRP)
TCCCTGGTGGTCTAGTGGTTAGGATTCGGCGC	ACCCCCGCCGGTCCCCACCCTCTGCCCCCCAGCC	2	3.06239e-08	XM_005259599.1(REXO1)	NM_020695.3(REXO1)
TCCCTGGTGGTCTAGTGGTTAGGATTCGGCGC	CCTCAATGCGGTGTTGCCCCCATCCCTGGATCATGTCCATGC	2	2.23929e-11	NM_014727.1(KMT2B)	XM_005259446.1(KMT2B)
TCCCTGGTGGTCTAGTGGTTAGGATTCGGCGC	ATTTTACCTGGACTTCATCGGGGAGGACGTGCTGCAC	2	4.91691e-12	XM_005245947.1(NIPAL3)	XM_005245946.1(NIPAL3)	NM_020448.4(NIPAL3)	XM_005245948.1(NIPAL3)
TCCCTGGTGGTCTAGTGGTTAGGATTCGGCGC	CGAGCGCCCAACCTACACTAACCTTAACCGCCTTATTAGCCAGATT	2	7.48368e-17	NM_006082.2(TUBA1B)	XM_005268566.1(TUBA1B)	XM_005268567.1(TUBA1B)	XM_005268565.1(TUBA1B)	XM_005268564.1(TUBA1B)	NM_032704.3(TUBA1C)	XM_005269195.1(TUBA1C)
TCCCTGGTGGTCTAGTGGTTAGGATTCGGCGC	ACTCAGCTGGATCCCAAGGAAGAAGAAGTGTCAC	2	1.83009e-10	NM_006990.3(WASF2)	NM_001201404.1(WASF2)
TCCCTGGTGGTCTAGTGGTTAGGATTCGGCGC	ATTGGCCTGATCGAGAAACAGCACCAGGGGAT	2	1.97281e-09	NM_006391.2(IPO7)
TCCCTGGTGGTCTAGTGGTTAGGATTCGGCGC	AAGGAAGCCAAGTCAGAGACCTCAGGGCCC	2	2.04159e-08	NM_006600.3(NUDC)	XM_005245726.1(NUDC)
TCCCTGGTGGTCTAGTGGTTAGGATTCGGCGC	GTTCTGCCCAACATCCAGGCTGTACTGCTCC	2	6.38594e-09	XM_005249442.1(HIST1H3D)	NM_003530.4(HIST1H3D)	NM_021065.3(HIST1H2AD)
TCCCTGGTGGTCTAGTGGTTAGGATTCGGCGC	AAAAGCTGCCGAAGCCCTGACCAATGGAGCCCAG	2	1.83009e-10	NM_003922.3(HERC1)	XM_005254745.1(HERC1)	XM_005254746.1(HERC1)	XM_005254744.1(HERC1)	XM_005254747.1(HERC1)	XM_005254742.1(HERC1)	XM_005254743.1(HERC1)	XM_005254749.1(HERC1)	XM_005254748.1(HERC1)	XR_243129.1(HERC1)
TCCCTGGTGGTCTAGTGGTTAGGATTCGGCGC	AAGACGCTGTCCTCAGGGACCATTAGGGGACC	2	1.97281e-09	XM_005244777.1(NADK)	NM_001198993.1(NADK)	NM_023018.4(NADK)	NM_001198994.1(NADK)	XM_005244778.1(NADK)	XR_241040.1(NADK)	NM_001198995.1(NADK)
GACCTCGTGGCGCAAT	AAAGAAAATGATTGAGTCTATGAGCCGTCCTTCGGGAAT	2	8.7734e-10	NM_173510.3(CCDC117)	NM_001284264.1(CCDC117)	NM_001284265.1(CCDC117)	NM_001284263.1(CCDC117)
GACCTCGTGGCGCAAC	AAGTTCCCATAAGTTGTGTGCACGAGGTTCT	2	6.38594e-09	NM_015056.2(RRP1B)	XM_005261094.1(RRP1B)
GTTTCCGTGGTGTAGTGGTTATCAC	CGCTTCAACCACCCGGAGC	2	0.00999337	NM_006612.5(KIF1C)	XM_005256424.1(KIF1C)
GCCCGGCTAGCTCAGTCGGTAGAGCATG	CCTCTACCCAAGCCTTTGTGTGCCCATGTTATGCACAC	2	1.45822e-12	NM_005744.3(ARIH1)	XM_005254278.1(ARIH1)
GGTAGCGTGGCCGAGCGGTCTAA	AAGCTCGGCTGCCCCTACGGCTCTTTCTGATC	2	1.97281e-09	NM_005063.4(SCD)
GCAGCGATGGCCGAGTGGTTAAG	CCAGGCCGTGCTGCTGCCTAA	2	0.000772034	NM_080596.2(HIST1H2AH)	NM_003510.2(HIST1H2AK)
ACCAGAATGGCCGAGTGGTTAAG	TGAAGGAAAAGATTGATCGCCGTTCTGG	2	2.3116e-07	NM_001402.5(EEF1A1)	XM_005248667.1(EEF1A1)	XM_005248666.1(EEF1A1)	XM_005248668.1(EEF1A1)
GTCACGGTGGCCGAGTGGTTAAG	AGGATTTTGCGCCGGCTGCTCAGAAGATACCGTGAATCT	2	4.05309e-13	NM_000981.3(RPL19)	XM_005257564.1(RPL19)
GTCAGGATGGCCGAGTGGTCTAAGGC	CCAGACTCAGTGTGCCTTTGATCCTCACACATCCTGTATT	2	3.35269e-09	NM_001040057.1(FAM133B)	NM_152789.2(FAM133B)	NR_034169.1(FAM133DP)	NR_027508.1(FAM133CP)
GCGCCGCTGGTGTAGTGGTATCA	AGAACAAACTACAGGCGGTTGCCAACCAGACTT	2	6.03367e-10	NM_032327.2(ZDHHC16)	NM_198046.1(ZDHHC16)	NM_198044.1(ZDHHC16)	XM_005270217.1(ZDHHC16)
GTCACGGTGGCCGAGTG	AAATCCATTGGGGTTTCCCCGCACAGGTT	2	0.000139077	NM_025099.5(CTC1)	NR_046431.1(CTC1)
TCCTCGTTAGTATAGTGGTGAGTATCCCCGCC	CGTCATTGCGGAGGTCTCACCACCCAATTTAAGAGGCCGATT	2	4.81304e-13	XM_005268615.1(SLC2A13)	NM_052885.3(SLC2A13)	XM_005268616.1(SLC2A13)
TCCTCGTTAGTATAGTGGTGAGTATCCCCGCC	CGTCATGCGGGGAAGGCCAGCAGCAGCATGGGTGCTCCGAGGAC	2	4.11236e-14	NM_017590.5(ZC3H7B)	XM_005261403.1(ZC3H7B)
TCCTCGTTAGTATAGTGGTGAGTATCCCCGCC	CGTCACATTCTCGGGGCAGCGGGGGC	2	9.93732e-05	NM_002508.2(NID1)	XM_005273148.1(NID1)	XM_005273149.1(NID1)	XM_005273150.1(NID1)
TCCTCGTTAGTATAGTGGTGAGTATCCCCGCC	CGTCTGCGGGAGCCATGCGGCGATCGAGGAGCT	2	2.80719e-08	XM_005256512.1(CENPV)	NM_181716.2(CENPV)	XR_243547.1(CENPV)	XR_243548.1(CENPV)
TCCTCGTTAGTATAGTGGTGAGTATCCCCGCC	CGTCGACGAGAACGGGCACGGGGAGC	2	9.93732e-05	NM_031844.2(HNRNPU)	NM_004501.3(HNRNPU)
TCCTCGTTAGTATAGTGGTGAGTATCCCCGCC	CGTCAAGGTCACGGGCGTGGGGCCACCTGCCAACGAGGAC	2	5.57069e-12	XM_005266096.1(SNAPC4)	NM_003086.2(SNAPC4)
TCCTCGTTAGTATAGTGGTGAGTATCCCCGCC	AGTTCAGGCGGGGAGGACACAGAGGAGAGCGACAGCCCAGAT	2	1.0345e-14	XM_005248037.1(NOP14)	NM_003703.1(NOP14)	XR_241655.1(NOP14)
GCCGTGATCGTATAGTGGTTAGTACTCTGC	AGTGCAGAGGCTCTTGATGGTGGACGGAATTCTCGGG	2	2.30386e-05	NM_002945.3(RPA1)
TCCCACATGGTCTAGCGGTTAGGATTCCT	ATCCAAGGAATCACCAAGC	2	0.00999337	NM_003539.3(HIST1H4D)
TCCCTGGTGGTCTAGTGGTTAGGATTCGG	ACCTTTTCCCTGCACCACTCTCTCATCCTGGGGGCTCTGTT	2	1.63997e-12	NM_000281.2(PCBD1)
GTTTCCGTAGTGTAGTGGTTATCAC	ATACCACTGCACTACAGCCTAGG	2	5.96432e-05	NM_018361.3(AGPAT5)
GTTTCCGTAGTGTAGTGGTTATCAC	TGCTGAGCCCGAGTGTGTGTGTAT	2	1.65777e-05	XM_005247048.1(ING5)	XM_005247046.1(ING5)
GCTGTGATGGCCGAGTGGTTAAG	AACTGGCCATCCGCAACGACGAGGAGCTCAACAAGCTGCTGGGCAAAGT	2	1.81832e-18	NM_080596.2(HIST1H2AH)	NM_021064.4(HIST1H2AG)
AGCAGAGTGGCGCAGCGGAAGCGTGCTGGGC	AGTTACCGCTTCCGCTACCGC	2	0.000772034	NM_031895.5(CACNG8)	NR_030632.1(MIR935)
AGCAGAGTGGCGCAGCGGAAGCGTGCTGGGC	TTCCGCCGCTCCGCCGCGTTTCTCTGCCGGT	2	0.000178814	NM_001199954.1(ACTG1)	NM_001614.3(ACTG1)	NR_037688.1(ACTG1)
GCATTGGTGGTTCAGTGGTA	AAAAATCCCAAACATATAACTG	2	0.00998366	NM_001190702.1(MTRNR2L8)	NM_001190470.1(MTRNR2L2)
GCATTGGTGGTTCAGTGGTA	AAATGGATTCCACTGAGCCACCCT	2	1.65777e-05	NM_001402.5(EEF1A1)	XM_005248667.1(EEF1A1)	XM_005248666.1(EEF1A1)
GCATTGGTGGTTCAGTGGTA	CGGAAGGAGGCAGAGAGCTGGAATTCTC	2	0.00647274	NM_178014.2(TUBB)	XM_005275358.1(TUBB)	XM_005272780.1(TUBB)	XM_005275518.1(TUBB)
GTTTCCGTAGTGTAGCGGTTATCA	ATCATGTAAGACTATATTCGGAAAAAATGCTTGGAATTCTCG	2	1.34771e-08	XM_005255090.1(FOPNL)	XM_005255091.1(FOPNL)	XM_005255092.1(FOPNL)	NM_144600.2(FOPNL)
TCCCACATGGTCTAGCGGTTAGGATTCC	ACCAGCTGGATATGTGGGACT	2	0.000772034	NM_052831.2(SLC18B1)
TCCCACATGGTCTAGCGGTTAGGATTCC	ATTATTCTGGTACTGAATGCCGCTATCACCATGGGGAT	2	1.45822e-12	NM_006765.3(TUSC3)	NM_178234.2(TUSC3)	XM_005273648.1(TUSC3)	XM_005273647.1(TUSC3)	XM_005273646.1(TUSC3)
GCGTTGGTGGTATAGTGGTTAGC	CGAGGTCCACCACCAACAGAT	1	0.000772034	NM_007007.2(CPSF6)	XM_005268589.1(CPSF6)	XM_005268590.1(CPSF6)	XM_005268588.1(CPSF6)	XM_005268591.1(CPSF6)
GCGTTGGTGGTATAGTGGTTAGC	CGAGGTCCACCACCAACAGATTGGA	1	0.00102838	NM_007007.2(CPSF6)	XM_005268589.1(CPSF6)	XM_005268590.1(CPSF6)	XM_005268588.1(CPSF6)	XM_005268591.1(CPSF6)
TCCCTGGTGGTCTAGTGGCTAGGAT	AGCGCTGGCCTTCTGGACATATCAGGGACATCTGGAATTTT	1	1.27677e-08	XM_005267932.1(CCNB1IP1)	NM_182852.3(CCNB1IP1)	NM_021178.4(CCNB1IP1)	NM_182849.2(CCNB1IP1)
TCCCTGGTGGTCTAGTGGCTAGGAT	AAGCCCAGACACCAGGAAGGTGAGATCTTCGACACTGGAATT	1	8.05392e-11	NM_001024662.1(RPL6)	NM_000970.3(RPL6)	XM_005253920.1(RPL6)
TCCCTGGTGGTCTAGTGGCTAGGAT	CTGAGCCCACTTCTTGCCCACCAGGGAAT	1	2.98927e-06	XM_005245261.1(PI4KB)	XM_005245262.1(PI4KB)	XM_005245263.1(PI4KB)	XM_005245264.1(PI4KB)	NM_002651.2(PI4KB)	NM_001198773.1(PI4KB)	NM_001198774.1(PI4KB)	XM_005245265.1(PI4KB)
TCCCTGGTGGTCTAGTGGCTAGGAT	ATGCTGTGCCACGTGCCCCAGAGGTCCCGGCTGC	1	1.83009e-10	NM_001532.2(SLC29A2)	XM_005273964.1(SLC29A2)
TCCCTGGTGGTCTAGTGGCTAGGAT	CAGGGTCCCCTGCCACCGACTGCCCAGCTGGAATTCTCAGGGGCCCAGGCCCGGAATGACGAGACCGAA	1	1.48458e-06	NM_001113493.1(SEPT9)	NM_006640.4(SEPT9)	NM_001113492.1(SEPT9)	XM_005256958.1(SEPT9)	NM_001113491.1(SEPT9)	NM_001113494.1(SEPT9)	XM_005256960.1(SEPT9)	NM_001113496.1(SEPT9)	XM_005256961.1(SEPT9)	XM_005256959.1(SEPT9)	NM_001113495.1(SEPT9)	XM_005256962.1(SEPT9)
TCCCTGGTGGTCTAGTGGCTAGGAT	AAGCTCCTGGCCAATTACTTTGAGGTGGACATGGAATTCTC	1	3.54991e-09	XM_005270747.1(AGO1)	XM_005270746.1(AGO1)	NM_012199.2(AGO1)
TCCCTGGTGGTCTAGTGGCTAGGAT	AAGCGCTCGACCATCACCTCCCGGGAGATC	1	9.49862e-07	XM_005249441.1(HIST1H2BO)	NM_003519.3(HIST1H2BL)	NM_003520.3(HIST1H2BN)	NM_003527.4(HIST1H2BO)	NM_003523.2(HIST1H2BE)	NM_003526.2(HIST1H2BC)	NM_021063.3(HIST1H2BD)	NM_021058.3(HIST1H2BJ)	NM_080593.2(HIST1H2BK)	XR_241927.1(HIST1H2BN)	XM_005249438.1(HIST1H2BN)	XM_005249039.1(HIST1H2BD)	XM_005249464.1(HIST1H2BJ)	XM_005249440.1(HIST1H2BC)	XR_241951.1(HIST1H2BJ)	NM_138720.2(HIST1H2BD)
TCCCTGGTGGTCTAGTGGCTAGGAT	AAGTGCTCCCAGGAGGGGGGCACCGCCATCCGTGGGGCCCTC	1	4.84721e-08	NM_002952.3(RPS2)	XM_005255464.1(RPS2)
TCCCTGGTGGTCTAGTGGCTAGGAT	CCACTAGATGCCCCCCAGAGCTCCAGTTCTTTTGGAATTCT	1	7.6842e-06	NM_004094.4(EIF2S1)	XM_005267390.1(EIF2S1)
GTAGTCGTGGCCGAGTGGTTAAGG	AAATCCATTGGGGTTTCCCCGCGCAGGTTCTTTTATCATTTG	1	2.25519e-06	NM_025099.5(CTC1)	NR_046431.1(CTC1)
GTAGTCGTGGCCGAGTGGTTAAGG	AAATCCACTGGGGTGTCCCCGCGCAGGGTCGGATCCCGCCTT	1	2.91727e-05	NM_025099.5(CTC1)	NR_046431.1(CTC1)
GCCCGGATAGCTCAGTCGGTAGA	TTACTCAGGAGCAGCAGAATATCTTT	1	2.13589e-06	NM_001568.2(EIF3E)	XM_005250910.1(EIF3E)
GCATGGGTGGTTCAGTGG	AATGTTCCAATATGAGTCCACCCATGGCTGGGAATTTTCGGGTGCCAAGGCCAGGAATCCAGAGCCCGCTCTTGTA	1	0.000287067	NM_002046.4(GAPDH)	XM_005253678.1(GAPDH)	NM_001256799.1(GAPDH)
GCATGGGTGGTTCAGTGG	ATTCCACTGAGCCACCCTACAGCCAGAAGAGATATTGGAATTCTAGGGTGCCAAGGCCAGGAATGCCGAGACCGATCTCG	1	2.37302e-10	NM_001402.5(EEF1A1)	XM_005248667.1(EEF1A1)	XM_005248666.1(EEF1A1)
GCATGGGTGGTTCAGTGG	GCAGCAGCAAGGCAGAACCACCCCAGTGC	1	2.31085e-07	NM_006098.4(GNB2L1)	XM_005265792.1(GNB2L1)	XM_005265790.1(GNB2L1)	XM_005265791.1(GNB2L1)
GCATGGGTGGTTCAGTGG	AAAAATGGATTCCACTGAGCCACCCTACAGCCAGAAGAGAT	1	1.26777e-13	NM_001402.5(EEF1A1)	XM_005248667.1(EEF1A1)	XM_005248666.1(EEF1A1)
GCATGGGTGGTTCAGTGG	GATCACTGAGCCTGCCATCTGTGCTCTTCGTCATCT	1	5.9364e-11	NM_001904.3(CTNNB1)	XM_005264887.1(CTNNB1)	XM_005264886.1(CTNNB1)	XM_005264888.1(CTNNB1)	NM_001098209.1(CTNNB1)	NM_001098210.1(CTNNB1)
TCCCTGGTGGTCTAATGG	CTACGCAGGTTCGTATCCTGCCGACTACGCCA	1	0.000198682	NM_025099.5(CTC1)	NR_046431.1(CTC1)
GTCAGGATGGCCGAGCGGTCT	GATTCTCGTGCCTCGGCCTCCTGAGT	1	2.13589e-06	NM_033360.2(KRAS)	NM_004985.3(KRAS)
GTCAGGATGGCCGAGCGGTCT	GATTCTCCTGCCTCGGCCTCCTGAGT	1	2.13589e-06	XM_005269559.1(CACUL1)	NM_153810.4(CACUL1)	NM_138691.2(TMC1)
GTCAGGATGGCCGAGCGGTCT	TCTCGGGCCCAGCAGGCCTTGCATACCATGAAAATGATGGCTAACG	1	9.74949e-11	NM_001258372.1(SPATA20)	NM_001258373.1(SPATA20)	NM_022827.3(SPATA20)	XM_005257591.1(SPATA20)
GTCAGGATGGCCGAGCGGTCT	CCCCTCTTTGGCCATCTTTTCCTGAAAAT	1	2.98927e-06	NM_014760.3(TATDN2)
GTCAGGATGGCCGAGCGGTCT	CAATATCCAGGCCGTGCTGCTGCCTAAGAAGACTGAGAGCCTGGA	1	4.30819e-14	NM_080596.2(HIST1H2AH)
GTCAGGATGGCCGAGCGGTCT	TAAAAGATCGAGATCCTGAAACGGAAAATGAAGAACAACCATCCTC	1	1.25229e-14	NM_025191.3(EDEM3)	XM_005245499.1(EDEM3)	XM_005245500.1(EDEM3)
GTCAGGATGGCCGAGCGGTCT	GTTTAATGCTTTGAGTAGATAATCCTGAATTGAGGTCTGGAATTCT	1	7.53682e-12	NM_053045.1(TMEM203)
GTCAGGATGGCCGAGCGGTCT	TTCCAAAGGTCCGCTGGCCTCCAGGGCTCAAATCC	1	5.51237e-11	NM_001039690.3(CHTF8)	NM_001040146.3(CHTF8)	NR_033227.1(CHTF8)
GTCAGGATGGCCGAGCGGTCT	TTGCTGCAGCCTTGATCTCCCAGGATCTTGCCTCAGCCCCTGGAA	1	2.00441e-12	NM_001033930.1(UBA52)	NM_003333.3(UBA52)
TCCCTGGTGGTCTAGTGGCTAGGATTCGGC	TTAAAGAGGCCAAGAAGATCATTGAGACTCCAGGG	1	7.1307e-10	NM_133259.3(LRPPRC)
TCCCTGGTGGTCTAGTGGCTAGGATTCGGC	TTTAAGAGGCCAAGAAGATCATTGAGACTCCAGGG	1	2.56466e-09	NM_133259.3(LRPPRC)
TCCCTGGTGGTCTAGTGGCTAGGATTCGGC	ATGATACAACCACCGGGCTTATACAGTATGCCATTGACCAAGGCGGTGGAATTTTTCGGGGGCA	1	1.02013e-07	NM_006397.2(RNASEH2A)	XM_005259710.1(RNASEH2A)
TCCCTGGTGGTCTAGTGGCTAGGATTCGGC	ATTCGTGTTGTATTCTCCACTCACTATGGCCCGAGGGGGGATGGGATTCTCGGGTGTCAAGAGC	1	1.69501e-10	NM_006038.3(SPATA2)	NM_001135773.1(SPATA2)
TCCCTGGTGGTCTAGTGGCTAGGATTCGGC	ACGAGATGATGTGCGGTCGCCTGCCCTTCTACAACCAGGACC	1	1.0345e-14	NM_001014432.1(AKT1)	NM_001014431.1(AKT1)	NM_005163.2(AKT1)	XM_005267401.1(AKT1)	XM_005267402.1(AKT1)
TCCCTGGTGGTCTAGTGGCTAGGATTCGGC	TCTGCTCTCCGCCCTCGCCCGGCCTGCCAGCGCTTGGGATTCTCCGGGGCCAAGGGCCAGAATG	1	7.88613e-09	NM_005918.3(MDH2)	NM_001282403.1(MDH2)	NM_001282404.1(MDH2)	XM_005277582.1(MDH2)	NR_104165.1(MDH2)
TCCCTGGTGGTCTAGTGGCTAGGATTCGGC	ACGAGATGATGTGCGGTCGCCTGCCCTTCTTCAACCCGGACCTCGAATTCTCTGGTGCCAAGGC	1	4.71277e-11	NM_001014432.1(AKT1)	NM_001014431.1(AKT1)	NM_005163.2(AKT1)	XM_005267401.1(AKT1)	XM_005267402.1(AKT1)
GTAGTCGTGGCCGAGTGGTTAA	AGTCTCCTCACAGCCCACGGCCAGGGGTACGGCAAGAGCGGGCTGCTCGCCTGGGATTCTCGGGGGCCAAGG	1	2.01968e-15	NM_016030.5(TRAPPC12)	XM_005264693.1(TRAPPC12)	XM_005264694.1(TRAPPC12)
GTAGTCGTGGCCGAGTGGTTAA	AGCCCGGCCCGCGTCTCGAAGGGGAACCTGGGGACT	1	1.66226e-06	NM_001040874.1(HIST2H2AA4)
GTAGTCGTGGCCGAGTGGTTAA	CGCTCGAGTCGCCGGCTGCCTGACTCCAAAAGCTCTTTTAGAACCACT	1	1.05973e-10	NM_003528.2(HIST2H2BE)
GTAGTCGTGGCCGAGTGGTTAA	TCTGCCTCTGCCTGGCCGCGGCT	1	5.96432e-05	NM_001193460.1(MSRB3)	NM_001031679.2(MSRB3)	NM_198080.3(MSRB3)
GTAGTCGTGGCCGAGTGGTTAA	CTCTCCCTTTTCCCCTGGTCACGGCTTTGGAATTTCCGGTGCCCAAGCCCAGAATGCCGAGAACCAGCTGTG	1	2.04846e-05	NM_005507.2(CFL1)
GTAGTCGTGGCCGAGTGGTTAA	AAGCCCGGCCCGCGTCTCGAAGGGGCACCTGTGAACTCAAAAGGCTCTTTTCAGAGCCACTTGGAATTCTCG	1	9.26462e-24	NM_001040874.1(HIST2H2AA4)
GTAGTCGTGGCCGAGTGGTTAA	CGGCCGCGGTACCCTAACCGTGCCAAGGTCGCATAATCAATTGCTTTGAATTCTTGGGGGGCCAAGGCCAGA	1	7.31562e-10	NM_001190470.1(MTRNR2L2)
GTAGTCGTGGCCGAGTGGTTAA	AGTCTCCTCACAGCCCACGGCCAGGGCTACGGCAAGAGCGGGATGCTCACC	1	2.53308e-17	NM_016030.5(TRAPPC12)	XM_005264693.1(TRAPPC12)	XM_005264694.1(TRAPPC12)
GTAGTCGTGGCCGAGTGGTTAA	CGCTCGAGTCGCCGGCTGCTTGACTCCAAAGGCTCTTTCAGAGCCACT	1	1.05226e-15	NM_003528.2(HIST2H2BE)
GTAGTCGTGGCCGAGTGGTTAA	AGCCCGGCCCGCGTCCCGAAGGGGCACCTGTGAACT	1	7.67921e-10	NM_001040874.1(HIST2H2AA4)
GTAGTCGTGGCCGAGTGGTTAA	CTCTCCCTTTTCCCCTGGTCACGGCTTGGAATTCTCCGGTGCCAAGGCCAGGAAAGCCGCGACCGATATCGT	1	2.04846e-05	NM_005507.2(CFL1)
GTAGTCGTGGCCGAGTGGTTAA	CTCTCCCTTTTCCCCTGGTCAC	1	0.000214585	NM_005507.2(CFL1)
GTAGTCGTGGCCGAGTGGTTAA	AGTCTCCTCACAGCCCACGGCCAGGGCTACGGCAAGAGCGGGCTGCTCACCTCGAATTCTCGGGTGCCAAGG	1	9.3304e-19	NM_016030.5(TRAPPC12)	XM_005264693.1(TRAPPC12)	XM_005264694.1(TRAPPC12)
GTAGTCGTGGCCGAGTGGTTAA	AGTCTCCTCACAGCCCACGGCCAGGGCTACGGCAAGAGCGGGCTGCTCACC	1	5.4445e-19	NM_016030.5(TRAPPC12)	XM_005264693.1(TRAPPC12)	XM_005264694.1(TRAPPC12)
AGCAGAGTGGCGCAGCGGAAGCGT	CGTTCCCAAAGTATAAGCCGTCGAGCCTGCGCACTCTGCCT	1	3.52488e-14	NM_001168331.1(NDUFB4)	NM_004547.5(NDUFB4)
AGCAGAGTGGCGCAGCGGAAGCGT	CCAGTTACCGCTTCCGCTACCGCTGGAATTCTCCGGTGCCAAGGCCAGGAATGCCGAGAACGATATCGTATGCC	1	0.000992764	NM_031895.5(CACNG8)	NR_030632.1(MIR935)
AGCAGAGTGGCGCAGCGGAAGCGT	CTGGGCCCGAATGGGACCGCCAACCCGCTGCCTGACCGCGCGGAACATTGACTGACGCTCCCGATCTCGGGTGC	1	7.62044e-10	XM_005265518.1(EAF1)	NM_033083.6(EAF1)
AGCAGAGTGGCGCAGCGGAAGCGT	CAGTTACCGCTTCCGCTACCCC	1	0.00277583	NM_031895.5(CACNG8)	NR_030632.1(MIR935)
AGCAGAGTGGCGCAGCGGAAGCGT	CCAGAGCTCCGCTGTGATGGCTCTGCAGGAGGCGGGGGAGGC	1	2.23929e-11	NM_003529.2(HIST1H3A)
AGCAGAGTGGCGCAGCGGAAGCGT	CCAGTTACCGCTTCCGCTACCGCT	1	5.96239e-05	NM_031895.5(CACNG8)	NR_030632.1(MIR935)
AGCAGAGTGGCGCAGCGGAAGCGT	AAATCACCTCTTCCGCTGTT	1	0.00277763	NM_001035267.1(RPL41)	NM_021104.1(RPL41)
AGCAGAGTGGCGCAGCGGAAGCGT	CGTCAGCACAAGCCACGCTTCACC	1	1.65777e-05	NM_000980.3(RPL18A)	XM_005260016.1(RPL18A)
GCAGCGATGGCCGAGTGG	AAGAATGCTCGCGCCACGCTCAGCAGCATC	1	2.04159e-08	NM_001136134.1(RPL28)	NM_000991.4(RPL28)	NM_001136135.1(RPL28)	XM_005259133.1(RPL28)	XM_005259132.1(RPL28)
GCAGCGATGGCCGAGTGG	CCGGCCCGCGTCTCGCAGGGGCACCTGAACTCAAAAGGCTCTTTTCAGAGCCCCTTTGAATTCTCGAGTGCCAAGG	1	2.18798e-15	NM_001040874.1(HIST2H2AA4)
GCAGCGATGGCCGAGTGG	CAGGGCTACAAACCAAAAAAGAACCAAAAATTGCTTGGAATTTTCCGGG	1	1.10994e-05	NM_001813.2(CENPE)	XM_005262699.1(CENPE)	XM_005262700.1(CENPE)
GCAGCGATGGCCGAGTGG	CCGGCCCGCGTCTCGAAGGGGCACCTGAACTCAAAAGGCTCTTTTCAGAGCCACTTGGAATTCTTCGGAGACAAGC	1	3.63546e-18	NM_001040874.1(HIST2H2AA4)
GCAGCGATGGCCGAGTGG	AGCCCGGCCCGCGTCTCGAAGGGGCACCTGTGAACT	1	1.65054e-11	NM_001040874.1(HIST2H2AA4)
GCAGCGATGGCCGAGTGG	AATCCAGAAAACCTTCCATCGCTGCCAGATATTCCACC	1	1.45822e-12	XM_005270937.1(TRIM33)	XM_005270936.1(TRIM33)	NM_033020.2(TRIM33)	NM_015906.3(TRIM33)
GCAGCGATGGCCGAGTGG	GTCAGCTCCAACGGGCCATCCGCAACGACGAGGAGCTC	1	3.1565e-09	NM_080596.2(HIST1H2AH)	NM_021064.4(HIST1H2AG)
GGTAGCGTGGCCGAGCGGT	AAACCTCGGTCCAAACCAAAAAGGTTCTCTAGAG	1	5.12447e-06	NM_003510.2(HIST1H2AK)
GGTAGCGTGGCCGAGCGGT	AAGATTCTTGCTCACTTGTGGCATCTGGGCTACTCACCAGAAGATTGG	1	2.92566e-16	NM_001278793.1(RFC2)	NM_001278791.1(RFC2)	NM_002914.4(RFC2)	NM_001278792.1(RFC2)	NM_181471.2(RFC2)
GGTAGCGTGGCCGAGCGGT	TTCCGGTTCCGCTACAACC	1	0.00999337	NM_017694.3(MFSD6)	XM_005246654.1(MFSD6)	XM_005246655.1(MFSD6)	XM_005246656.1(MFSD6)
GGGGGATTAGCTCA	GCTGTCAGGCTCAGTCCCCTCCCGATTGGAATTC	1	0.000238418	NM_001143979.1(NDE1)	NR_030159.1(MIR484)
GGGGGATTAGCTCA	GTCAGGCTCAGTCCCCTCCCGAT	1	5.96432e-05	NM_001143979.1(NDE1)	NR_030159.1(MIR484)
TCCCTGGTGGTCTGGTGGCTA	CATCGTATCCAAATGGCTCCTTTCAGCGCCACCTCTCTCTCGGCCCTCTGGACTTCTCGGGTGCCGAGGCCAG	1	0.000270505	NM_001005464.2(HIST2H3A)
TCCCTGGTGGTCTGGTGGCTA	CGAAAGCCCACCAACCTCCGCAGCGCCCTGGTGCTCGGCTGGGAAGGCTCTGGTAGCAACGGCAGGGAAGGCG	1	7.52105e-05	XM_005261811.1(TOP3B)	XR_244396.1(TOP3B)	XM_005261812.1(TOP3B)	NM_003935.4(TOP3B)	NM_001282112.1(TOP3B)	NM_001282113.1(TOP3B)	XM_005261814.1(TOP3B)	XM_005261813.1(TOP3B)	XR_244395.1(TOP3B)
GCATGGGTGGTTCAGTGGTA	AAATGGATTCCACTGNNCCACCCTACAGCCAGAAGAGAT	1	6.78225e-11	NM_001402.5(EEF1A1)	XM_005248667.1(EEF1A1)	XM_005248666.1(EEF1A1)
GCATGGGTGGTTCAGTGGTA	TGTGAACCACCCATGTGAGAGAAT	1	0.000771284	NM_000365.5(TPI1)	NM_001159287.1(TPI1)	XM_005277757.1(TPI1)	NM_001258026.1(TPI1)
GCATGGGTGGTTCAGTGGTA	AAATGGATTCCACTGGGCCACCCTACAGCCAGAAGAGAT	1	1.88572e-11	NM_001402.5(EEF1A1)	XM_005248667.1(EEF1A1)	XM_005248666.1(EEF1A1)
GCATGGGTGGTTCAGTGGTA	TGGCCAGCCCCCACTCTCACCCTGC	1	6.14561e-06	NM_025250.2(TTYH3)	XM_005249857.1(TTYH3)
GCATGGGTGGTTCAGTGGTA	ACCTGTTCCTCACCACCTACCAGATTCTGGAAATGCCGTCTTCTATG	1	7.8645e-12	XM_005273460.1(PSD3)	NM_015310.3(PSD3)	NM_206909.2(PSD3)
GCATGGGTGGTTCAGTGGTA	ACTACATGGGTTACATGTTCCAATATGATTCCACCCATGGC	1	1.63997e-12	NM_002046.4(GAPDH)	XM_005253678.1(GAPDH)	NM_001256799.1(GAPDH)
GCATGGGTGGTTCAGTGGTA	TGTTCCAATATGATTCCACCCATGGCCGGAATTCTCGGGTGCCAAGGCCAGGAATGCCGAGACCGATATAGTAT	1	2.13381e-05	NM_002046.4(GAPDH)	XM_005253678.1(GAPDH)	NM_001256799.1(GAPDH)
GCATGGGTGGTTCAGTGGTA	TTATCCTGAACCATCCAGGC	1	0.00277763	NM_001402.5(EEF1A1)	XM_005248667.1(EEF1A1)	XM_005248666.1(EEF1A1)	XM_005248668.1(EEF1A1)
GCATGGGTGGTTCAGTGGTA	TACTGTAAGGGTGTTTCGTTCCCT	1	1.65777e-05	NM_005346.4(HSPA1B)	XM_005274969.1(HSPA1B)	XM_005275397.1(HSPA1B)	XM_005272812.1(HSPA1B)	XM_005274857.1(HSPA1B)	XM_005249069.1(HSPA1B)
GCATGGGTGGTTCAGTGGTA	CACCCCACACGGCCGCCCAGCCTGGAAT	1	0.000500373	XM_005266096.1(SNAPC4)	NM_003086.2(SNAPC4)	XM_005266097.1(SNAPC4)
GCATGGGTGGTTCAGTGGTA	TGCTCCAATATGATTCCACCCATGGC	1	9.93732e-05	NM_002046.4(GAPDH)	XM_005253678.1(GAPDH)	NM_001256799.1(GAPDH)
GCATGGGTGGTTCAGTGGTA	TAAAACACAAAAGCCCACCCATCC	1	5.96239e-05	NM_005441.2(CHAF1B)
GCATGGGTGGTTCAGTGGTA	ATACCCAATACCTATGACGCCCATGCCAGTGAATC	1	5.51237e-11	XM_005253924.1(ATXN2)	NM_002973.3(ATXN2)	XM_005253925.1(ATXN2)	XM_005253926.1(ATXN2)
GCATGGGTGGTTCAGTGGTA	AAACCGTTGAACCTCCCATT	1	0.00277763	XM_005261017.1(SCAF4)	NM_020706.2(SCAF4)	NM_001145445.1(SCAF4)	XM_005261016.1(SCAF4)	NM_001145444.1(SCAF4)	XM_005261015.1(SCAF4)
GCATGGGTGGTTCAGTGGTA	CCCTGCTAAACCAGACCCAAGTGGAGAATGTAATCCTGATCTTTTTG	1	1.30673e-14	NM_002893.3(RBBP7)	XM_005274572.1(RBBP7)	NM_001198719.1(RBBP7)
GCATGGGTGGTTCAGTGGTA	AACCCAGCCACTGCCAAGCTTCCT	1	1.65777e-05	NM_020310.2(MNT)
GCATGGGTGGTTCAGTGGTA	TGTTCCAATATGATTCCACCCATGGCAAATT	1	6.38594e-09	NM_002046.4(GAPDH)	XM_005253678.1(GAPDH)	NM_001256799.1(GAPDH)
GCATGGGTGGTTCAGTGGTA	TGTTCCAATCTGATTCCACCCATGGC	1	9.93732e-05	NM_002046.4(GAPDH)	XM_005253678.1(GAPDH)	NM_001256799.1(GAPDH)
GCATGGGTGGTTCAGTGGTA	ACATCCAGAAAGAGTCCACCCTGC	1	1.65777e-05	XM_005253616.1(UBC)	XM_005253615.1(UBC)	XM_005253614.1(UBC)	XM_005253613.1(UBC)	XM_005253612.1(UBC)	NM_021009.5(UBC)	XM_005253617.1(UBC)	XM_005253619.1(UBC)	XM_005253618.1(UBC)	XM_005260054.1(UBA52)	XM_005260053.1(UBA52)	XM_005260052.1(UBA52)	XM_005260050.1(UBA52)	XM_005260051.1(UBA52)	NM_001033930.1(UBA52)	NM_003333.3(UBA52)
GCATGGGTGGTTCAGTGGTA	AAATGGATTCCACTGAGCCACCCTACAGCCAGAAGAGATATGAGGAAATT	1	5.25005e-19	NM_001402.5(EEF1A1)	XM_005248667.1(EEF1A1)	XM_005248666.1(EEF1A1)
GCATGGGTGGTTCAGTGGTA	TGAAACCCTGACCATCGCCCAGGC	1	0.000771284	NR_037926.1(SENP3-EIF4A1)	NM_001416.3(EIF4A1)	NM_001204510.1(EIF4A1)
GCATGGGTGGTTCAGTGGTA	ATATGATTCCACCCATGGCTGGAA	1	0.00997719	NM_002046.4(GAPDH)	XM_005253678.1(GAPDH)	NM_001256799.1(GAPDH)
GCATGGGTGGTTCAGTGGTA	ACATCCAGAAAGAGTCCACCCTGCACC	1	7.12627e-07	XM_005253616.1(UBC)	XM_005253615.1(UBC)	XM_005253614.1(UBC)	XM_005253613.1(UBC)	XM_005253612.1(UBC)	NM_021009.5(UBC)	XM_005253617.1(UBC)	XM_005253619.1(UBC)	XM_005253618.1(UBC)	XM_005260054.1(UBA52)	XM_005260053.1(UBA52)	XM_005260052.1(UBA52)	XM_005260050.1(UBA52)	XM_005260051.1(UBA52)	NM_001033930.1(UBA52)	NM_003333.3(UBA52)
GCATGGGTGGTTCAGTGGTA	AAATGGATTCCACTGAGCCACCCTACAGCCAGAAGAGATTGGAAATCTCGGGTGCCAAGGCCAGGAATGCCGAGACCG	1	1.36747e-12	NM_001402.5(EEF1A1)	XM_005248667.1(EEF1A1)	XM_005248666.1(EEF1A1)
GTCAGGATGGCCGAGTGGTCT	CTTTCCATCTAGGGCAAGTCCTGAAAGGCCC	1	6.38594e-09	NM_001270362.1(RAD23A)	NM_005053.3(RAD23A)	NR_072976.1(RAD23A)	NM_001270363.1(RAD23A)
GTCAGGATGGCCGAGTGGTCT	CCCCTCTTTGGCCATCTTTTTCTGAAAAT	1	6.42502e-08	NM_014760.3(TATDN2)
GCATGGGTGGTTCAGTGGTAGAATTCTC	AATACCTGCCACCCCACTCT	1	0.00277763	NM_001402.5(EEF1A1)	XM_005248667.1(EEF1A1)	XM_005248666.1(EEF1A1)	XM_005248668.1(EEF1A1)
GCATGGGTGGTTCAGTGGTAGAATTCTC	ATGGGCCCCGACCGCTGTGACCACCATGC	1	6.42502e-08	NM_005632.2(CAPN15)	XM_005255518.1(CAPN15)	XM_005255515.1(CAPN15)	XM_005255516.1(CAPN15)	XM_005255517.1(CAPN15)	XM_005255513.1(CAPN15)	XM_005255514.1(CAPN15)
GCATGGGTGGTTCAGTGGTAGAATTCTC	TACACATTTCTGCCAACCCCCAGCAGCT	1	8.31399e-07	NM_024541.2(C10orf76)	XR_246104.1(C10orf76)
GCATGGGTGGTTCAGTGGTAGAATTCTC	CTTCAAATGCAGCACTGCACCACCCTGC	1	2.3116e-07	NM_025191.3(EDEM3)	XM_005245498.1(EDEM3)	XM_005245499.1(EDEM3)	XM_005245500.1(EDEM3)
TCCCTGGTGGTCTAGTGGTTAGGATTC	AAGGAGTCCACCACTAGTGAGCAGAGTGCCAGGATGACAG	1	1.19734e-13	NM_001001973.1(ATP5C1)	NM_005174.2(ATP5C1)
TCCCTGGTGGTCTAGTGGTTAGGATTC	ACACACACACACACCAGGGGCACCAAGAAAACCTGAAATTCTCGGGTGCCAAGGCCAGGAATGCCGA	1	5.10219e-06	NM_001636.3(SLC25A6)
TCCCTGGTGGTCTAGTGGTTAGGATTC	ACCAAGCGCTCGACCATCACCTCCAGGGAGAT	1	2.55199e-08	XM_005249441.1(HIST1H2BO)	NM_003519.3(HIST1H2BL)	NM_003520.3(HIST1H2BN)	NM_003527.4(HIST1H2BO)	NM_003523.2(HIST1H2BE)	NM_003526.2(HIST1H2BC)	NM_021063.3(HIST1H2BD)	NM_021058.3(HIST1H2BJ)	NM_080593.2(HIST1H2BK)	XR_241927.1(HIST1H2BN)	XM_005249438.1(HIST1H2BN)	XM_005249039.1(HIST1H2BD)	XM_005249464.1(HIST1H2BJ)	XM_005249440.1(HIST1H2BC)	XR_241951.1(HIST1H2BJ)	NM_138720.2(HIST1H2BD)
TCCCTGGTGGTCTAGTGGTTAGGATTC	TGATCATCCTCACTGGACGCCACAGGGGC	1	6.42502e-08	NM_001024662.1(RPL6)	NM_000970.3(RPL6)	XM_005253920.1(RPL6)
TCCCTGGTGGTCTAGTGGTTAGGATTC	AGTTTGGATGGATTTAATATGTTAGAAGAACTATATTTG	1	4.05309e-13	NM_012421.3(RLF)
TCCCTGGTGGTCTAGTGGTTAGGATTC	AGCCACTGCCTTTTATAAGGCACAGCCAGTGATTGAGTT	1	4.05309e-13	XM_005270747.1(AGO1)	XM_005270746.1(AGO1)	NM_012199.2(AGO1)
TCCCTGGTGGTCTAGTGGTTAGGATTC	CTGTATTATCCCAGGATGTATATTATGTATCGCTGCTTT	1	1.88572e-11	NM_181783.3(TMTC3)	XM_005268682.1(TMTC3)	XM_005268684.1(TMTC3)	XM_005268683.1(TMTC3)
TCCCTGGTGGTCTAGTGGTTAGGATTC	TGTGTACAGTGGGGGTCTACAACAAGAAGTGTATATTTT	1	4.05309e-13	XM_005269053.1(RAP1B)	NM_001010942.2(RAP1B)	NM_015646.5(RAP1B)	NM_001251921.1(RAP1B)	NM_001251922.1(RAP1B)	NM_001251917.1(RAP1B)	NM_001251918.1(RAP1B)
TCCCTGGTGGTCTAGTGGTTAGGATTC	AAAACCAGAGCTTCAATGCCTCCTCTGGTCTGCTGTCCCCGAGCCCCGACCACCAGGACCTTGGAAT	1	6.41595e-25	NM_021259.2(TMEM8A)
TCCCTGGTGGTCTAGTGGTTAGGATTC	ACCGGATCCTAATGAGAAGAGACCAGGTTTTTAAAGTTG	1	5.243e-12	XM_005264006.1(RANBP2)	XM_005264004.1(RANBP2)	XM_005264003.1(RANBP2)	XM_005264002.1(RANBP2)	XM_005264007.1(RANBP2)	XM_005264005.1(RANBP2)	NM_006267.4(RANBP2)
TCCCTGGTGGTCTAGTGGTTAGGATTC	CATTTCTCCTACCACTGCTGCCCAGACACTTGGAATTCT	1	1.13491e-08	NM_006391.2(IPO7)
TCCCTGGTGGTCTAGTGGTTAGGATTC	CTCAGAATCGCTGCCGCCATGGCTAGTCAGTTTCCGGGG	1	8.7734e-10	NM_004888.3(ATP6V1G1)
GTTTCCGTAGTGTA	ATAACGATGTACCCATGCACTACGGAATTCTATTGCTAAGAAAGTGGGAGCA	1	4.35917e-20	NM_001135643.1(DCTN4)	NM_001135644.1(DCTN4)	NM_016221.3(DCTN4)	XM_005268457.1(DCTN4)
GCTGTGATGGCCGA	AATCCAATGGGGTTTCCCCGCGCAGGTT	1	0.000500373	NM_025099.5(CTC1)	NR_046431.1(CTC1)
GCGTTGGTGGTATAGT	AGTTAGCTCTACGGCCATACCACCCTGAACGCGCCCGATCTCGT	1	6.9303e-07	XM_005254364.1(C15orf52)	XM_005254363.1(C15orf52)	NM_207380.2(C15orf52)
TCCCTGGTCTAGTGGT	ATCCTCACTGGACGCCACAGGGGCTGGA	1	3.86812e-05	NM_001024662.1(RPL6)	NM_000970.3(RPL6)	XM_005253920.1(RPL6)
TCCCTGGTCTAGTGGT	AGGAGCTCAGAGAGCTACAGACTGGAAT	1	0.000500373	NM_016039.2(C14orf166)
GACCTCGTGGCGCAATGG	ATGGCGCCCAGAACACCAGTGTCACCACAGGCGCAACCTTGGAATTCT	1	6.33295e-13	XM_005259706.1(AKAP8)	NM_005858.3(AKAP8)	XR_244062.1(AKAP8)	XM_005259707.1(AKAP8)
GACCTCGTGGCGCAATGG	CAGGCCCCGGCTCCCTCCTGA	1	0.000772034	NM_001282208.1(SIGMAR1)	NM_001282207.1(SIGMAR1)	NM_005866.3(SIGMAR1)	NM_001282206.1(SIGMAR1)	NR_104108.1(SIGMAR1)	NM_001282209.1(SIGMAR1)	NM_147157.2(SIGMAR1)	NM_001282205.1(SIGMAR1)
GACCTCGTGGCGCAATGG	AACGCCAAGGTCGCGGGTTCGATCCC	1	9.93732e-05	NM_025099.5(CTC1)	NR_046431.1(CTC1)
GGGGGTATAGCTCAGTGGTAGAGCATTTGACT	AAAATGGATTCCACTGAGCCACCCT	1	6.14561e-06	NM_001402.5(EEF1A1)	XM_005248667.1(EEF1A1)	XM_005248666.1(EEF1A1)
GGGGGTATAGCTCAGTGGTAGAGCATTTGACT	AATGCTCAGAGATGCCCGGAGCTGCCTCTT	1	2.04159e-08	NM_001145526.2(AFMID)	NM_001010982.4(AFMID)
TCCCTGGTGGTCTAGTGGCTA	AAAAAAAAAGCATTTTCCTGCCCCAACAACCAAACCCCGCGATTTTCCGTTGGCCAAGCCCGGCACGCCAGGA	1	0.000972909	NM_001204083.1(MINOS1)	NR_033757.2(MINOS1)	NM_001204082.1(MINOS1)	NR_033758.2(MINOS1)	NM_001032363.3(MINOS1)
TCCCTGGTGGTCTAGTGGCTA	CAACCAAGGGGTTTATTTTCACAGCCCTAGTTGGGGATTTCTGTTGGCATTCTCGGGAACCACGACACCGAAT	1	0.000270505	NM_001415.3(EIF2S3)
TCCCTGGTGGTCTAGTGGCTA	AAAACCAGACCACTGAGGAGAGCCTGCTGAGCTGAGTGGAATTTTCGGGGGGCAAGGGCAGGAACAGCGAGGACGGA	1	2.24589e-10	XM_005245673.1(UBAP2L)	XM_005245674.1(UBAP2L)	XM_005245675.1(UBAP2L)	NM_001127320.1(UBAP2L)
TCCCTGGTGGTCTAGTGGCTA	AAGCCCCCGCCCCGGGTTTTTTTTTTTTTTTTTTTTTTCGGTGGCGAAGGCCCGGAAATCCGAAAACAAACTGCTTG	1	1.74851e-06	NM_001244973.1(NRP1)	NR_045259.1(NRP1)	NM_001244972.1(NRP1)	NM_003873.5(NRP1)	NM_001024628.2(NRP1)	NM_001024629.2(NRP1)
TCCCTGGTGGTCTAGTGGCTA	AAGCGCTCGACCATCACCCAGGGAGAT	1	0.000428891	XM_005249441.1(HIST1H2BO)	NM_003519.3(HIST1H2BL)	NM_003520.3(HIST1H2BN)	NM_003527.4(HIST1H2BO)	NM_003523.2(HIST1H2BE)	NM_021062.2(HIST1H2BB)	NM_003526.2(HIST1H2BC)	NM_021063.3(HIST1H2BD)	NM_021058.3(HIST1H2BJ)	NM_080593.2(HIST1H2BK)	XR_241927.1(HIST1H2BN)	XM_005249438.1(HIST1H2BN)	XM_005249039.1(HIST1H2BD)	XM_005249464.1(HIST1H2BJ)	XM_005249440.1(HIST1H2BC)	XR_241951.1(HIST1H2BJ)	NM_138720.2(HIST1H2BD)	NM_003525.2(HIST1H2BI)
TCCCTGGTGGTCTAGTGGCTA	AAAAAAAAAAAAAACAAAACACCCCCC	1	0.00154257	XM_005257547.1(TNRC6C)	XM_005257548.1(TNRC6C)	NM_001142640.1(TNRC6C)	XR_246660.1(LOC643696)	XR_110593.3(LOC643696)	XR_246661.1(LOC643696)	NR_047568.1(LINC00578)
TCCCTGGTGGTCTAGTGGCTA	AGAAGAAGAAGCGGACCTTCCGCAGGCCCGGCT	1	6.07651e-05	NM_001018.3(RPS15)	XM_005259613.1(RPS15)	XM_005259614.1(RPS15)
TCCCTGGTGGTCTAGTGGCTA	AACTAGACCACAAAGAGCCTGACTGCCGAACAGTCAGGACACAAG	1	2.57458e-16	NM_001160042.1(IQCC)	NM_018134.2(IQCC)
TCCCTGGTGGTCTAGTGGCTA	ACAGACCGTCGTTGACCCCAAAGGCCTGGAATTCTTGGGGTCCAA	1	3.37789e-05	NM_012469.3(PRPF6)	XM_005260201.1(PRPF6)
TCCCTGGTGGTCTAGTGGCTA	AATCGCCCTGGACTTCGAGCAGGAGAT	1	9.21842e-06	NM_001199954.1(ACTG1)	NM_001614.3(ACTG1)	NR_037688.1(ACTG1)
TCCCTGGTGGTCTAGTGGCTA	TGAATGTACTTCATCTGAGAATTTGTT	1	9.21842e-06	NM_002572.3(PAFAH1B2)
TCCCTGGTGGTCTAGTGGCTA	AGAGAAGGGGCACTTGCCCACTCCGAACGCTCTTTTCAGAGCCACCTGGACTTCTCGGGCGCCAACGCCAGCA	1	0.0034992	NM_001040874.1(HIST2H2AA4)
TCCCTGGTGGTCTAGTGGCTA	TCTGCCCTCGACCCCCAGGCCT	1	0.000214585	NM_052858.5(MARVELD3)	NM_001271329.1(MARVELD3)	NM_001017967.3(MARVELD3)
TCCCTGGTGGTCTAGTGGCTA	ATCTTGGTGTTGGACCCCTGGGGC	1	0.000771284	NM_004749.3(TBRG4)	NM_001261834.1(TBRG4)	XM_005249904.1(TBRG4)	NM_030900.3(TBRG4)	NM_199122.2(TBRG4)
TCCCTGGTGGTCTAGTGGCTA	AGATTCAGAGCTTCTCGATTTCATAGACAAACAAGGCC	1	1.46858e-07	XM_005263599.1(TTL)	NM_153712.4(TTL)
TCCCTGGTGGTCTAGTGGCTA	AAACTGCTAGACACCTTTGAATACCAGGGCCTGGC	1	9.22414e-09	XM_005256513.1(CENPV)	XM_005256512.1(CENPV)	NM_181716.2(CENPV)	XR_243547.1(CENPV)	XR_243548.1(CENPV)
TCCCTGGTGGTCTAGTGGCTA	AAGAATGCCCCGGGGGGCCCGGCCACCAGCAGGAAATTGAAATCTCCGGGGGCCACGCCCGGGAAGCCACAAC	1	0.0034992	NM_021102.3(SPINT2)	NM_001166103.1(SPINT2)
TCCCTGGTGGTCTAGTGGCTA	TCTGGACTCCTGGGAATCTGGATT	1	1.65777e-05	NM_001244889.1(UNC5B)	NM_170744.4(UNC5B)
TCCCTGGTGGTCTAGTGGCTA	AGAATCCCCCGTCTTTGTCACCACCAGGAACT	1	2.55199e-08	NM_015530.4(GORASP2)	NM_001201428.1(GORASP2)	XM_005246451.1(GORASP2)	XM_005246452.1(GORASP2)	XM_005246453.1(GORASP2)	XM_005246450.1(GORASP2)
TCCCTGGTGGTCTAGTGGCTA	TGAGGCCCTAGAGCTCCGGGAC	1	0.000214585	NM_001428.3(ENO1)	XM_005263431.1(ENO1)
TCCCTGGTGGTCTAGTGGCTA	AAGGCCCGCGATGTGAACACGAGGGCCCCCAGTGACATCATCCACCGGAATACTCGGGTGCCAAGGCGAGGAA	1	0.000972909	NM_001111077.1(EZR)	NM_003379.4(EZR)
TCCCTGGTGGTCTAGTGGCTA	ATATTGTCATCCTGCCAGGGAAGACGCCGGTGT	1	2.17009e-09	XM_005270747.1(AGO1)	XM_005270746.1(AGO1)	NM_012199.2(AGO1)
TCCCTGGTGGTCTAGTGGCTA	ACAATGCCGCCAAGAGAGGCAAAAGCCAGGTGCTTTGGAATTCTCTGGTGCCTAGGCCAGGTATGCCGAGACC	1	2.09113e-05	NM_001019.4(RPS15A)	NM_001030009.1(RPS15A)	XM_005255465.1(RPS15A)
TCCCTGGTGGTCTAGTGGCTA	AGATTACTCTAGCTGAACTTACAAGAGACTTTAGACCAGGGATCT	1	3.33044e-15	NM_001190388.1(GNE)	NM_001190384.1(GNE)	NM_001190383.1(GNE)	NM_001128227.2(GNE)	NM_005476.5(GNE)
TCCCTGGTGGTCTAGTGGCTA	AGGGGTACATCGGTAACCATTTTGGAGCGCT	1	0.000643128	NM_001931.4(DLAT)
TCCCTGGTGGTCTAGTGGCTA	CCGTTAATCTAGTCTTGAATTCCCCTGGTGGAACTGGAATAATCGCGTGCCCAGGCCAGGAATGCCGAGTCCGCTTT	1	8.13501e-05	NM_001166417.1(SSX2IP)	NM_014021.3(SSX2IP)	XM_005270429.1(SSX2IP)	XM_005270427.1(SSX2IP)	NM_001166293.1(SSX2IP)	XM_005270428.1(SSX2IP)	NM_001166295.1(SSX2IP)	NM_001166294.1(SSX2IP)
TCCCTGGTGGTCTAGTGGCTA	AGGATCCCCAGACCATCAGCGCCTCCCTGATCTTTGAATTCTCGGGGGCCAAGGCCAGGAAAGCCGAGACCGAACAC	1	1.74851e-06	NM_001080453.2(INTS1)
TCCCTGGTGGTCTAGTGGCTA	AGGAGCACCATTATGATCACCAGT	1	0.000771284	NM_006430.3(CCT4)	NM_001256721.1(CCT4)	XM_005264083.1(CCT4)
TCCCTGGTGGTCTAGTGGCTA	AGGCCAAGAAGGAGGCGCCGCCCATGGAGAAGCCGGGAGTGGTGA	1	1.19784e-14	NM_001018.3(RPS15)	XM_005259613.1(RPS15)	XM_005259614.1(RPS15)
TCCCTGGTGGTCTAGTGGCTA	AAGCTGACCATCCATGGGGACCT	1	5.96432e-05	NM_006842.2(SF3B2)	XM_005273726.1(SF3B2)
TCCCTGGTGGTCTAGTGGCTA	AAAGCAGCTGTGACAACCTCCAATTGGCAGTCTCGTTTTTTTTTGCCAGGAATTCCGAGGCCGATATCCTGTG	1	0.000270505	NM_016626.4(MEX3C)
TCCCTGGTGGTCTAGTGGCTA	AACCTGACCACCAAGGAGATTGTTTGCTCAGAGTTTC	1	2.28762e-10	NM_152622.3(MIER3)	XM_005248448.1(MIER3)	XM_005248449.1(MIER3)
TCCCTGGTGGTCTAGTGGCTA	AATGATCCAGCCAGCTGCCAGGGCC	1	6.14561e-06	XM_005252879.1(COMMD9)	NM_001101653.1(COMMD9)	NM_014186.3(COMMD9)
TCCCTGGTGGTCTAGTGGCTA	ACAGCACGGCCATCCAGGAGCT	1	0.000214585	NM_006088.5(TUBB4B)	NM_178012.4(TUBB2B)	XM_005249359.1(TUBB2A)	NM_001069.2(TUBB2A)	NM_006087.2(TUBB4A)	XM_005259477.1(TUBB4A)	XM_005258159.1(TUBB6)	NM_006086.3(TUBB3)	XM_005258158.1(TUBB6)	NM_032525.1(TUBB6)	NM_001197181.1(TUBB3)	XM_005259478.1(TUBB4A)
TCCCTGGTGGTCTAGTGGCTA	ACCGTGTGCAGCCTATCAAGCTGGCCAGGGGCTGGGATTCTCCGGGGGCCAGGGCAGGAAAGCCGAGACCGAC	1	4.4946e-07	NM_001031.4(RPS28)
TCCCTGGTGGTCTAGTGGCTA	AGGGCACTAGGAGAAAGACAAAT	1	0.00277493	XM_005275493.1(MDC1)	XM_005275495.1(MDC1)	XM_005275492.1(MDC1)	XM_005275494.1(MDC1)	XM_005275496.1(MDC1)	XM_005275325.1(MDC1)	XM_005275630.1(MDC1)	XM_005275629.1(MDC1)	XM_005275632.1(MDC1)	XM_005275631.1(MDC1)	XM_005275633.1(MDC1)	XM_005275497.1(MDC1)	XM_005275498.1(MDC1)	XM_005275323.1(MDC1)	XM_005275634.1(MDC1)	XM_005275635.1(MDC1)	XM_005275199.1(MDC1)	XM_005275200.1(MDC1)	XM_005275198.1(MDC1)	XM_005275196.1(MDC1)
TCCCTGGTGGTCTAGTGGCTA	AAAAAAAAAAAAAAGCCGAAACAAACAACACCAAATCTCCGGGGGG	1	0.00164302	NM_000599.3(IGFBP5)	NM_005982.3(SIX1)
TCCCTGGTGGTCTAGTGGCTA	AAAAAAAAAAACATCATTGGGGAAAGAAAACATAGAATCGTGGGGTGACAAGGCCAAGACAGCCGAGAACAGCAGCA	1	0.00105233	NM_022893.3(BCL11A)
TCCCTGGTGGTCTAGTGGCTA	TTTTTCTTGTGATCACCAGGAGTT	1	1.65777e-05	NM_016343.3(CENPF)	XM_005273008.1(CENPF)
TCCCTGGTGGTCTAGTGGCTA	ATCCTCCTCCACCACCAGGGGCCT	1	1.65777e-05	NM_033198.3(PIGS)	XM_005258069.1(PIGS)
TCCCTGGTGGTCTAGTGGCTA	ACGGGACAACAAGAACACGCGCATCCGCCCTCGTCTGGAATTCTGGGGTTCGAAGGCTCGGGAGGCCGAGACC	1	7.52105e-05	NM_001040874.1(HIST2H2AA4)	NM_003517.2(HIST2H2AC)
TCCCTGGTGGTCTAGTGGCTA	TGCCTGCATTGCCTCTCGCCGAGCTGCCACGGCGTCAGTCTTGGGATTCTCGGGCGCCAATGCCAGGAATGCC	1	0.0034992	NM_004661.3(CDC23)
TCCCTGGTGGTCTAGTGGCTA	TTGCTCTGGGGGCTGGGCTGCCTGGCCTGGGATTCTCTGCTGGCCAGGGCAAGTATGACTCTCTCGGTGTGCG	1	0.000972909	NM_004594.2(SLC9A5)
TCCCTGGTGGTCTAGTGGCTA	AGCCACCCAGGGACCACGGGCGAGGAGGTTGGGATTCTCGGGGGGCAAGGCCAAGAAAGCCGGGACCGAACTCCTAT	1	8.13501e-05	NM_000113.2(TOR1A)
TCCCTGGTGGTCTAGTGGCTA	AAAAACAGACCACTGAGGAGAGCCCGCTGAGCTGAG	1	1.285e-07	XM_005245673.1(UBAP2L)	XM_005245674.1(UBAP2L)	XM_005245675.1(UBAP2L)	NM_001127320.1(UBAP2L)
TCCCTGGTGGTCTAGTGGCTA	AACCTGCCCACCAAGGAGATTGTTTGCCCAGAGTTTC	1	2.28762e-10	NM_152622.3(MIER3)	XM_005248448.1(MIER3)	XM_005248449.1(MIER3)
TCCCTGGTGGTCTAGTGGCTA	ACGTCTTACTCACCTCCCCCTTTCCCCTCCCTCAGA	1	5.97854e-06	NM_178014.2(TUBB)	XM_005275358.1(TUBB)	XM_005272780.1(TUBB)	XM_005275518.1(TUBB)	XM_005275359.1(TUBB)	XM_005272781.1(TUBB)	XM_005275519.1(TUBB)
TCCCTGGTGGTCTAGTGGCTA	AAAAAAAAAGGCTTTTCCCCCAACCCCCCTCATCTTCGTTGGCCAGGGCAGCGAAGACGCGGCCCGCGCCCTA	1	0.000972909	NM_006015.4(ARID1A)	XM_005246005.1(ARID1A)	NM_139135.2(ARID1A)
TCCCTGGTGGTCTAGTGGCTA	TCATTTGGTTACTTGAAAATTCCCCCTCGGGGTTGGATTTCTCGGGTGCCAAGGCCAGGAATTCGGGGGCCGA	1	4.4946e-07	NM_012316.4(KPNA6)	XM_005270711.1(KPNA6)
TCCCTGGTGGTCTAGTGGCTA	AGAAGTCGGGGCCTCTTCTCCCCCGGCCCCCAAGGTAGGCTCCCTGGGGCTGTCTCC	1	6.70538e-09	XM_005252130.1(RPL12)	NM_000976.3(RPL12)
TCCCTGGTGGTCTAGTGGCTA	CACTAATGCACTTAGGATGTTTC	1	5.96432e-05	XM_005260965.1(IFNAR2)	XM_005260968.1(IFNAR2)	NM_207585.1(IFNAR2)
TCCCTGGTGGTCTAGTGGCTA	TGATCCACTGCAGTTCCAGGGACC	1	1.65777e-05	NM_007359.4(CASC3)	XM_005257163.1(CASC3)	XM_005257164.1(CASC3)
TCCCTGGTGGTCTAGTGGCTA	AATCATCATTCTCAGTAAACTATCGCCCGAACAACAAACC	1	1.20584e-08	NM_024884.2(L2HGDH)	NR_073056.1(SLC16A7)	NR_073055.1(SLC16A7)	NM_001270622.1(SLC16A7)	NM_001270623.1(SLC16A7)	NM_004731.4(SLC16A7)
TCCCTGGTGGTCTAGTGGCTA	CGTGTGGATCCCAGGGGCTTTGG	1	0.00277493	XM_005254070.1(TPP2)	XM_005254071.1(TPP2)	XR_243046.1(TPP2)	XM_005254072.1(TPP2)	NM_003291.2(TPP2)	XM_005254073.1(TPP2)
TCCCTGGTGGTCTAGTGGCTA	TGAATTTAGCCTCTGAACCCCAGGAGGTCCTGCACCTAGGAAGCG	1	1.19784e-14	NM_020992.3(PDLIM1)	XM_005270268.1(PDLIM1)
TCCCTGGTGGTCTAGTGGCTA	AGAGGAGGCGCCCGGCGCCCAGGGCCGGGGGCGT	1	0.00308413	XM_005250725.1(MAGI2)	NM_012301.3(MAGI2)
TCCCTGGTGGTCTAGTGGCTA	TGATCTCTAAGTGACCACCAGGGGCTCGGGATTCTCGGGGGGCAAGGGCAGGGACGGCCGGACCGGTCTCGTA	1	5.81413e-06	NM_002808.4(PSMD2)	NM_001278709.1(PSMD2)	NM_001278708.1(PSMD2)
TCCCTGGTGGTCTAGTGGCTA	AGGATCCCCCGACCATCAGCGCCTACCCGATCTTGGAATTCTCCGGTGGCCAGGCCAGGGATGCCGAGACCGCACTC	1	8.13501e-05	NM_001080453.2(INTS1)
TCCCTGGTGGTCTAGTGGCTA	ATTAAGTCACAGGCAGGACCCAGTTCCAGAGGGCAGGCGGGGGCGC	1	7.53682e-12	NM_002819.4(PTBP1)	NM_031990.3(PTBP1)	NM_031991.3(PTBP1)	XM_005259597.1(PTBP1)	XR_244034.1(PTBP1)	XM_005259598.1(PTBP1)	XR_244035.1(PTBP1)
TCCCTGGTGGTCTAGTGGCTA	CGGCCGCCCGCCACCAGGATTGG	1	0.00277493	NM_004134.6(HSPA9)
TCCCTGGTGGTCTAGTGGCTA	AGCAGCTCTGCAGCACCGGACCATCCGGGGGCCTGGGATTTTCCGGTGCCCAAGCCCGGAAAGGCGCGACCCA	1	2.09113e-05	NM_014452.4(TNFRSF21)
TCCCTGGTGGTCTAGTGGCTA	AGAAAGAAAAAGAAACAGGCTTTAGCAAAGATGGGTATATTTGTGA	1	4.53599e-09	NM_001130447.1(HAUS2)	NM_018097.2(HAUS2)
TCCCTGGTGGTCTAGTGGCTA	TTTGCATAAGCTTTCAAGAGAGACCACCATAAGGGGC	1	2.28762e-10	NM_014396.3(VPS41)	NM_080631.3(VPS41)
TCCCTGGTGGTCTAGTGGCTA	AGAGTTGGGGGGCATCACCCCTGCCCCCGGTGGGAATCTCTGGGGGTCACGGCAGGCAAGGCCAGGCAGCGCGCGCA	1	0.00378485	NM_033446.2(MVB12B)	XM_005252297.1(MVB12B)	XM_005252298.1(MVB12B)
TCCCTGGTGGTCTAGTGGCTA	CGTCGCCCTTGACTTCGAGCAGGGGAA	1	0.00554806	NM_001199954.1(ACTG1)	NM_001614.3(ACTG1)	NR_037688.1(ACTG1)
TCCCTGGTGGTCTAGTGGCTA	AAAGGCTCTTTTCAGAGCCACTTGGAACTCGCGGGGGCTAACGCCAGGCATGCCGAGGCCGACCCAGTACGCC	1	0.000972909	XM_005277398.1(HIST2H2BF)	NM_001024599.4(HIST2H2BF)	XM_005249439.1(HIST1H2BH)	NM_170610.2(HIST1H2BA)	NM_003524.2(HIST1H2BH)	NM_003535.2(HIST1H3J)	NM_021066.2(HIST1H2AJ)
TCCCTGGTGGTCTAGTGGCTA	TTCGCCATTGAAATAGCTGCGGCCATCTGGGGGT	1	2.36737e-09	NM_001769.3(CD9)	XM_005253814.1(CD9)
TCCCTGGTGGTCTAGTGGCTA	TTTGTAAACATTGTATTCGTTAACACTGGGCTGTAGTTCTCTTGTGCGACGACGACGACGACCGCGAGCGCAC	1	0.0034992	NM_181503.2(EXOSC8)
TCCCTGGTGGTCTAGTGGCTA	AGTGCAGGTCACACCAGGGGCTG	1	0.000771534	XM_005248964.1(ANKS1A)	NM_015245.2(ANKS1A)
TCCCTGGTGGTCTAGTGGCTA	CTCAAAAGGCTCTTTTCAGAGCCCGCCCGGGATTTTCTTTTGCCACTTCCAGGAATGCCGCGACCGAAGCCGG	1	0.000972909	NM_001040874.1(HIST2H2AA4)
TCCCTGGTGGTCTAGTGGCTA	AGGATTCTCAGCCACTGTCTTTTATAAAGCACAGCCAGTGGTTGA	1	1.5605e-08	XM_005270747.1(AGO1)	XM_005270746.1(AGO1)	NM_012199.2(AGO1)
TCCCTGGTGGTCTAGTGGCTA	AGGAGGAAAAAATCAAACCTCCTTGATCACCAGAGAACATTGAAT	1	0.000436958	XM_005259348.1(ZNF382)	NM_001256838.1(ZNF382)	XM_005259347.1(ZNF382)	NM_032825.4(ZNF382)
TCCCTGGTGGTCTAGTGGCTA	AAGCGCTCGACCATCACCTCCAGGGAGAT	1	6.42502e-08	XM_005249441.1(HIST1H2BO)	NM_003519.3(HIST1H2BL)	NM_003520.3(HIST1H2BN)	NM_003527.4(HIST1H2BO)	NM_003523.2(HIST1H2BE)	NM_021062.2(HIST1H2BB)	NM_003526.2(HIST1H2BC)	NM_021063.3(HIST1H2BD)	NM_021058.3(HIST1H2BJ)	NM_080593.2(HIST1H2BK)	XR_241927.1(HIST1H2BN)	XM_005249438.1(HIST1H2BN)	XM_005249039.1(HIST1H2BD)	XM_005249464.1(HIST1H2BJ)	XM_005249440.1(HIST1H2BC)	XR_241951.1(HIST1H2BJ)	NM_138720.2(HIST1H2BD)
TCCCTGGTGGTCTAGTGGCTA	ACTGTCCCACTTGGGCCAGGGCA	1	0.000214515	NM_003331.4(TYK2)	XM_005260049.1(TYK2)
TCCCTGGTGGTCTAGTGGCTA	CGTCGCCCTGGACTTCGAGCAGG	1	5.96432e-05	NM_001199954.1(ACTG1)	NM_001614.3(ACTG1)	NR_037688.1(ACTG1)
TCCCTGGTGGTCTAGTGGCTA	TGTACCCAGGTACCACGAGTGGAT	1	0.000771284	XM_005257211.1(NAT9)	XM_005257209.1(NAT9)	XM_005257207.1(NAT9)	XM_005257214.1(NAT9)	XR_243645.1(NAT9)	XR_243643.1(NAT9)
TCCCTGGTGGTCTAGTGGCTA	TTCCACTACCACTGGGGACT	1	0.00277763	NM_001160233.1(ATP1A1)	NM_000701.7(ATP1A1)	NM_001160234.1(ATP1A1)	XM_005270890.1(ATP1A1)
TCCCTGGTGGTCTAGTGGCTA	AGGCACCCAGGGGCCACGGGCGAGGACGTTTGGATTCTCGGGGGCCAAAGGCCGGGAAGGCGAGAACGAGCACGCAT	1	0.00105233	NM_000113.2(TOR1A)
TCCCTGGTGGTCTAGTGGCTA	CAGCCCCCGCCCCGGGTTTTTTTTTTTTTTGTATTTTTTGGGGCGCAGCGCCGGGAAGCCGGCGCCGCACCCTGTAT	1	0.000292587	NM_001244973.1(NRP1)	NR_045259.1(NRP1)	NM_001244972.1(NRP1)	NM_003873.5(NRP1)	NM_001024628.2(NRP1)	NM_001024629.2(NRP1)
TCCCTGGTGGTCTAGTGGCTA	AGAGAGGAATCTGGAAAACCAGG	1	5.96432e-05	NM_031243.2(HNRNPA2B1)	XR_242075.1(HNRNPA2B1)	NM_002137.3(HNRNPA2B1)	XR_242077.1(HNRNPA2B1)	XR_242076.1(HNRNPA2B1)	XM_005249729.1(HNRNPA2B1)
TCCCTGGTGGTCTAGTGGCTA	CACGGACTACAACCAGGGCCTGGTTGG	1	3.31553e-05	NM_000154.1(GALK1)
TCCCTGGTGGTCTAGTGGCTA	AAAAAAAAAGCTTTTTTCACCACCGCCCCACCCCCCCCCGCATTACTCGGTGGCGCGGGCCGAAACGCCGCGG	1	0.0034992	NM_014547.4(TMOD3)
TCCCTGGTGGTCTAGTGGCTA	TGTAGGAGGCATGCCAGGGAAGGGT	1	0.000285928	XM_005248212.1(SLIT2)	XM_005248213.1(SLIT2)	XM_005248211.1(SLIT2)	XM_005248214.1(SLIT2)	NM_004787.1(SLIT2)
TCCCTGGTGGTCTAGTGGCTA	AAAAAAAGCGAAAAAAAACACCCACCCACACAACAACACCCCCAAACACTCGGTGCGCAAGCACAGACACGAC	1	0.0034992	NM_002613.4(PDPK1)	XM_005255356.1(PDPK1)	NM_001261816.1(PDPK1)	NM_031268.5(PDPK1)
TCCCTGGTGGTCTAGTGGCTA	TGTGCACCGTGGACCACCAGGAC	1	5.96432e-05	NM_001256071.1(RNF213)	XM_005257546.1(RNF213)	XM_005257545.1(RNF213)	XR_243676.1(RNF213)
TCCCTGGTGGTCTAGTGGCTA	AATGCAACACGGATGATACCATC	1	5.96432e-05	NM_024292.3(UBL5)	NM_001048241.2(UBL5)
TCCCTGGTGGTCTAGTGGCTA	ATGAAGATCAAGATCATCGCACCCCCAGAGCGCAAGTACTCGGTGTGGATCGGTGGCTTAGAAATCTCAGGTG	1	3.40157e-23	NM_001199954.1(ACTG1)	NM_001614.3(ACTG1)	NR_037688.1(ACTG1)
TCCCTGGTGGTCTAGTGGCTA	CGCAGGTTCGGATCCTGCCGACTACGCCGGGGAGTTCTCGTGTGCCGGCGCCAGGAAGGACGAGACGGCCACA	1	0.000972909	NM_025099.5(CTC1)	NR_046431.1(CTC1)
TCCCTGGTGGTCTAGTGGCTA	AAAAAATCATGTTGTTACCACCTTGTTTGGCAGGCCCTGGTGGGGAATTCTCGTGTGCCCAGCACGGGAATGGAGAC	1	4.8615e-07	NM_194247.2(HNRNPA3)	XM_005246381.1(HNRNPA3)	XM_005246382.1(HNRNPA3)
TCCCTGGTGGTCTAGTGGCTA	AAAAAAAGAGGAAAAACAAACCCCCCCCAACAACAAAACCCTCGAATTATCTTGTGGGGCGGGCACGGACAGC	1	0.0034992	XM_005252306.1(LHX2)
TCCCTGGTGGTCTAGTGGCTA	AGGGTGGGAGCGGCGGCCGCGGCCCCGGGGGGGAGTCTCGGGGGTCTAGGGTGGCGAAGACGAGAACGCCGAAACAT	1	0.000292587	NM_138353.2(DCAF15)
TCCCTGGTGGTCTAGTGGCTA	CGTCGCCCTGGACTTCGAGCAGGAGAT	1	7.12627e-07	NM_001199954.1(ACTG1)	NM_001614.3(ACTG1)	NR_037688.1(ACTG1)
TCCCTGGTGGTCTAGTGGCTA	CGAGGTAGCTCTTTCGCATATCTGGAAAGTATTGTCAGCCCGGCACGGCTGGCATTCTCGGGCGGCAAGGGCA	1	7.52105e-05	XM_005254147.1(DIS3L)	XM_005254145.1(DIS3L)	XM_005254144.1(DIS3L)	NM_133375.3(DIS3L)	NM_001143688.1(DIS3L)
TCCCTGGTGGTCTAGTGGCTA	AAATGTGGATCTTCCCGCCACCAAGATATTGCCTTGAGATTTTGAT	1	0.00164302	NM_001412.3(EIF1AX)	XM_003960102.2(LOC101060318)	XM_005276125.1(LOC101060318)
TCCCTGGTGGTCTAGTGGCTA	ATGTCTACTACACCACCATGGAT	1	5.96432e-05	NM_013248.2(NXT1)
TCCCTGGTGGTCTAGTGGCTA	CCAGGTTCGAGCGATTCTCCTGCCTCAGGCTTCAGAGTATCTGGGGCTTGGAACTCGCAGGGGGCAAGGCCAG	1	5.77314e-11	NM_019119.4(PCDHB9)
TCCCTGGTGGTCTAGTGGCTA	ACTCTTGGTCTCGGTCCCGGCACCGGAACGGACTCACACATC	1	2.25519e-06	NM_024528.3(NKAP)
TCCCTGGTGGTCTAGTGGCTA	ACATTGGGGTTTCCCCGCGCAGGTTCGGATCCTGCCGACTACGCCTGGGATTCTCGGGTTCCTCTTGCAAGAA	1	5.77314e-11	NM_025099.5(CTC1)	NR_046431.1(CTC1)
TCCCTGGTGGTCTAGTGGCTA	AAGCAATGAGTCGTCTTCTTCGTTTGCCTTTCCTCTCTTTCCTTTCCTGTTTTT	1	3.67952e-06	NM_002882.3(RANBP1)	NM_001278640.1(RANBP1)	NM_001278641.1(RANBP1)	XM_005261266.1(RANBP1)	NM_001278639.1(RANBP1)
TCCCTGGTGGTCTAGTGGCTA	CCCAGTACAGCATGGACCACTTCTCAGGGATGGGAATTCTCGGGGG	1	4.53599e-09	NM_152879.2(DGKD)	NM_003648.2(DGKD)	XM_005246108.1(DGKD)	XM_005246107.1(DGKD)	XM_005246109.1(DGKD)
TCCCTGGTGGTCTAGTGGCTA	AATGCCAAAAAATATTCACCAGG	1	0.00277493	NM_006089.2(SCML2)	NR_033717.1(SCML2)
TCCCTGGTGGTCTAGTGGCTA	AGATCTTTAGCTTAGCCCAGGTTCCAGGGAAGCTGGAATTTTCGGGTGGCCAGGGCAGGAATGCCCAGAACGA	1	5.81413e-06	NM_015384.4(NIPBL)	XM_005248280.1(NIPBL)	NM_133433.3(NIPBL)	XM_005248281.1(NIPBL)	XM_005248282.1(NIPBL)	XM_005248283.1(NIPBL)
TCCCTGGTGGTCTAGTGGCTA	AGTAAACTTCATATTGGCCAACACCAGGG	1	6.42502e-08	XM_005269869.1(OAT)	NM_000274.3(OAT)	NM_001171814.1(OAT)	XM_005269868.1(OAT)
TCCCTGGTGGTCTAGTGGCTA	AGGGGCGGCTGGGAGTTCCGGGGGCCGAGGGGGCGAAAGCCCGAGC	1	0.00590934	XM_005259194.1(SHISA7)	NM_001145176.1(SHISA7)
TCCCTGGTGGTCTAGTGGCTA	AGAATCCCCCGTCTTTTTCACCACCAGGAACT	1	1.18733e-06	NM_015530.4(GORASP2)	NM_001201428.1(GORASP2)	XM_005246451.1(GORASP2)	XM_005246452.1(GORASP2)	XM_005246453.1(GORASP2)	XM_005246450.1(GORASP2)
TCCCTGGTGGTCTAGTGGCTA	ACACAAAAGGCTCTTTTCAGAGCCACCCGGGGTTTTCGGTTGTCAGGGGCAGGAGTCACGAGACCGAAGACCG	1	2.09113e-05	NM_003514.2(HIST1H2AM)
TCCCTGGTGGTCTAGTGGCTA	TGGGGAGACCGACCAGGGACT	1	0.000772034	XM_005248965.1(UBR2)	NM_015255.2(UBR2)	XM_005248966.1(UBR2)
TCCCTGGTGGTCTAGTGGCTA	AGATATTGGCCAACACCAGGGTT	1	0.000771534	XM_005269869.1(OAT)	NM_000274.3(OAT)	NM_001171814.1(OAT)	XM_005269868.1(OAT)
TCCCTGGTGGTCTAGTGGCTA	CGCAGGTTCGTATCCTGCCGACTACGCCATGGAAGTCTCCGGTGCCAAGGCCCAGAAAGTCGAGGGCGGCCAG	1	0.000270505	NM_025099.5(CTC1)	NR_046431.1(CTC1)
TCCCTGGTGGTCTAGTGGCTA	TGACTGTTACCAATGACCACCAGCACATGCTTTGGAATTTTCGGG	1	4.33878e-09	XM_005250622.1(ARMC10)	XM_005250621.1(ARMC10)	NM_001161009.2(ARMC10)	NM_001161011.2(ARMC10)	NM_031905.4(ARMC10)
TCCCTGGTGGTCTAGTGGCTA	TGGGGAGACCGACCAGGGACTTG	1	0.000771534	XM_005248965.1(UBR2)	NM_015255.2(UBR2)	XM_005248966.1(UBR2)
TCCCTGGTGGTCTAGTGGCTA	CTGAGGAAGCCACTGCCACCATGGGGGCTTGGGATTCTCGGGGGGCAAGGCCAGGAATGCCGAGAACGATCTC	1	2.09113e-05	NM_001167947.2(TIMM17B)	XM_005278022.1(TIMM17B)	XM_005272580.1(TIMM17B)	NM_005834.4(TIMM17B)	XM_005278023.1(TIMM17B)	XM_005272581.1(TIMM17B)
TCCCTGGTGGTCTAGTGGCTA	ACCACCCCAGCCCCGTTTCTAGCCCCGGGCGGGCCAGCGGGGCCACCCGGCC	1	2.05703e-08	NM_001190467.1(FLJ22184)	NR_104345.1(FLJ22184)
TCCCTGGTGGTCTAGTGGCTA	AAAAAAAAAGCAACCGCCCCAACAACAAAACCCCGCAATTTTTGGTGGCCAAGGCAAGCACGCAGCGACACAG	1	0.000270505	NM_001281782.1(ZMYND8)	NM_001281784.1(ZMYND8)	XM_005260377.1(ZMYND8)	XM_005260369.1(ZMYND8)	NM_001281783.1(ZMYND8)	XM_005260364.1(ZMYND8)	XM_005260365.1(ZMYND8)	XM_005260360.1(ZMYND8)	XM_005260361.1(ZMYND8)	XM_005260375.1(ZMYND8)	XM_005260358.1(ZMYND8)	NM_001281781.1(ZMYND8)	XM_005260356.1(ZMYND8)	NM_001281777.1(ZMYND8)	NM_001281776.1(ZMYND8)	NM_001281775.1(ZMYND8)	NM_001281773.1(ZMYND8)	NM_001281772.1(ZMYND8)	NM_001281771.1(ZMYND8)	NM_183048.2(ZMYND8)
TCCCTGGTGGTCTAGTGGCTA	AGGCCACTAGGAGAAAGACAAAA	1	0.000771534	XM_005275493.1(MDC1)	XM_005275495.1(MDC1)	XM_005275492.1(MDC1)	XM_005275494.1(MDC1)	XM_005275496.1(MDC1)	XM_005275325.1(MDC1)	XM_005275630.1(MDC1)	XM_005275629.1(MDC1)	XM_005275632.1(MDC1)	XM_005275631.1(MDC1)	XM_005275633.1(MDC1)	XM_005275497.1(MDC1)	XM_005275498.1(MDC1)	XM_005275323.1(MDC1)	XM_005275634.1(MDC1)	XM_005275635.1(MDC1)	XM_005275199.1(MDC1)	XM_005275200.1(MDC1)	XM_005275198.1(MDC1)	XM_005275196.1(MDC1)
TCCCTGGTGGTCTAGTGGCTA	AGGCCACTAGGAGAAAGACAAAT	1	0.000214515	XM_005275493.1(MDC1)	XM_005275495.1(MDC1)	XM_005275492.1(MDC1)	XM_005275494.1(MDC1)	XM_005275496.1(MDC1)	XM_005275325.1(MDC1)	XM_005275630.1(MDC1)	XM_005275629.1(MDC1)	XM_005275632.1(MDC1)	XM_005275631.1(MDC1)	XM_005275633.1(MDC1)	XM_005275497.1(MDC1)	XM_005275498.1(MDC1)	XM_005275323.1(MDC1)	XM_005275634.1(MDC1)	XM_005275635.1(MDC1)	XM_005275199.1(MDC1)	XM_005275200.1(MDC1)	XM_005275198.1(MDC1)	XM_005275196.1(MDC1)
TCCCTGGTGGTCTAGTGGCTA	CACCAAAACGCCCTTTCTTCCCTCCCCGGAGTTCGCGGGTGCCAAGGCCAGGCATGCCGAGACCGAGACCCTA	1	0.000972909	XM_005245031.1(RPRD2)	XM_005245032.1(RPRD2)	NM_015203.3(RPRD2)
TCCCTGGTGGTCTAGTGGCTA	AAACCAACCTAGTCCGCCACCAGGCGAT	1	2.3116e-07	NM_207336.1(ZNF467)	XM_005249961.1(ZNF467)	XM_005249960.1(ZNF467)	XM_005249959.1(ZNF467)
TCCCTGGTGGTCTAGTGGCTA	AAGCTGACCATCCATGGGGACC	1	0.000214585	NM_006842.2(SF3B2)	XM_005273726.1(SF3B2)
TCCCTGGTGGTCTAGTGGCTA	AGAAAGGAAGCGTGAACCCCAGG	1	5.96432e-05	NM_001282290.1(ARHGAP27)	NM_199282.2(ARHGAP27)	XM_005275642.1(ARHGAP27)	XM_005275641.1(ARHGAP27)	XM_005275643.1(ARHGAP27)
TCCCTGGTGGTCTAGTGGCTA	CACTAATGCACTTAGGATGTTTCTGCATCATGTCTACCCGGGAGC	1	1.19784e-14	XM_005260965.1(IFNAR2)	XM_005260968.1(IFNAR2)	NM_207585.1(IFNAR2)
TCCCTGGTGGTCTAGTGGCTA	ACGGATTCACACTGGGGAGAAGC	1	5.96432e-05	NM_213598.3(ZNF543)
TCCCTGGTGGTCTAGTGGCTA	AGGGTCCGCGGTTTTCCCGGCCCCCCCCCGGCTTTTTGGAGTTTCCGGTGTCCTAGGCCCGCATGACGCTGAA	1	0.0034992	NM_001251825.1(SP1)	NM_138473.2(SP1)
TCCCTGGTGGTCTAGTGGCTA	AGAGGCAGGGCGCGCCCGGCCCCGGCCCCGGGCGTGATTTTCGGGGGGCAAGAGCAGGGAAGACGAGACCGCA	1	0.000972909	NM_001947.3(DUSP7)
TCCCTGGTGGTCTAGTGGCTA	CGCTAATGCACTTAGGATGTTTCTGCATCATGTCTACCAGGGAGC	1	3.33044e-15	XM_005260965.1(IFNAR2)	XM_005260968.1(IFNAR2)	NM_207585.1(IFNAR2)
TCCCTGGTGGTCTAGTGGCTA	CAAACCTGCACCTTATAATCCTGGACCACCAGGCCCTGGAATTCTCTGGTGCCAAGGCCCCGAATGCCGAGAC	1	2.68598e-09	XM_005271310.1(FUBP1)	XR_246303.1(FUBP1)	NM_003902.3(FUBP1)	XM_005271309.1(FUBP1)	XR_246301.1(FUBP1)	XR_246302.1(FUBP1)
TCCCTGGTGGTCTAGTGGCTA	CAAAAGAACAAGACCGGCGTGGGGAAGCTGTTCGGGCCCTTTACCATGGATTTTGAATTCTCGGGGGCCAAGGCCAG	1	3.75817e-08	NM_000101.3(CYBA)
TCCCTGGTGGTCTAGTGGCTA	AAAGGTTTTCTGCTACCCTTCCCTCAGCATGATTTTGTACCGCCAACCCTGGGTCT	1	6.46229e-14	NM_015258.1(FKBP15)
TCCCTGGTGGTCTAGTGGCTA	AGCCTCCGCGGGCCCCTCCGGAGGCCGCGGGTGCCGCGCCCAGGAG	1	0.00590934	XM_005254369.1(C15orf59)
TCCCTGGTGGTCTAGTGGCTA	AACAAGGGCTCGTCCATCACCTCCAGGGAGGTTGGGATTCTCGGGTGGCCAGGCCCGGAATGCCGAGACCGAT	1	0.000270505	XM_005249441.1(HIST1H2BO)	NM_003519.3(HIST1H2BL)	NM_003520.3(HIST1H2BN)	NM_003527.4(HIST1H2BO)	NM_003523.2(HIST1H2BE)	NM_003526.2(HIST1H2BC)	NM_021063.3(HIST1H2BD)	NM_021058.3(HIST1H2BJ)	NM_080593.2(HIST1H2BK)	XR_241927.1(HIST1H2BN)	XM_005249438.1(HIST1H2BN)	XM_005249039.1(HIST1H2BD)	XM_005249464.1(HIST1H2BJ)	XM_005249440.1(HIST1H2BC)	XR_241951.1(HIST1H2BJ)	NM_138720.2(HIST1H2BD)
TCCCTGGTGGTCTAGTGGCTA	TTGCTTGCTAGCTACACACCAGGGTT	1	2.13589e-06	NM_001282787.1(NFIB)	NM_005596.3(NFIB)	NM_001190737.1(NFIB)	NM_001190738.1(NFIB)	XM_005251470.1(NFIB)	XM_005251469.1(NFIB)	XM_005251467.1(NFIB)	XM_005251468.1(NFIB)	XM_005251471.1(NFIB)
TCCCTGGTGGTCTAGTGGCTA	ACAAGCGCTCGACCATCACCTCCAGGGAGATCCAGACGGCCGTGCGCCT	1	1.81832e-18	XM_005249441.1(HIST1H2BO)	NM_003520.3(HIST1H2BN)	NM_003527.4(HIST1H2BO)	NM_003523.2(HIST1H2BE)	NM_003526.2(HIST1H2BC)	NM_021063.3(HIST1H2BD)	NM_021058.3(HIST1H2BJ)	NM_080593.2(HIST1H2BK)	XR_241927.1(HIST1H2BN)	XM_005249438.1(HIST1H2BN)	XM_005249039.1(HIST1H2BD)	XM_005249464.1(HIST1H2BJ)	XM_005249440.1(HIST1H2BC)	XR_241951.1(HIST1H2BJ)	NM_138720.2(HIST1H2BD)
TCCCTGGTGGTCTAGTGGCTA	AGAAGCTGACGGTCCGGGGGAAGTCACGGATCCCGGAGGGGGGGGGGGATA	1	0.000556129	NM_001810.5(CENPB)
TCCCTGGTGGTCTAGTGGCTA	TGTAGGAGGCATGCCAGGGAAGAGTTG	1	9.21842e-06	XM_005248212.1(SLIT2)	XM_005248213.1(SLIT2)	XM_005248211.1(SLIT2)	XM_005248214.1(SLIT2)	NM_004787.1(SLIT2)
TCCCTGGTGGTCTAGTGGCTA	CAACCCCGCACCCTATAATCCTGGACCACCAGGCCCCGGAAATCTCGGGTGCCCAGGCCCGGAAAGACGAGAC	1	1.24967e-07	XM_005271310.1(FUBP1)	XR_246303.1(FUBP1)	NM_003902.3(FUBP1)	XM_005271309.1(FUBP1)	XR_246301.1(FUBP1)	XR_246302.1(FUBP1)
TCCCTGGTGGTCTAGTGGCTA	AGCTTCCCGCCTGGCGCATTACAACAAGCGCTCGACC	1	1.76844e-11	XM_005249441.1(HIST1H2BO)	NM_003520.3(HIST1H2BN)	NM_003527.4(HIST1H2BO)	NM_003523.2(HIST1H2BE)	NM_003526.2(HIST1H2BC)	NM_021063.3(HIST1H2BD)	NM_021058.3(HIST1H2BJ)	NM_080593.2(HIST1H2BK)	XR_241927.1(HIST1H2BN)	XM_005249438.1(HIST1H2BN)	XM_005249039.1(HIST1H2BD)	XM_005249464.1(HIST1H2BJ)	XM_005249440.1(HIST1H2BC)	XR_241951.1(HIST1H2BJ)	NM_138720.2(HIST1H2BD)
TCCCTGGTGGTCTAGTGGCTA	CCAGAGAAAAGCCACCTTAAAAACAGCTGAAGTGACCTTAGCAGA	1	1.19784e-14	NM_002819.4(PTBP1)	NM_031990.3(PTBP1)	NM_031991.3(PTBP1)	XM_005259597.1(PTBP1)	XR_244034.1(PTBP1)	XM_005259598.1(PTBP1)	XR_244035.1(PTBP1)
TCCCTGGTGGTCTAGTGGCTA	TGGCGTCGTCAGCTTCCATACAGGACCAGCCTGGTAGTGACTGTGAGTGGACTTCTCGAGGGCCAACGCCAGGCATG	1	8.07766e-10	NM_024339.3(THOC6)	XM_005255574.1(THOC6)	NM_001142350.1(THOC6)	XM_005255575.1(THOC6)	XM_005255573.1(THOC6)
TCCCTGGTGGTCTAGTGGCTA	TCTCTCACTCTGGACCCAGGGCT	1	5.96432e-05	XM_005273104.1(GUK1)	XR_247025.1(GUK1)	NM_000858.5(GUK1)	XR_247026.1(GUK1)	NM_001159390.1(GUK1)	XM_005273111.1(GUK1)	XM_005273103.1(GUK1)	XM_005273107.1(GUK1)	XM_005273105.1(GUK1)	XM_005273112.1(GUK1)	NM_001242840.1(GUK1)	XM_005273113.1(GUK1)	XM_005273109.1(GUK1)	XM_005273110.1(GUK1)	NM_001242839.1(GUK1)	NM_001159391.1(GUK1)	XM_005273106.1(GUK1)	XM_005273108.1(GUK1)
TCCCTGGTGGTCTAGTGGCTA	TGTCTCAGCCACTGCCTTTTATAAGGCACAGCCAGTGATTGAGTT	1	2.57458e-16	XM_005270747.1(AGO1)	XM_005270746.1(AGO1)	NM_012199.2(AGO1)
TCCCTGGTGGTCTAGTGGCTA	AAACCCCGCACCCTATAATCCTTGACCACCAGGCCCCGGAATTCTCGGGTGGCCAGGCCACGAAAGCCCAGAA	1	2.09113e-05	XM_005271310.1(FUBP1)	XR_246303.1(FUBP1)	NM_003902.3(FUBP1)	XM_005271309.1(FUBP1)	XR_246301.1(FUBP1)	XR_246302.1(FUBP1)
TCCCTGGTGGTCTAGTGGCTA	ATTGGACCCCCCGGGACTGGAAAGACACCTCTTGCCCCAGCCGGGATTCTCCGGTGGCCAGGGCCGGGAATGC	1	3.47454e-08	NM_014263.3(YME1L1)	NM_001253866.1(YME1L1)	NM_139312.2(YME1L1)
TCCCTGGTGGTCTAGTGGCTA	ATGTGAACTCAAATGGCTCTTTTCAGCGCCGCT	1	0.00021855	NM_001040874.1(HIST2H2AA4)
TCCCTGGTGGTCTAGTGGCTA	AAATGCCATTGTGACCTGCCTGG	1	0.00277493	NM_017969.2(IWS1)	XM_005263708.1(IWS1)	XM_005263707.1(IWS1)
TCCCTGGTGGTCTAGTGGCTA	AGAGGCCGAAACCGAGACCATGCCAGGGAAGC	1	1.97281e-09	NM_001286174.1(C2CD5)	NM_014802.2(C2CD5)	NM_001286173.1(C2CD5)	NM_001286175.1(C2CD5)	NM_001286176.1(C2CD5)	NM_001286177.1(C2CD5)	XM_005253538.1(C2CD5)	XM_005253533.1(C2CD5)	XM_005253532.1(C2CD5)
TCCCTGGTGGTCTAGTGGCTA	AGACTGGGCCCCACTTACGTACGATGCCCACGCCCTGTCTCTATC	1	5.61256e-08	XM_005270747.1(AGO1)	XM_005270746.1(AGO1)	NM_012199.2(AGO1)
TCCCTGGTGGTCTAGTGGCTA	AACAGTACTAGGTGTCATAATACTTTACTGGGATTCTCGGGTGGCAAGGCCAGGGATGCCGAGACCGAACTCCTATG	1	0.00105233	XM_005271353.1(HS2ST1)	NM_012262.3(HS2ST1)
TCCCTGGTGGTCTAGTGGCTA	AGAATTGGGGGTTTTACTTGGATTTTTGGGGGCC	1	0.00308413	NM_014805.3(EPM2AIP1)
TCCCTGGTGGTCTAGTGGCTA	CCATTGGGGTCTTTCCGCGCAGGTTCGTCTCGTGGCGACTACGCCTGGAATTGTCAGGAGCCAAGGCGACGAA	1	7.52105e-05	NM_025099.5(CTC1)	NR_046431.1(CTC1)
TCCCTGGTGGTCTAGTGGCTA	AATGCAACACGGATGATACCATCGGGGACCT	1	6.38594e-09	NM_024292.3(UBL5)	NM_001048241.2(UBL5)
TCCCTGGTGGTCTAGTGGCTA	TGGGCTCCCTGGCCTCCCAGGCCACCAAGGACGGCTGGAATTCTCCGGGGCCAAAGCCAAGAATGGCGAGACC	1	2.07639e-10	NM_002810.2(PSMD4)	XM_005245354.1(PSMD4)
TCCCTGGTGGTCTAGTGGCTA	AGCGAGCCGGCTGTCTCCCCCCCCGCGCCCGTGTCGGGTGTCAGGGGCCGGGATCGCGAGAGCGAAGAAGGAG	1	0.000270505	NM_001220.4(CAMK2B)	NM_172080.2(CAMK2B)	NM_172082.2(CAMK2B)	NM_172078.2(CAMK2B)	NM_172083.2(CAMK2B)	NM_172084.2(CAMK2B)	NM_172081.2(CAMK2B)	NM_172079.2(CAMK2B)
TCCCTGGTGGTCTAGTGGCTA	CGAGTTGGTCATGACCACCAAGG	1	5.96432e-05	NM_014003.3(DHX38)	XM_005256268.1(DHX38)	XM_005256269.1(DHX38)
TCCCTGGTGGTCTAGTGGCTA	AATGAGCTGGAGCCCACCCCAGGGAACACT	1	2.04159e-08	NM_000937.4(POLR2A)
TCCCTGGTGGTCTAGTGGCTA	AGATTAATCCCTTTGTGACTTCCGACCCGGGATTCTCTGGTGCCAAGGGCAGGAATTCCGAGGCCGCCATCGC	1	0.000270505	NM_000987.3(RPL26)	XM_005256749.1(RPL26)	XM_005256750.1(RPL26)
TCCCTGGTGGTCTAGTGGCTA	AACCTCAAAGGCTCTTTTCATAGCCAGT	1	0.00647274	XM_005277398.1(HIST2H2BF)	NM_001024599.4(HIST2H2BF)	NM_003518.3(HIST1H2BG)
TCCCTGGTGGTCTAGTGGCTA	CAAAGGCTCTTTTTAGAGCCACT	1	0.000214515	NM_003517.2(HIST2H2AC)
TCCCTGGTGGTCTAGTGGCTA	CGCAGGTTCGCATTCTGCCGACTACGCCA	1	0.00647064	NM_025099.5(CTC1)	NR_046431.1(CTC1)
TCCCTGGTGGTCTAGTGGCTA	AATCGTATCCAAAAGGCTCTTTTCAGAGCCACT	1	7.80504e-09	NM_001005464.2(HIST2H3A)
TCCCTGGTGGTCTAGTGGCTA	CTAAGCGGAACATGTGCTTCCTCTGTTCGCATTCTCGGGTGCCGAGGCCAGGAACGCCGAGACCGATCACGTA	1	0.000972909	XM_005253592.1(RAN)	NM_006325.3(RAN)
TCCCTGGTGGTCTAGTGGCTA	AATGCCAAAAAATATTCACCAGGGGC	1	9.93732e-05	NM_006089.2(SCML2)	NR_033717.1(SCML2)
TCCCTGGTGGTCTAGTGGCTA	CGCAGAGAGGCATTAGATCCAGCTGCTCTGGGTGAATCCATCTATTACCTGACAGCCAATGTCTTCTCGGAATTCTC	1	0.00105233	NM_005719.2(ARPC3)	NM_001278556.1(ARPC3)	XM_005253821.1(ARPC3)
TCCCTGGTGGTCTAGTGGCTA	AAGGCCGAGGCCCAGGGCTCT	1	0.000772034	NM_024923.3(NUP210)	XR_245105.1(NUP210)	XM_005264994.1(NUP210)
TCCCTGGTGGTCTAGTGGCTA	AGAACATCCTAGTCCCACACCAGCGCT	1	9.21842e-06	XM_005270747.1(AGO1)	XM_005270746.1(AGO1)	NM_012199.2(AGO1)
TCCCTGGTGGTCTAGTGGCTA	TGTGCCCAGGTACCACGAGTGGAT	1	1.65777e-05	XM_005257211.1(NAT9)	XM_005257209.1(NAT9)	XM_005257207.1(NAT9)	XM_005257214.1(NAT9)	XR_243645.1(NAT9)	XR_243643.1(NAT9)
TCCCTGGTGGTCTAGTGGCTA	ATATTATTTCCAAAACGTTCCAACT	1	0.000285928	NM_032479.3(MRPL36)
TCCCTGGTGGTCTAGTGGCTA	CAACAAGCGCTCGACCATCACCCCCAGGGAGAT	1	2.80719e-08	XM_005249441.1(HIST1H2BO)	NM_003519.3(HIST1H2BL)	NM_003520.3(HIST1H2BN)	NM_003527.4(HIST1H2BO)	NM_003523.2(HIST1H2BE)	NM_003526.2(HIST1H2BC)	NM_021063.3(HIST1H2BD)	NM_021058.3(HIST1H2BJ)	NM_080593.2(HIST1H2BK)	XR_241927.1(HIST1H2BN)	XM_005249438.1(HIST1H2BN)	XM_005249039.1(HIST1H2BD)	XM_005249464.1(HIST1H2BJ)	XM_005249440.1(HIST1H2BC)	XR_241951.1(HIST1H2BJ)	NM_138720.2(HIST1H2BD)
TCCCTGGTGGTCTAGTGGCTA	ATGATGTTAGCTGTGGCCACCGTGGGTTTTTTGCCAGAACATTTATAAACTTTGAAATTTCGGGGGGCCAAGC	1	5.77314e-11	NM_001142284.1(RPS24)	NM_001142283.1(RPS24)	NM_001142282.1(RPS24)	NM_033022.3(RPS24)	NM_001026.4(RPS24)
TCCCTGGTGGTCTAGTGGCTA	CCACTGTAAGGAGCCGGATTTCACGCGTTTCACGAGGGGCATCCAGCCGTGTTGCCTGGTCTTCTCGGGAGAA	1	9.5924e-14	NM_144568.2(TMEM55B)
TCCCTGGTGGTCTAGTGGCTA	AATCCTGGCTGACCTAGAGGACTCGGAATTCTCGGGTGCCAAGGC	1	0.00157158	XM_005255535.1(EIF3CL)	NM_001099661.1(EIF3CL)	XM_005255646.1(EIF3C)	NM_001199142.1(EIF3C)
TCCCTGGTGGTCTAGTGGCTA	AGTTTTGAATTTTTGGTAGCGATGGGACTGCACCATGTTGGCGAGACCGCTTGTCCGATTCTTCTTTTGAAAAAAAA	1	6.28875e-06	XM_005265680.1(COX18)	XM_005265679.1(COX18)	NM_173827.2(COX18)	XR_252721.1(LOC101929279)	XR_242749.1(LOC101929279)	XR_247469.1(LOC101929279)
TCCCTGGTGGTCTAGTGGCTA	ACCACCAGATCACTCCTTCTGTA	1	0.00277493	NM_021130.3(PPIA)	XM_005249791.1(PPIA)
TCCCTGGTGGTCTAGTGGCTA	ACGCCAAGCGCGCCCCCGCCCCGGCCGTGGTTGTGGTGTCCGCGGTCAAGGGCCCGGGGCGCGGAATCCCCGG	1	0.000972909	XM_005277412.1(HIST2H4B)	XM_005277411.1(HIST2H4B)	XM_005277430.1(HIST2H4A)	XM_005277428.1(HIST2H4A)	XM_005245524.1(HIST2H4A)	XM_005245522.1(HIST2H4A)	XM_005245523.1(HIST2H4A)	XM_005245312.1(HIST2H4B)	XM_005245311.1(HIST2H4B)	XM_005277429.1(HIST2H4A)	NM_001034077.4(HIST2H4B)
TCCCTGGTGGTCTAGTGGCTA	CGAGTTTGTCATGACCACCAAGGAGT	1	9.93732e-05	NM_014003.3(DHX38)	XM_005256268.1(DHX38)	XM_005256269.1(DHX38)
TCCCTGGTGGTCTAGTGGCTA	ATCAACCACCTAACCCGAAAGGCTATTTTCAGAGCCACT	1	8.7734e-10	XM_005277398.1(HIST2H2BF)	NM_001024599.4(HIST2H2BF)
TCCCTGGTGGTCTAGTGGCTA	ATGTCTACTACACCACCCTGGAT	1	0.00277493	NM_013248.2(NXT1)
TCCCTGGTGGTCTAGTGGCTA	AGATTTCTCTAGCTGGAACTTCAAAAGACTTTAGACCACGGATCTTTGAATTCTCGGGTGGCCAGGCCAGGAA	1	1.61654e-06	NM_001190388.1(GNE)	NM_001190384.1(GNE)	NM_001190383.1(GNE)	NM_001128227.2(GNE)	NM_005476.5(GNE)
TCCCTGGTGGTCTAGTGGCTA	ATATCTTTCAGCCCAAAATAGTTAGA	1	0.00462338	NM_033656.3(BRWD1)	XM_005260995.1(BRWD1)
TCCCTGGTGGTCTAGTGGCTA	AAAAAAAAAAAAGGGGGGAACAC	1	0.000214515	NM_145207.2(SPATA5)
TCCCTGGTGGTCTAGTGGCTA	AGCCACCCAGGGACCACGGGCGAGGACGT	1	2.31085e-07	NM_000113.2(TOR1A)
TCCCTGGTGGTCTAGTGGCTA	TCTTGTGGGCTGATTTCCAAAAACCACATGCTGCTGAATTTACCAGGGATCCTCATACCTC	1	5.5207e-25	NM_001199671.1(CALU)	NM_001199672.1(CALU)	NM_001219.4(CALU)	NM_001130674.2(CALU)	NM_001199673.1(CALU)	NR_074086.1(CALU)
TCCCTGGTGGTCTAGTGGCTA	AAAATGCCAATAAAATATTCACCAGGGGC	1	2.31085e-07	NM_006089.2(SCML2)	NR_033717.1(SCML2)
TCCCTGGTGGTCTAGTGGCTA	AAAAAAAAAAAAAAAAAAAAAAAACAAGCAAAGAAGAGCATATACGAGGAAGCAGCACACAAAGACAGCACAGAGAA	1	1.35168e-07	NM_005012.3(ROR1)
TCCCTGGTGGTCTAGTGGCTA	AAAGACGGCCCTGCGCTTTCTCAGCTCGGCCGGGCTGGCGCTGCCGGAGCGCTGGCATTTTCCGGCGTCTTCGTCCA	1	6.28875e-06	NM_001005464.2(HIST2H3A)	NM_001123375.2(HIST2H3D)
TCCCTGGTGGTCTAGTGGCTA	CACGGACTACAACCAGGGCCTGGT	1	1.65777e-05	NM_000154.1(GALK1)
TCCCTGGTGGTCTAGTGGCTA	AAGACCACCAGGTCCGAAAGCTGGCCACCCTGGCATTCTCGGGGGGCCAGGCCCGGCAGGCCCAGCACGACAT	1	1.24967e-07	XM_005255531.1(TSC2)	XM_005255533.1(TSC2)	XM_005255532.1(TSC2)	XM_005255527.1(TSC2)	XM_005255528.1(TSC2)	XM_005255529.1(TSC2)	XM_005255530.1(TSC2)	XM_005255534.1(TSC2)	NM_000548.3(TSC2)	NM_001077183.1(TSC2)	NM_001114382.1(TSC2)	XR_243299.1(TSC2)
TCCCTGGTGGTCTAGTGGCTA	ACCCCCCGGCCCCGGGTTTTTTTTTTTTTTTTTTTTTTGGGGGCCCCACACGGGAAAACCCTTTCCCTCACACCAAC	1	8.13501e-05	NM_002572.3(PAFAH1B2)
TCCCTGGTGGTCTAGTGGCTA	ACCACCAGATCACTCCTTCTGTAGCTCAGGAGAGCACCCCTCCACCCC	1	2.92566e-16	NM_021130.3(PPIA)	XM_005249791.1(PPIA)
GTTTCCGTAGTGTAGCGGTT	TCGTCGCCGCTGCAGCTCCGGGT	1	0.000214515	XM_005272384.1(GATA4)	XM_005272385.1(GATA4)	NM_002052.3(GATA4)
GCCGAGATAGCTCAGTTGGGAGAG	AAAGACCACACAGCCTCATTG	1	0.000772034	NM_001077653.2(TBX20)	NM_001166220.1(TBX20)
GTCAGGATGGCCGAGTGGTCTA	GAGACCAAGAAGACCCGTGT	1	0.00277763	NM_033301.1(RPL8)	NM_000973.3(RPL8)	XM_005272332.1(RPL8)
GTCAGGATGGCCGAGTGGTCTA	GTTCCTCGTGCCATCCTGGTTG	1	0.00277583	NM_178014.2(TUBB)	XM_005275358.1(TUBB)	XM_005272780.1(TUBB)	XM_005275518.1(TUBB)	XM_005275359.1(TUBB)	XM_005272781.1(TUBB)	XM_005275519.1(TUBB)
ACCAGGATGGCCGAGTGG	ATGGGTCCCTCGGCTTCCTGCCTCGGAAGCGCAGCTGGAATTTTCGGGGGGCCAGGCCAGGAAAGCCCAGAACCGACTCG	1	2.37302e-10	NM_000967.3(RPL3)	NM_001033853.1(RPL3)
ACCAGGATGGCCGAGTGG	CTATTTTTGGCCACTCCATGGGAGGGCATGGAGCTCTTGGAATTCTCG	1	3.81146e-10	NM_001984.1(ESD)	XM_005266278.1(ESD)
ACCAGGATGGCCGAGTGG	ATATTCCTACTCGGTCATACTGGACTGGCTTCGTTTTGAATTCTCGGGTGCCCAAGGCAGGAAAGCCGAGGACCAC	1	2.20352e-10	NM_001207067.1(BZW1)	NM_001207069.1(BZW1)	XM_005246979.1(BZW1)	NM_014670.3(BZW1)
ACCAGGATGGCCGAGTGG	ATGGGTCCCTCGGCTTCCTGCCTCGGAAGGGCAGC	1	2.56466e-09	NM_000967.3(RPL3)	NM_001033853.1(RPL3)
ACCAGGATGGCCGAGTGG	ATGGGTCCCTCGGCTTTCTGCCTCGGAAGCGCAGCTGGAATTCTCCGGGGCCAAGGCCACGAATGCCGAGACCCATCTCG	1	1.10406e-08	NM_000967.3(RPL3)	NM_001033853.1(RPL3)
ACCAGGATGGCCGAGTGG	ATGGGTCCCTCGGGTTCCTGCCTCGGAAGGGCAGGTGGGATTCTCCGGGGGCACGGGCACGGATGCCGAGAACGAGATCG	1	1.84748e-06	NM_000967.3(RPL3)	NM_001033853.1(RPL3)
ACCAGGATGGCCGAGTGG	AAAGATGGTCTTCTTATTATTGGTGT	1	2.13589e-06	NM_198514.3(NHLRC2)
ACCAGGATGGCCGAGTGG	ATGGGTCCCTCGGCTTCCTGCCTCGGGAGCGCAGCTGGAATTTTCGGGGGGCCAGGCCAGGAATGCCGAGAACGAGCTCG	1	1.10406e-08	NM_000967.3(RPL3)	NM_001033853.1(RPL3)
GGCCTCGTGGCGCAAC	ACCTGGTGTTGCGCCTGCGAGGTGGCTGGACTTCTCGGG	1	6.8304e-06	XM_005260054.1(UBA52)	XM_005260053.1(UBA52)	XM_005260052.1(UBA52)	XM_005260050.1(UBA52)	XM_005260051.1(UBA52)	NM_001033930.1(UBA52)	NM_003333.3(UBA52)
GGCCTCGTGGCGCAAC	ACCTGGTGTTGCGCCTGCGAGGTGGCTGGAATTCGCGGG	1	6.8304e-06	XM_005260054.1(UBA52)	XM_005260053.1(UBA52)	XM_005260052.1(UBA52)	XM_005260050.1(UBA52)	XM_005260051.1(UBA52)	NM_001033930.1(UBA52)	NM_003333.3(UBA52)
GGCCTCGTGGCGCAAC	ACCTGGCGTTGCGCCTGCGAGGTGGC	1	9.93732e-05	XM_005260054.1(UBA52)	XM_005260053.1(UBA52)	XM_005260052.1(UBA52)	XM_005260050.1(UBA52)	XM_005260051.1(UBA52)	NM_001033930.1(UBA52)	NM_003333.3(UBA52)
GGCCTCGTGGCGCAAC	ACCTGGTGTTGCGCCTGCGAGGGGGCTGGAATTTTCGGG	1	0.000317788	XM_005260054.1(UBA52)	XM_005260053.1(UBA52)	XM_005260052.1(UBA52)	XM_005260050.1(UBA52)	XM_005260051.1(UBA52)	NM_001033930.1(UBA52)	NM_003333.3(UBA52)
GGCCTCGTGGCGCAAC	ACCTGGTGTTGCGCCTGCGAGGTGGGNNNNNTTCTGGGG	1	2.45665e-05	XM_005260054.1(UBA52)	XM_005260053.1(UBA52)	XM_005260052.1(UBA52)	XM_005260050.1(UBA52)	XM_005260051.1(UBA52)	NM_001033930.1(UBA52)	NM_003333.3(UBA52)
GGCCTCGTGGCGCAAC	ACCTGGTGTTGCGCCTGCGAGGTGGCTGGAATTATCGGG	1	6.8304e-06	XM_005260054.1(UBA52)	XM_005260053.1(UBA52)	XM_005260052.1(UBA52)	XM_005260050.1(UBA52)	XM_005260051.1(UBA52)	NM_001033930.1(UBA52)	NM_003333.3(UBA52)
GGCCTCGTGGCGCAAC	ACCTGGTGTTGCGGCTGCGAGGGGGC	1	0.00462338	XM_005260054.1(UBA52)	XM_005260053.1(UBA52)	XM_005260052.1(UBA52)	XM_005260050.1(UBA52)	XM_005260051.1(UBA52)	NM_001033930.1(UBA52)	NM_003333.3(UBA52)
GCATGGGTGGTTCAGTGGTAG	GGATTCCACTGAGCCACCCTACAGCCAGCAGAGA	1	8.51459e-09	NM_001402.5(EEF1A1)	XM_005248667.1(EEF1A1)	XM_005248666.1(EEF1A1)
GCATGGGTGGTTCAGTGGTAG	GGATTCCACTGAGCCACCCTACAACCAGAAGAGA	1	8.51459e-09	NM_001402.5(EEF1A1)	XM_005248667.1(EEF1A1)	XM_005248666.1(EEF1A1)
GCATGGGTGGTTCAGTGGTAG	CTTGGCCACCCAGCGCTTCTGGA	1	0.00998042	NM_199078.2(CNNM3)	NM_017623.4(CNNM3)	XM_005263917.1(CNNM3)	XM_005263918.1(CNNM3)	XM_005263916.1(CNNM3)	XR_244887.1(CNNM3)
GCATGGGTGGTTCAGTGGTAG	GATGGACCAGAAACCCTGATGACATCACCCAAGA	1	2.36737e-09	NM_001271969.1(HSP90AB1)	NM_007355.3(HSP90AB1)	NM_001271970.1(HSP90AB1)	XM_005249075.1(HSP90AB1)	NM_001271972.1(HSP90AB1)	NM_001271971.1(HSP90AB1)
GCATGGGTGGTTCAGTGGTAG	GGATTCCCCTGAGCCACCCTACAGCCAGAAGAGA	1	8.51459e-09	NM_001402.5(EEF1A1)	XM_005248667.1(EEF1A1)	XM_005248666.1(EEF1A1)
GCATGGGTGGTTCAGTGGTAG	GGATTCCACTGAGCCACCCTACAGCCCGAAGAGA	1	8.51459e-09	NM_001402.5(EEF1A1)	XM_005248667.1(EEF1A1)	XM_005248666.1(EEF1A1)
GCATGGGTGGTTCAGTGGTAG	GGATTCCACTGAGCCACCCTACAGCCCGAAGAGC	1	3.06239e-08	NM_001402.5(EEF1A1)	XM_005248667.1(EEF1A1)	XM_005248666.1(EEF1A1)
GCATGGGTGGTTCAGTGGTAG	TAAAATGGATTCCACTGAGCCACCCTACAGCCAGAAGAGAT	1	1.26777e-13	NM_001402.5(EEF1A1)	XM_005248667.1(EEF1A1)	XM_005248666.1(EEF1A1)
GCATGGGTGGTTCAGTGGTAG	GACCACCCTGCCAAGGCAGAAT	1	0.000214585	NM_005984.3(SLC25A1)	NM_001256534.1(SLC25A1)	NR_033687.2(SLC25A1)	NR_046298.1(SLC25A1)
GCATGGGTGGTTCAGTGGTAG	TACCTGCGAGTAGAGACAC	1	0.00999337	NM_198839.1(ACACA)	NM_198834.1(ACACA)	NM_198836.1(ACACA)	NM_198837.1(ACACA)	XM_005257267.1(ACACA)	NM_198838.1(ACACA)	XM_005257266.1(ACACA)	XM_005257268.1(ACACA)
GCATGGGTGGTTCAGTGGTAG	GGATTCCACTGGGCCACCCTACAGCCAGAAGAGA	1	8.51459e-09	NM_001402.5(EEF1A1)	XM_005248667.1(EEF1A1)	XM_005248666.1(EEF1A1)
GCCCTCTTAGCGCAGTGGG	AAGCGTTTCAGCTGCTGAAAGATGCTCCCTGCGAACTGCTTAGAGTAT	1	1.05226e-15	NM_001202438.1(C10orf137)	NM_015608.2(C10orf137)	XR_246083.1(C10orf137)	XM_005269688.1(C10orf137)
TCCCTGGTAGTCTAGTGGCT	TTACCATCGCTCAGGGCGGTGTTCTGCCTAACATCCAGGCCGTACT	1	7.48368e-17	NM_003514.2(HIST1H2AM)
TCCCTGGTGGTCTAGTGGCTAGG	GACTCTGCGCACCATGTACTTCGCTT	1	7.68202e-06	XM_005270747.1(AGO1)	XM_005270746.1(AGO1)	NM_012199.2(AGO1)
TCCCTGGTGGTCTAGTGGCTAGG	GTATGGTCTAGTGATTTACCACCATTGCTTATTGCTGTATTCTTTTGTCATTCTCGTGTGCCAAGTCCAGGATTG	1	2.79561e-09	NM_016039.2(C14orf166)
TCCCTGGTGGTCTAGTGGCTAGG	TCCTCCCACCCGATGATTAAACAGTGAAAAATGTCATTGGAAT	1	1.83512e-07	NM_006031.5(PCNT)	XM_005261125.1(PCNT)	XM_005261128.1(PCNT)	XM_005261124.1(PCNT)	XM_005261129.1(PCNT)	XM_005261126.1(PCNT)	XM_005261127.1(PCNT)
TCCCTGGTGGTCTAGTGGCTAGG	GATGGTAAGCCATCATGACCACCCGGCTCGGAATTTCCGGGGGCAAGGGCCGGGAAGAACAAACACACACG	1	0.000259464	NM_005480.3(TROAP)	NM_001278324.1(TROAP)	NM_001100620.1(TROAP)
TCCCTGGTGGTCTAGTGGCTAGG	GGGTGGGGTGGGGCGCCGGGGGGGGGGGGGGGGTGGGGGGGGTG	1	0.000115968	NM_003483.4(HMGA2)
TCCCTGGTGGTCTAGTGGCTAGG	GGTCCTCTGAAATTGTGAAGGCCTTGCTGTTTAAAGGGAAAAGC	1	6.9303e-07	NM_005484.3(PARP2)	XM_005267247.1(PARP2)
TCCCTGGTGGTCTAGTGGCTAGG	GGGGAAAATAAAAGCCATGAGAGTATAACAACAGAGATTTCTC	1	8.538e-06	XM_005262449.1(THOC2)	NM_001081550.1(THOC2)	XM_005262448.1(THOC2)	XM_005262447.1(THOC2)	XM_005262450.1(THOC2)
TCCCTGGTGGTCTAGTGGCTAGG	CTTAACAACATTCTAGTTCCACACCCGCGCACTGCCGTCCGAATTCTCCGGGGCCAACGACACGGATACCG	1	7.21407e-05	XM_005270747.1(AGO1)	XM_005270746.1(AGO1)	NM_012199.2(AGO1)
TCCCTGGTGGTCTAGTGGCTAGG	GCCTGCCTATTGTCCACCTGCATGGTGGAAATCTCGGGTGCCAAGGCCAGGAAAGCCGAGACCCATCTCGT	1	0.000259464	NM_207411.4(XKR5)
TCCCTGGTGGTCTAGTGGCTAGG	GGTAGCTACTAGTCCACCAGTCCACCAGGGGGAAGAGAAGCAATGAGAGGGGGGATTTTTGGGGGCCCATG	1	9.2662e-09	NM_021149.3(COTL1)
TCCCTGGTGGTCTAGTGGCTAGG	GCACCCAGGGACCACCGGCGAGGACGG	1	0.000428891	NM_000113.2(TOR1A)
TCCCTGGTGGTCTAGTGGCTAGG	GAAATCTCGGGGGGCAAGGCCAGGGAAGGCGAGACCCATCTCG	1	0.000110446	NM_153270.1(KLHL34)
TCCCTGGTGGTCTAGTGGCTAGG	GATCACCACTAAAATCTCCAGGGGCCGGGAGTCTTGGGTGGCAAGGGCACGAAAGGCGAAGCCGAACACGT	1	0.000259464	NM_053275.3(RPLP0)	NM_001002.3(RPLP0)	XM_005253921.1(RPLP0)	XM_005253923.1(RPLP0)	XM_005253922.1(RPLP0)
TCCCTGGTGGTCTAGTGGCTAGG	GCCACTAGGAGAAAGACAAATTGGA	1	0.00102838	XM_005275493.1(MDC1)	XM_005275495.1(MDC1)	XM_005275492.1(MDC1)	XM_005275494.1(MDC1)	XM_005275496.1(MDC1)	XM_005275325.1(MDC1)	XM_005275630.1(MDC1)	XM_005275629.1(MDC1)	XM_005275632.1(MDC1)	XM_005275631.1(MDC1)	XM_005275633.1(MDC1)	XM_005275497.1(MDC1)	XM_005275498.1(MDC1)	XM_005275323.1(MDC1)	XM_005275634.1(MDC1)	XM_005275635.1(MDC1)	XM_005275199.1(MDC1)	XM_005275200.1(MDC1)	XM_005275198.1(MDC1)	XM_005275196.1(MDC1)
TCCCTGGTGGTCTAGTGGCTAGG	GAAATCTCGGGGGGCAAGGCCAGGGAAGGCGAGACCGATCTCGT	1	0.000115968	NM_153270.1(KLHL34)
GGTAGCGTGGCCGAGTGG	ACCTCCAACTGGCCATCCGCAACGAC	1	2.13589e-06	NM_080596.2(HIST1H2AH)
GGTAGCGTGGCCGAGTGG	ATGAGTATGACTCTGACCTTCAGCCCTCCCTACAGC	1	1.65054e-11	NM_005458.7(GABBR2)
GCCCGGCTAGCTCAGTCGGTAGAGCATGAGA	TCAAGAAGTGCACAATGTCAGAACGTGGAATTTGG	1	2.56466e-09	NM_017580.2(ZRANB1)	XM_005269926.1(ZRANB1)	XM_005269925.1(ZRANB1)
GCCCGGCTAGCTCAGTCGGTAGAGCATGAGA	TTTGAAATGCTAGTAATGTGTTTTCACCAGCAAGTG	1	5.9364e-11	NM_006407.3(ARL6IP5)
GCCCGGCTAGCTCAGTCGGTAGAGCATGAGA	ACATTCCCATCCGGCACCATGAAGACAATCTCCTG	1	5.51237e-11	NM_014014.4(SNRNP200)
GCCCGGCTAGCTCAGTCGGTAGAGCATGAGA	TTTATAACGTATTAATGATCTCATTACCCAAAACC	1	5.51237e-11	NM_001105570.1(NUDT19)
GCCCGGCTAGCTCAGTCGGTAGAGCATGAGA	AACATTATCGATTATGTGTCAAACATTTTGAGACC	1	2.56466e-09	NM_004705.2(PRKRIR)
GCCCGGCTAGCTCAGTCGGTAGAGCATGAGA	TCAAGTCATGTTCATGCCCTGATTTTATATACTTG	1	5.51237e-11	XM_005252818.1(EIF4G2)	NM_001418.3(EIF4G2)	NM_001042559.2(EIF4G2)	NM_001172705.1(EIF4G2)	XM_005252817.1(EIF4G2)
GCCCGGCTAGCTCAGTCGGTAGAGCATGAGA	GAGCCTCATGAAGCCAACTAAGTAGTAGGTGGAAT	1	0.000258286	NM_000945.3(PPP3R1)	XM_005264406.1(PPP3R1)
GCCCGGCTAGCTCAGTCGGTAGAGCATGAGA	TGAAGAGTCATGTGTGTTGGCACGTTTATGGCCTT	1	5.51237e-11	NM_057175.3(NAA15)	XM_005263236.1(NAA15)	XM_005263237.1(NAA15)
GCCCGGCTAGCTCAGTCGGTAGAGCATGAGA	TGCTTGCTAATCGAACAGCTGCAAATGGTCACTGC	1	5.51237e-11	NM_032985.4(SEC23B)	NM_006363.4(SEC23B)	NM_032986.3(SEC23B)	NM_001172745.1(SEC23B)	NM_001172746.1(SEC23B)
GCCCGGCTAGCTCAGTCGGTAGAGCATGAGA	ACTTTTAGCTCTAATAGCTCAAGAACACAATATTC	1	5.51237e-11	NM_018170.3(RPRD1A)	XM_005258294.1(RPRD1A)
GCCCGGCTAGCTCAGTCGGTAGAGCATGAGA	AGGCCAACCCTTTTGGAGGTGCTTCTCATGGAATT	1	3.31759e-08	NM_001025.4(RPS23)
GCCCGGCTAGCTCAGTCGGTAGAGCATGAGA	ATGATGAGGAATCTTCAACAAAAAAGAAAAAGAAG	1	5.51237e-11	XM_005265760.1(REST)	NM_001193508.1(REST)	NM_005612.4(REST)	XM_005265761.1(REST)	XM_005265757.1(REST)	XM_005265762.1(REST)	XM_005265759.1(REST)	XM_005265758.1(REST)
GCCCGGCTAGCTCAGTCGGTAGAGCATGAGA	ATTCCAGCACCTGCCTACTATGCCTGGAATTCTCG	1	0.00334115	XM_005270747.1(AGO1)	XM_005270746.1(AGO1)	NM_012199.2(AGO1)
GCCCGGCTAGCTCAGTCGGTAGAGCATGAGA	ATTTGCAACAGTGGAGGAAAAAAGAACCAAAACTT	1	2.56466e-09	NM_002823.4(PTMA)	NM_001099285.1(PTMA)
GCCCGGCTAGCTCAGTCGGTAGAGCATGAGA	ATGTGCAATAAGCTCTCAATCAAGTTGGAATTCTC	1	1.99668e-05	NM_198076.4(COX20)	XM_005273039.1(COX20)	XM_005273040.1(COX20)
GCCCGGCTAGCTCAGTCGGTAGAGCATGAGA	AGGCCAACCCTTTTGGAGGTGATTCTCATGGAATT	1	1.54353e-06	NM_001025.4(RPS23)
GCCCGGCTAGCTCAGTCGGTAGAGCATGAGA	ACGAGGAGACCCGCGGTGTGCTGAAGGTGTTCCTGG	1	1.65054e-11	XM_005277412.1(HIST2H4B)	XM_005277411.1(HIST2H4B)	XM_005277430.1(HIST2H4A)	XM_005277428.1(HIST2H4A)	XM_005245524.1(HIST2H4A)	XM_005245522.1(HIST2H4A)	XM_005245523.1(HIST2H4A)	XM_005245312.1(HIST2H4B)	XM_005245311.1(HIST2H4B)	XM_005277429.1(HIST2H4A)	NM_001034077.4(HIST2H4B)
GCCCGGCTAGCTCAGTCGGTAGAGCATGAGA	AATTATTTGGCACTGATACTCTCTGTGGAATTCTC	1	1.99668e-05	NM_001285439.1(RICTOR)	NM_152756.4(RICTOR)	NM_001285440.1(RICTOR)	XM_005248278.1(RICTOR)	XM_005248279.1(RICTOR)
GCCCGGCTAGCTCAGTCGGTAGAGCATGAGA	AAGGTGATTGACAGAGATGGTTTTGAAGTAATGGA	1	5.51237e-11	NM_018034.2(WDR70)	XM_005248318.1(WDR70)
GCCCGGCTAGCTCAGTCGGTAGAGCATGAGA	GAAAAGGGGCAAAGATAATAAAGCTTGGAATTCTG	1	0.000928963	NM_003400.3(XPO1)	XM_005264544.1(XPO1)	XM_005264545.1(XPO1)	XM_005264546.1(XPO1)
GCCCGGCTAGCTCAGTCGGTAGAGCATGAGA	TAACCCTCAGAACAAAATCATCATTCCTTGTATTT	1	1.9826e-10	XM_005255777.1(NFAT5)	NM_138713.3(NFAT5)	NM_001113178.2(NFAT5)	NM_138714.3(NFAT5)	NM_006599.3(NFAT5)	NM_173214.2(NFAT5)
GCCCGGCTAGCTCAGTCGGTAGAGCATGAGA	AGCTGACTCCTGAGGAAGAGATTTAAACAAAAAAC	1	1.99668e-05	NM_001012.1(RPS8)	XM_005271099.1(RPS8)
GCCCGGCTAGCTCAGTCGGTAGAGCATGAGA	ACAAGGCGGCTATGGCAGAAACGCAGACCACCACA	1	9.22414e-09	NM_017620.2(ILF3)	NM_012218.3(ILF3)	XM_005259894.1(ILF3)	XM_005259895.1(ILF3)
GCCCGGCTAGCTCAGTCGGTAGAGCATGAGA	TAAGACTATGTACACATCCACTTCTGTTTGGAATT	1	1.99668e-05	NM_017845.3(COMMD8)
GCCCGGCTAGCTCAGTCGGTAGAGCATGAGA	ACAAATGCAGAAATCTGCCATC	1	0.000214585	NM_004398.3(DDX10)
GCCCGGCTAGCTCAGTCGGTAGAGCATGAGA	GAAGCTGCCTTTTCACTAGCTGAAGCCAAGTTCAC	1	5.51237e-11	NM_015994.3(ATP6V1D)
GCCCGGCTAGCTCAGTCGGTAGAGCATGAGA	TGAACCTGGCTCTGGGGATGAAAATGGGACTTGGA	1	9.22414e-09	NM_001037328.1(STAU1)	NM_004602.2(STAU1)	XM_005260524.1(STAU1)	NM_017453.2(STAU1)	XM_005260527.1(STAU1)	XM_005260525.1(STAU1)	XM_005260526.1(STAU1)	NM_017452.2(STAU1)	XM_005260528.1(STAU1)	NM_017454.2(STAU1)	XM_005260529.1(STAU1)
GCCCGGCTAGCTCAGTCGGTAGAGCATGAGA	ATCAAGCTCCTGGCCAATTACTTTGAGGTGGATGG	1	2.56466e-09	XM_005270747.1(AGO1)	XM_005270746.1(AGO1)	NM_012199.2(AGO1)
GCCCGGCTAGCTCAGTCGGTAGAGCATGAGA	TTAGTCTTGCATGCTTAATAAAAGTGCTGAGACTGT	1	1.65054e-11	NM_016480.3(PAIP2)	NM_001033112.1(PAIP2)	XM_005271998.1(PAIP2)	XM_005271999.1(PAIP2)
GCCCGGCTAGCTCAGTCGGTAGAGCATGAGA	TTCACGCCTCCATCAGAGTCTCAGCTGGTGGACTG	1	7.1307e-10	NM_015009.1(PDZRN3)	XM_005264718.1(PDZRN3)	XM_005264719.1(PDZRN3)	XM_005264717.1(PDZRN3)
GCCCGGCTAGCTCAGTCGGTAGAGCATGAGA	TAAGATGAATGGCTTTCTAGAAGGTGTTGCTTTTT	1	5.51237e-11	NM_198549.3(FAM73A)	NM_001270384.1(FAM73A)
GCCCGGCTAGCTCAGTCGGTAGAGCATGAGA	AACATTATCGATTATGTGCCCAACATTTTGAGACC	1	2.56466e-09	NM_004705.2(PRKRIR)
GCCCGGCTAGCTCAGTCGGTAGAGCATGAGA	AAATCTGAATGGAAGAGTGAGCCTTAATTTTAAAG	1	5.51237e-11	NM_024086.3(METTL16)	XM_005256801.1(METTL16)
GCCCGGCTAGCTCAGTCGGTAGAGCATGAGA	AAGGCCGTCACCAAGTACACCAGCGCTAAGTAAAC	1	5.51237e-11	NM_021058.3(HIST1H2BJ)	NM_080593.2(HIST1H2BK)	XM_005249464.1(HIST1H2BJ)	XR_241951.1(HIST1H2BJ)
GCCCGGCTAGCTCAGTCGGTAGAGCATGAGA	TGAACTTCATGAGCTCTTCAAGGAAGCTTGGAATT	1	4.29158e-07	XM_005268344.1(PLS3)	NM_001282338.1(PLS3)	NM_005032.6(PLS3)	NM_001282337.1(PLS3)	NM_001136025.4(PLS3)	XM_005278218.1(PLS3)	NM_001172335.2(PLS3)
GCCCGGCTAGCTCAGTCGGTAGAGCATGAGA	TTTCTACTGGTACCTTACCAATGAGGGTATCCAGTG	1	5.9364e-11	NM_001014.4(RPS10)	NM_001204091.1(RPS10)	NM_001203245.2(RPS10)	NR_026667.1(RPS10P7)	NM_001202470.2(RPS10-NUDT3)	XM_005249271.1(RPS10)
GCCCGGCTAGCTCAGTCGGTAGAGCATGAGA	TTTTGTTTTGTTTTGTAAAAATGATAAAACTTCAGA	1	1.65054e-11	NM_001270439.1(ARPC5)	NM_005717.3(ARPC5)
GCCCGGCTAGCTCAGTCGGTAGAGCATGAGA	ATTCGGGAATCTGTGAATCACATTGTAATTCCTGT	1	1.19322e-07	XM_005247790.1(PHC3)	XM_005247789.1(PHC3)	NM_024947.3(PHC3)
GCGCCGCTGGTGTAGTGGTATCATGCAAGATTC	CCAAAAGCAGAACCTACAGCAGCCGCAGTTTGGAATTCTCCGGTGCCAAGGCCCAGAATGC	1	4.39026e-06	NM_001933.4(DLST)	NR_033814.1(DLST)	NR_045209.1(DLST)
GCGCCGCTGGTGTAGTGGTATCATGCAAGATTC	CCATCGGCTGTTTTGGGAATGGCATGAAAGCATCTACCTTGGCGGGGGGGCTGGCGTTTTT	1	7.29467e-09	NM_015550.3(OSBPL3)	NR_104111.1(OSBPL3)	NM_145321.2(OSBPL3)	NM_145320.2(OSBPL3)	NM_145322.2(OSBPL3)	XM_005249698.1(OSBPL3)	NR_104112.1(OSBPL3)
GCGCCGCTGGTGTAGTGGTATCATGCAAGATTC	GTTAGACTCTTGCAGGGCTAAAACTCTTGGAATT	1	1.42479e-06	NM_005147.5(DNAJA3)	NM_001135110.2(DNAJA3)	XM_005255677.1(DNAJA3)
GCGCCGCTGGTGTAGTGGTATCATGCAAGATTC	CCACTTACATGATGACCGTGAAGGCGAAGGCAT	1	1.30606e-06	NM_005119.3(THRAP3)	XM_005271370.1(THRAP3)	XM_005271372.1(THRAP3)	XM_005271371.1(THRAP3)
GCGCCGCTGGTGTAGTGGTATCATGCAAGATTC	CCTCGCAGAGCTACACGCGGAGCAGGGCT	1	6.42502e-08	XM_005253900.1(ANAPC5)	NM_016237.4(ANAPC5)	NM_001137559.1(ANAPC5)	XM_005253901.1(ANAPC5)
GCGCCGCTGGTGTAGTGGTATCATGCAAGATTC	CCATCGGCTGGTTTGGGAAAGGCATGAAAGGATCTAATGTGGGGACGGCCTTTGAATTTCT	1	9.43625e-08	NM_015550.3(OSBPL3)	NR_104111.1(OSBPL3)	NM_145321.2(OSBPL3)	NM_145320.2(OSBPL3)	NM_145322.2(OSBPL3)	XM_005249698.1(OSBPL3)	NR_104112.1(OSBPL3)
GCGCCGCTGGTGTAGTGGTATCATGCAAGATTC	CCGTCGGCTGTTTGGGAAATGGCATGAAAGCATCTACTGTGGCGGGGGGCTGGTGATTTTG	1	2.01389e-14	NM_015550.3(OSBPL3)	NR_104111.1(OSBPL3)	NM_145321.2(OSBPL3)	NM_145320.2(OSBPL3)	NM_145322.2(OSBPL3)	XM_005249698.1(OSBPL3)	NR_104112.1(OSBPL3)
GCGCCGCTGGTGTAGTGGTATCATGCAAGATTC	CCGATTGCATGATAGTAGTAAACTAGTCTCCTTG	1	8.51459e-09	NM_021629.3(GNB4)
GCGCCGCTGGTGTAGTGGTATCATGCAAGATTC	CCAGAAGTGGAATCTTGATGAGCTGCCTTGGAA	1	4.69743e-06	NM_004396.3(DDX5)	XM_005276870.1(DDX5)	XM_005276871.1(DDX5)
GCGCCGCTGGTGTAGTGGTATCATGCAAGATTC	CCATTCCACAGTGAGAGTCTTAAAGATACAAAAT	1	3.96145e-07	NM_007202.3(AKAP10)
GCGCCGCTGGTGTAGTGGTATCATGCAAGATTC	CCACTGGATTCTTTGCATGCCACATAGCAGTGGA	1	3.96145e-07	XM_005255804.1(ZFP90)	XM_005255803.1(ZFP90)	XM_005255802.1(ZFP90)	NM_133458.2(ZFP90)
GCGCCGCTGGTGTAGTGGTATCATGCAAGATTC	CCAAAAGCAGAACCTACAGCAGCGGCAGTT	1	2.04159e-08	NM_001933.4(DLST)	NR_033814.1(DLST)	NR_045209.1(DLST)
GGGGGTGTAGCTCAGTGGTAGAG	AATTCTTTGCTGCCCTTCTGGTACACACTCT	1	1.06859e-06	NM_198335.3(GANAB)	NM_198334.2(GANAB)	NM_001278194.1(GANAB)	NM_001278193.1(GANAB)	NM_001278192.1(GANAB)
GGGGGTGTAGCTCAGTGGTAGAG	ATGGGCTCCCTGGGCTTCCTGACCCC	1	7.68202e-06	XM_005244777.1(NADK)	NM_001198993.1(NADK)	NM_023018.4(NADK)	NM_001198994.1(NADK)	XM_005244778.1(NADK)	XR_241040.1(NADK)	NM_001198995.1(NADK)
GCATTGGTGGTTCAGTGGTAGAA	GCCCTTTACCCTGAGCACCAC	1	0.000772034	NM_001099692.1(EIF5AL1)	NM_001970.4(EIF5A)	XM_005256509.1(EIF5A)	NM_001143761.1(EIF5A)	NM_001143762.1(EIF5A)	NM_001143760.1(EIF5A)
GCATTGGTGGTTCAGTGGTAGAA	GTCCCGTCTCAACGAAAATGAACGGCACCCTG	1	9.1786e-08	XM_005252757.1(CELF1)	XM_005252758.1(CELF1)	XM_005252756.1(CELF1)	NM_001172639.1(CELF1)
GCATTGGTGGTTCAGTGGTAGAA	ATAGCACTAAGTTTGGACCCCAATGACC	1	2.3116e-07	NM_016238.2(ANAPC7)	XM_005253903.1(ANAPC7)
GCATTGGTGGTTCAGTGGTAGAA	GCCCTTTACCCTGAGCACCACCCC	1	1.65777e-05	NM_001970.4(EIF5A)	XM_005256509.1(EIF5A)	NM_001143761.1(EIF5A)	NM_001143762.1(EIF5A)	NM_001143760.1(EIF5A)
GCATTGGTGGTTCAGTGGTAGAA	GAAATGCTGACCACCAACGTGCCGGCAAT	1	2.98927e-06	XM_005257113.1(DHX8)	NM_004941.1(DHX8)	XM_005257114.1(DHX8)
GCATTGGTGGTTCAGTGGTAGAA	GTCCCGTCTCAAAGAAAATGAACAGCACCCTG	1	9.1786e-08	XM_005252757.1(CELF1)	XM_005252758.1(CELF1)	XM_005252756.1(CELF1)	NM_001172639.1(CELF1)
GCATTGGTGGTTCAGTGGTAGAA	GTCCCGTCTCAAAGAAAATGAACGGCAACCTG	1	9.1786e-08	XM_005252757.1(CELF1)	XM_005252758.1(CELF1)	XM_005252756.1(CELF1)	NM_001172639.1(CELF1)
GCATTGGTGGTTCAGTGGTAGAA	GTCCCGCCTCAAAGAAAATGAACGGCACCCTG	1	9.1786e-08	XM_005252757.1(CELF1)	XM_005252758.1(CELF1)	XM_005252756.1(CELF1)	NM_001172639.1(CELF1)
GCATTGGTGGTTCAGTGGTAGAA	GTCCCGTCTCAAAGAAAATGAACCGCACCCTG	1	9.1786e-08	XM_005252757.1(CELF1)	XM_005252758.1(CELF1)	XM_005252756.1(CELF1)	NM_001172639.1(CELF1)
GCATTGGTGGTTCAGTGGTAGAA	CGTGAACCACCTGCGCTGCCTCCGGAATTCTCGGGTGCCAAGGCCAGGAATGCCGAGACCGATCTCGTATG	1	0.000933198	XM_005252100.1(SH3GLB2)	XM_005252098.1(SH3GLB2)	XM_005252101.1(SH3GLB2)	NM_020145.2(SH3GLB2)	XM_005252099.1(SH3GLB2)	XM_005252097.1(SH3GLB2)
GCATTGGTGGTTCAGTGGTAGAA	CGTGAACCACCTGCGCTGCCT	1	0.000772034	XM_005252100.1(SH3GLB2)	XM_005252098.1(SH3GLB2)	XM_005252101.1(SH3GLB2)	NM_020145.2(SH3GLB2)	XM_005252099.1(SH3GLB2)	XM_005252097.1(SH3GLB2)
GCATTGGTGGTTCAGTGGTAGAA	GAAATGCTGACCACCAACGTGCCGGAAAT	1	6.42502e-08	XM_005257113.1(DHX8)	NM_004941.1(DHX8)	XM_005257114.1(DHX8)
GCATTGGTGGTTCAGTGGTAGAA	GTCCCGTCTCAAAGAACATGAACGGCACCCTG	1	9.1786e-08	XM_005252757.1(CELF1)	XM_005252758.1(CELF1)	XM_005252756.1(CELF1)	NM_001172639.1(CELF1)
GCATTGGTGGTTCAGTGGTAGAA	GTCCCGTCTCAAAGAAAATGAACGGCACCCCG	1	2.55199e-08	XM_005252757.1(CELF1)	XM_005252758.1(CELF1)	XM_005252756.1(CELF1)	NM_001172639.1(CELF1)
GGTAGCGTGGCCGAGCGGTCTAAG	CCCGGCCCGCGTCTCGAAGGGGCACCTGTGAACTCAAAAGGCTCTTTTCAGAGCCACT	1	8.74157e-23	NM_001040874.1(HIST2H2AA4)
TCCCTGGTCTAGTGGTTAGGAT	ATCAGTCTAGCTCTAGGGGCAGATAGTCCTTCCACTGACTTGGG	1	8.83895e-16	NM_001007561.2(IRGQ)
GCATGGGTGGTTCAGTGGTAGAATTCTCGCCTG	GTAAACAGGAGATCCTGGGTTCGTATCCCAGCGG	1	8.51459e-09	NM_025099.5(CTC1)	NR_046431.1(CTC1)
GCATGGGTGGTTCAGTGGTAGAATTCTCGCCTG	CCACAGGCGAGAACCCTCTGCAGGTCCGGAATT	1	4.69743e-06	NM_001009.3(RPS5)
GCATGGGTGGTTCAGTGGTAGAATTCTCGCCTG	CCACAAAGATGGGCAAGCCCAGACCCTCCAGAACCACTCAGGC	1	1.40864e-13	XM_005260573.1(CHD6)	XM_005260574.1(CHD6)	NM_032221.4(CHD6)	XM_005260575.1(CHD6)
GCATGGGTGGTTCAGTGGTAGAATTCTCGCCTG	CCACAGAGCCTGCTGGGCACAGAGTTCGAGTTG	1	3.63133e-07	NM_001080495.2(TNRC18)
GCATGGGTGGTTCAGTGGTAGAATTCTCGCCTG	CCATAATGCAGAGTGAGAACTTTCCCTACCTGG	1	3.63133e-07	NM_002520.6(NPM1)	XM_005265919.1(NPM1)	NM_199185.3(NPM1)
GCATGGGTGGTTCAGTGGTAGAATTCTCGCCTG	CCAGGCGTGAGCCACTGCACCCGGC	1	6.14561e-06	XM_005252917.1(ARHGAP1)
GCATGGGTGGTTCAGTGGTAGAATTCTCGCCTG	CCGTGATGCAGGTGAAGACATTCAGTGAAGCTT	1	7.80504e-09	NM_001199849.1(DAP3)	NM_033657.2(DAP3)	NM_004632.3(DAP3)	NM_001199851.1(DAP3)	XM_005245479.1(DAP3)	XM_005245481.1(DAP3)
GCATGGGTGGTTCAGTGGTAGAATTCTCGCCTG	CCACAGAAATGACTGTGGTGTGGCGGGAGTGAG	1	3.63133e-07	NM_001145776.1(FKBP5)	NM_004117.3(FKBP5)	NM_001145775.1(FKBP5)
GCATGGGTGGTTCAGTGGTAGAATTCTCGCCTG	CCCGATGGCGAGATTACGGCGCCCTGGCATGGA	1	3.63133e-07	NM_004565.2(PEX14)	XM_005263468.1(PEX14)	XM_005263470.1(PEX14)	XM_005263469.1(PEX14)
GCATGGGTGGTTCAGTGGTAGAATTCTCGCCTG	CCACATGTTCCAATATGATTCCACCCATGGCCGGAATTCTCGGGTGCCAAGGCCCGGAATG	1	3.39388e-07	NM_002046.4(GAPDH)	XM_005253678.1(GAPDH)	NM_001256799.1(GAPDH)
GCATGGGTGGTTCAGTGGTAGAATTCTCGCCTG	CCACAGGTGGGAATTGAACCATGAGAACTGGAAT	1	6.62891e-05	XM_005247452.1(LPP)	XM_005247451.1(LPP)	XM_005247448.1(LPP)	XM_005247447.1(LPP)	XM_005247446.1(LPP)	XM_005247445.1(LPP)	NM_001167672.1(LPP)	NM_001167671.1(LPP)	NM_005578.3(LPP)
GCATGGGTGGTTCAGTGGTAGAATTCTCGCCTG	GAAATCCATTGGGGTTTCCCCGCGCAGGTTTGGA	1	1.42479e-06	NM_025099.5(CTC1)	NR_046431.1(CTC1)
GCATGGGTGGTTCAGTGGTAGAATTCTCGCCTG	CCACAAATTGGTGAGACGCCACTCCATGCAGACTGAGCGGAATTCTCGGGTGGCAAGGCCAGGAA	1	1.73739e-10	NM_001039888.3(ANKRD34A)	XM_005277391.1(ANKRD34A)	XM_005272953.1(ANKRD34A)
GCATGGGTGGTTCAGTGGTAGAATTCTCGCCTG	CCACAAGTTGGCAGGAACATTATACATGGCAGGG	1	3.06239e-08	NM_198175.1(NME1)	NM_000269.2(NME1)
GCATGGGTGGTTCAGTGGTAGAATTCTCGCCTG	CCCTGCGAGAAACACCCAAGAATGATCAATTGG	1	1.00965e-07	NM_001007025.1(GOSR1)	NM_001007024.1(GOSR1)	NM_004871.2(GOSR1)
GCATGGGTGGTTCAGTGGTAGAATTCTCGCCTG	CCACTCCAGTTGAGGCGACAGAGTGAGACCCTG	1	4.69743e-06	NM_001284516.1(IKZF3)	NM_001284515.1(IKZF3)	NM_001284514.1(IKZF3)	NM_001257414.1(IKZF3)	NM_001257413.1(IKZF3)	NM_001257412.1(IKZF3)	NM_001257411.1(IKZF3)	NM_001257410.1(IKZF3)	NM_001257409.1(IKZF3)	NM_001257408.1(IKZF3)	NM_183232.2(IKZF3)	NM_183231.2(IKZF3)	NM_183230.2(IKZF3)	NM_183229.2(IKZF3)	NM_183228.2(IKZF3)	NM_012481.4(IKZF3)	XM_005250368.1(SPDYE5)	XM_005250370.1(SPDYE5)	XM_005250369.1(SPDYE5)
GCATGGGTGGTTCAGTGGTAGAATTCTCGCCTG	CCACCCTTCGAGCAGGTGGTCGCCAGCTTTCTCC	1	8.51459e-09	NM_205846.1(PRELID2)	NM_138492.4(PRELID2)	NM_182960.2(PRELID2)
GCATGGGTGGTTCAGTGGTAGAATTCTCGCCTG	CCACAAAATGGATTCCACTGAGCCACCCTACAGCCAGAAGATAT	1	5.31968e-13	NM_001402.5(EEF1A1)	XM_005248667.1(EEF1A1)	XM_005248666.1(EEF1A1)
GCATGGGTGGTTCAGTGGTAGAATTCTCGCCTG	CAGGGAACTATGCCACCGTTATCCCCATAACCC	1	1.30606e-06	NM_033301.1(RPL8)	NM_000973.3(RPL8)	XM_005272332.1(RPL8)
GCCGAAATAGCTCAGTTGGGAGAGC	TCCAGCTGGCCATCCGCAACGACGAGGAACTTGGAATTCTC	1	1.27677e-08	NM_001040874.1(HIST2H2AA4)	NM_003517.2(HIST2H2AC)
GGTCCCATGGTGTAATGGTTAGCACTCTGGACT	TAAGATCGACGTGTACCACTACGAGGTGGACATC	1	1.83009e-10	XM_005270747.1(AGO1)	XM_005270746.1(AGO1)	NM_012199.2(AGO1)
GGTAGTGTGGCCGAGCG	TTTTTTTGCTTGGCGAAAACACTACAAAGGCTGGGAATCGGAATTCTCGGGTGCCAAGGCCAGGAATGCCGAGACCG	1	4.82723e-12	NM_005346.4(HSPA1B)	XM_005274969.1(HSPA1B)	XM_005275397.1(HSPA1B)	XM_005272812.1(HSPA1B)	XM_005274857.1(HSPA1B)	XM_005249069.1(HSPA1B)
GGTAGTGTGGCCGAGCG	TTTTTTTGCTTGGCGAAAACACTACAAAGGCTGGGAAT	1	1.45822e-12	NM_005346.4(HSPA1B)	XM_005274969.1(HSPA1B)	XM_005275397.1(HSPA1B)	XM_005272812.1(HSPA1B)	XM_005274857.1(HSPA1B)	XM_005249069.1(HSPA1B)
ACCAGGATGGCCGAGTG	ATGGCTTCCAGCACTGTCCCGG	1	0.000214585	NM_001134493.1(TOMM6)
ACCAGGATGGCCGAGTG	ATAGCAATCGGTGAAGCATTACTGTACGAAGTCTGTTTTCAGGCTTTGG	1	1.81832e-18	NM_207361.4(FREM2)
ACCAGGATGGCCGAGTG	ATATCCCTACTCGGTCATACTGGACTGGCTTC	1	9.1786e-08	NM_001207067.1(BZW1)	NM_001207069.1(BZW1)	XM_005246979.1(BZW1)	NM_014670.3(BZW1)
ACCAGGATGGCCGAGTG	ATATCCCTACTCGGTCATACTGGACTGGCTTTTTGGATTCTTCGGGGTCAAAGCCAAGAATGCCGAGACCGCTCTCG	1	1.74851e-06	NM_001207067.1(BZW1)	NM_001207069.1(BZW1)	XM_005246979.1(BZW1)	NM_014670.3(BZW1)
ACCAGGATGGCCGAGTG	ATCCTACTCGGTCATACTGGACTGGAA	1	3.31553e-05	NM_001207067.1(BZW1)	NM_001207069.1(BZW1)	XM_005246979.1(BZW1)	NM_014670.3(BZW1)
ACCAGGATGGCCGAGTG	ACTTGGCTTGGCTTACAGTGGAAATCATTGCCTGCTTTAACTCGAATCCG	1	5.28733e-14	XM_005264006.1(RANBP2)	XM_005264004.1(RANBP2)	XM_005264003.1(RANBP2)	XM_005264002.1(RANBP2)	XM_005264007.1(RANBP2)	XM_005264005.1(RANBP2)	XM_005263818.1(RGPD5)	XM_005263819.1(RGPD5)	XM_005263745.1(RGPD8)	XM_005263822.1(RGPD5)	XM_005263748.1(RGPD8)	XM_005263821.1(RGPD5)	XM_005263820.1(RGPD5)	XM_005263755.1(RGPD6)	XM_005263754.1(RGPD6)	XM_005263747.1(RGPD8)	XM_005263746.1(RGPD8)	XM_005264535.1(RGPD2)	XM_005264314.1(RGPD1)	XM_005264534.1(RGPD2)
ACCAGGATGGCCGAGTG	ATTTTGCATTTGGACTCAGCCATCCATTAAGAACCCGGAATTCTCGGGT	1	1.84423e-08	XM_005256044.1(VPS35)	XM_005256045.1(VPS35)	NM_018206.4(VPS35)
ACCAGGATGGCCGAGTG	ATATCCCTACTCGGTCATACTGGACTG	1	3.31553e-05	NM_001207067.1(BZW1)	NM_001207069.1(BZW1)	XM_005246979.1(BZW1)	NM_014670.3(BZW1)
ACCAGGATGGCCGAGTG	AACTGGTTTGTCCTGGCGGGGAATTGG	1	0.000119248	XM_005251061.1(YWHAZ)	XM_005251062.1(YWHAZ)	NM_001135701.1(YWHAZ)	XM_005251063.1(YWHAZ)	NM_001135700.1(YWHAZ)	NM_001135702.1(YWHAZ)	NM_001135699.1(YWHAZ)	NM_003406.3(YWHAZ)	XM_005251060.1(YWHAZ)	NM_145690.2(YWHAZ)	XM_005251064.1(YWHAZ)
ACCAGGATGGCCGAGTG	ACTTGGCTTGGCTTACAGTGGAATTCATTGCCTGCTTTACCTGGAATCCG	1	5.25005e-19	XM_005264006.1(RANBP2)	XM_005264004.1(RANBP2)	XM_005264003.1(RANBP2)	XM_005264002.1(RANBP2)	XM_005264007.1(RANBP2)	XM_005264005.1(RANBP2)	XM_005263818.1(RGPD5)	XM_005263819.1(RGPD5)	XM_005263745.1(RGPD8)	XM_005263822.1(RGPD5)	XM_005263748.1(RGPD8)	XM_005263821.1(RGPD5)	XM_005263820.1(RGPD5)	XM_005263755.1(RGPD6)	XM_005263754.1(RGPD6)	XM_005263747.1(RGPD8)	XM_005263746.1(RGPD8)	XM_005264535.1(RGPD2)	XM_005264314.1(RGPD1)	XM_005264534.1(RGPD2)
GTTTCCGTAGTGTAGTGGTCATCAC	AGCTGTGGCCCTGGATACGGAGATCCCTAATGAGCTTCCAT	1	3.52488e-14	NM_004964.2(HDAC1)	XM_005270791.1(HDAC1)
GGCCTCGTGGCGCAACGGTA	AGATCAAGTTCCCGCTGCCCCACC	1	1.65777e-05	NM_000980.3(RPL18A)	XM_005260016.1(RPL18A)
TCCCTGGTGGTCTAGTGGTTAG	ATGAGGCCCTAGAGCTCCGGGACAATGATAAGACTCGCTATATGG	1	2.57458e-16	NM_001428.3(ENO1)	XM_005263431.1(ENO1)
TCCCTGGTGGTCTAGTGGTTAG	AGGCCCTGGCCATCCGGAGCTT	1	0.000771784	NM_001271641.1(MTCH1)	NM_014341.2(MTCH1)	XM_005248978.1(MTCH1)	XM_005248979.1(MTCH1)	XM_005248980.1(MTCH1)
TCCCTGGTGGTCTAGTGGTTAG	AGCCTGGACTCCAGCGACT	1	0.00999337	NM_001145033.1(C11orf96)
TCCCTGGTGGTCTAGTGGTTAG	AGCACAGCATCACCGCGCAGGA	1	0.000214585	XM_005255771.1(NUTF2)	NM_005796.1(NUTF2)
TCCCTGGTGGTCTAGTGGTTAG	AAGGAAGGCATTCCCCCCGACC	1	0.000214585	NM_001281720.1(UBB)	NM_001281718.1(UBB)	NM_001281719.1(UBB)	NM_001281717.1(UBB)	NM_001281716.1(UBB)	NM_018955.3(UBB)
TCCCTGGTGGTCTAGTGGTTAG	AATCCTGGACCACCAGGCCC	1	0.00277763	XM_005271310.1(FUBP1)	XR_246303.1(FUBP1)	NM_003902.3(FUBP1)	XM_005271309.1(FUBP1)	XR_246301.1(FUBP1)	XR_246302.1(FUBP1)
TCCCTGGTGGTCTAGTGGTTAG	ATGCTCGAGCGTTCAACACAGACCACCAGACC	1	1.97281e-09	NM_001164269.1(RAD51)	NM_133487.3(RAD51)	NM_002875.4(RAD51)	NM_001164270.1(RAD51)
TCCCTGGTGGTCTAGTGGTTAG	CTCGGTCTACTAAGACCACCAGGGTT	1	2.13589e-06	NM_001286060.1(RAB30)	NM_001286059.1(RAB30)	NM_001286061.1(RAB30)	NM_014488.4(RAB30)	XM_005273914.1(RAB30)	XM_005273912.1(RAB30)	XM_005273913.1(RAB30)
TCCCTGGTGGTCTAGTGGTTAG	CCTTTTTGTGGCCCCAGGGCTG	1	0.00277583	XM_005253267.1(ATG13)	XM_005253265.1(ATG13)	XM_005253264.1(ATG13)	XM_005253262.1(ATG13)	NM_001142673.2(ATG13)	NM_014741.4(ATG13)	NM_001205119.1(ATG13)	NM_001205121.1(ATG13)	NM_001205120.1(ATG13)	XM_005253266.1(ATG13)	XM_005253263.1(ATG13)	NM_001205122.1(ATG13)	XM_005253268.1(ATG13)
TCCCTGGTGGTCTAGTGGTTAG	CTCGGTCTACTAAGACCACCAG	1	0.000214585	NM_001286060.1(RAB30)	NM_001286059.1(RAB30)	NM_001286061.1(RAB30)	NM_014488.4(RAB30)	XM_005273914.1(RAB30)	XM_005273912.1(RAB30)	XM_005273913.1(RAB30)
TCCCTGGTGGTCTAGTGGTTAG	AAGATATGTTTAAGAGTGCCATCATGGAAGAAAATGAAAGAGAT	1	8.83895e-16	NM_001123329.1(ZBTB1)	XM_005267410.1(ZBTB1)	XM_005267411.1(ZBTB1)	XM_005267412.1(ZBTB1)	NM_014950.2(ZBTB1)
TCCCTGGTGGTCTAGTGGTTAG	CTGGACCACCAGCCCCAGCAAG	1	0.000214585	NM_002046.4(GAPDH)	XM_005253678.1(GAPDH)	NM_001256799.1(GAPDH)
TCCCTGGTGGTCTAGTGGTTAG	AATCCTGGACCACCAGGCCCTG	1	0.00277583	XM_005271310.1(FUBP1)	XR_246303.1(FUBP1)	NM_003902.3(FUBP1)	XM_005271309.1(FUBP1)	XR_246301.1(FUBP1)	XR_246302.1(FUBP1)
TCCCTGGTGGTCTAGTGGTTAG	AAAGTGACCACCAAGGCCAGTAAGTACGGGAAAAA	1	5.51237e-11	NM_024830.3(LPCAT1)	XM_005248374.1(LPCAT1)	XM_005248373.1(LPCAT1)	XM_005248375.1(LPCAT1)
TCCCTGGTGGTCTAGTGGTTAG	AATTCAGGAAAATATGGCTGAACAAAAGAATAATTTTTGGAATT	1	4.14156e-09	NM_014660.3(PHF14)	XM_005249910.1(PHF14)	XM_005249909.1(PHF14)	XM_005249908.1(PHF14)	NR_033435.1(PHF14)	XM_005249911.1(PHF14)	NR_033436.1(PHF14)
TCCCTGGTGGTCTAGTGGTTAG	ACTTTTACGACAACTACTTTGACCTGCCAGGAGCT	1	5.51237e-11	NM_152729.2(NT5DC1)
TCCCTGGTGGTCTAGTGGTTAG	ACAACAAGCGCTCGACCCTCACCTCCAGGGAGAT	1	8.51459e-09	XM_005249441.1(HIST1H2BO)	NM_003519.3(HIST1H2BL)	NM_003520.3(HIST1H2BN)	NM_003527.4(HIST1H2BO)	NM_003523.2(HIST1H2BE)	NM_003526.2(HIST1H2BC)	NM_021063.3(HIST1H2BD)	NM_021058.3(HIST1H2BJ)	NM_080593.2(HIST1H2BK)	XR_241927.1(HIST1H2BN)	XM_005249438.1(HIST1H2BN)	XM_005249039.1(HIST1H2BD)	XM_005249464.1(HIST1H2BJ)	XM_005249440.1(HIST1H2BC)	XR_241951.1(HIST1H2BJ)	NM_138720.2(HIST1H2BD)
TCCCTGGTGGTCTAGTGGTTAG	AGCCAGCCGGTTGCAGCGTTGGATTGTGCCGGCTAAGACCTGCCAGGGAGAT	1	4.35917e-20	NM_005049.2(PWP2)
TCCCTGGTGGTCTAGTGGTTAG	CTGTGGCCACTGTGGATTTTTCGCAAGAACATTAATAAACT	1	3.52488e-14	NM_001142284.1(RPS24)	NM_001142283.1(RPS24)	NM_001142282.1(RPS24)	NM_033022.3(RPS24)	NM_001026.4(RPS24)
TCCCTGGTGGTCTAGTGGTTAG	AAGGAAGGCATTCCCCCCGACCAGCAGAGGCTTGGAAATCTCGGGTGCCAAAGGCCCGAAAACCGCGACACA	1	9.46335e-09	NM_001281720.1(UBB)	NM_001281718.1(UBB)	NM_001281719.1(UBB)	NM_001281717.1(UBB)	NM_001281716.1(UBB)	NM_018955.3(UBB)
TCCCTGGTGGTCTAGTGGTTAG	CAACCCTAGGATACTTATCCTGTGAGGAACC	1	0.0023131	NM_006631.3(ZNF266)	NM_001271314.1(ZNF266)
TCCCTGGTGGTCTAGTGGTTAG	TAGCCACATCTTGTTTGCAGATAAGAAAGGAAGCTTGGAATTCT	1	8.90171e-11	NM_005204.3(MAP3K8)	XM_005252366.1(MAP3K8)
TCCCTGGTGGTCTAGTGGTTAG	CTGGACCACCAGCCCCAGCAAGAGC	1	6.14561e-06	NM_002046.4(GAPDH)	XM_005253678.1(GAPDH)	NM_001256799.1(GAPDH)
TCCCTGGTGGTCTAGTGGTTAG	ACAAGCCACCTGGGACACGCAGTACTCCCGGGATTCTCGGGTGGCAAAGCCCAGAATGCCCAGACACACAGC	1	2.04846e-05	NM_001258038.1(SPRY1)	XM_005262686.1(SPRY1)	NM_199327.2(SPRY1)	NM_001258039.1(SPRY1)	NM_005841.2(SPRY1)
TCCCTGGTGGTCTAGTGGTTAG	TTTTGGGTCTGGATCTCCCTGG	1	0.000214585	XM_005259819.1(LPHN1)	XM_005259818.1(LPHN1)	NM_001008701.2(LPHN1)	NM_014921.4(LPHN1)
TCCCTGGTGGTCTAGTGGTTAG	AGCCAGCCGGTTGCAGCGTTGGATTGTGCCGGCTAAGACCTGCCCGGGAGATTGGGATTCTCGGGTGGCCAG	1	9.3304e-19	NM_005049.2(PWP2)
TCCCTGGTGGTCTAGTGGTTAG	CAACCCTAGGAAACTAATACTGTGAGGAACT	1	6.38594e-09	NM_006631.3(ZNF266)	NM_001271314.1(ZNF266)
TCCCTGGTGGTCTAGTGGTTAG	AAAGTGACCACCAAGGCCAGTAAGTA	1	2.13589e-06	NM_024830.3(LPCAT1)	XM_005248374.1(LPCAT1)	XM_005248373.1(LPCAT1)	XM_005248375.1(LPCAT1)
TCCCTGGTGGTCTAGTGGTTAG	AGTGCTGATGTCACTGCCTCTACTTACCACCAGGG	1	1.9826e-10	XM_005251556.1(NOL6)
TCCCTGGTGGTCTAGTGGTTAG	AAAGTCTCATCGCCACCAGGGTCTAGGAATTCTCGGGTGCCAAGGCCAGGAATGCCGAGACCGATATCGTAT	1	0.000953054	NM_007359.4(CASC3)	XM_005257163.1(CASC3)	XM_005257164.1(CASC3)
TCCCTGGTGGTCTAGTGGTTAG	CACCCGCATCCCCAAGGTGCTG	1	0.00277583	XM_005274969.1(HSPA1B)	XM_005275397.1(HSPA1B)	XM_005272812.1(HSPA1B)	XM_005275395.1(HSPA1A)	XM_005275396.1(HSPA1A)	XM_005274968.1(HSPA1A)	XM_005272811.1(HSPA1A)	XM_005275402.1(HSPA1L)	XM_005275401.1(HSPA1L)	XM_005275400.1(HSPA1L)	XM_005275399.1(HSPA1L)	XM_005272817.1(HSPA1L)	XM_005272816.1(HSPA1L)	XM_005272815.1(HSPA1L)	XM_005272814.1(HSPA1L)	XM_005272813.1(HSPA1L)	XM_005274862.1(HSPA1L)	XM_005274861.1(HSPA1L)	XM_005274860.1(HSPA1L)
TCCCTGGTGGTCTAGTGGTTAG	AAAGTCTCATCGCCACCAGGGTCT	1	5.96239e-05	NM_007359.4(CASC3)	XM_005257163.1(CASC3)	XM_005257164.1(CASC3)
TCCCTGGTGGTCTAGTGGTTAG	CCCTCCTCTGCACTCCCACCTGACACACCAGGCGCC	1	5.9364e-11	NM_001664.2(RHOA)	XM_005265116.1(RHOA)
TCCCTGGTGGTCTAGTGGTTAG	CTGTGGCCACTTTGGATTTTTCGCCAGAACATTAATAAACTTGGTATTCTCGGGGGCCAAGGCCAGGAAAGC	1	2.03401e-10	NM_001142284.1(RPS24)	NM_001142283.1(RPS24)	NM_001142282.1(RPS24)	NM_033022.3(RPS24)	NM_001026.4(RPS24)
TCCCTGGTGGTCTAGTGGTTAG	AAGACCATCTGGGACGGCGAGGCGACAGGCTGGAATTCTTGGGTGGCAAGGCCAGGAACGACGACAACGCACTCCT	1	7.98152e-05	NM_175875.4(SIX5)
TCCCTGGTGGTCTAGTGGTTAG	ATCAGAATTTCACCAGGGAGT	1	0.000772034	XM_005267956.1(RBM25)	XM_005267955.1(RBM25)	NM_021239.2(RBM25)
TCCCTGGTGGTCTAGTGGTTAG	TACTGGAAGCCACTGATAGGGGACACTTCACT	1	1.97281e-09	XM_005263831.1(CCNT2)	NR_037649.1(CCNT2)	NM_058241.2(CCNT2)	NM_001241.3(CCNT2)	XM_005263830.1(CCNT2)	XM_005263832.1(CCNT2)	XM_005263834.1(CCNT2)
TCCCTGGTGGTCTAGTGGTTAG	AAAGTGACCACCAAGGCCAGTAAGGACGGGAAAAAA	1	7.67921e-10	NM_024830.3(LPCAT1)	XM_005248374.1(LPCAT1)	XM_005248373.1(LPCAT1)	XM_005248375.1(LPCAT1)
TCCCTGGTGGTCTAGTGGTTAG	CGGTGGCCACTGTGGATTTTTTGGAAGAACATTAATAAAAT	1	1.27677e-08	NM_001142284.1(RPS24)	NM_001142283.1(RPS24)	NM_001142282.1(RPS24)	NM_033022.3(RPS24)	NM_001026.4(RPS24)
TCCCTGGTGGTCTAGTGGTTAG	ACAAGCCACCTGGGGCATGCAGTACTCC	1	1.07548e-05	NM_001258038.1(SPRY1)	XM_005262686.1(SPRY1)	NM_199327.2(SPRY1)	NM_001258039.1(SPRY1)	NM_005841.2(SPRY1)
TCCCTGGTGGTCTAGTGGTTAG	TTAAGGTCTCCCTCAAGAGGCTAGCCATTGTGTGCTGGGGGAAG	1	1.92688e-07	XM_005270747.1(AGO1)	XM_005270746.1(AGO1)	NM_012199.2(AGO1)
TCCCTGGTGGTCTAGTGGTTAG	CACCCGCATCCCCAAGGTGC	1	0.00277763	XM_005274969.1(HSPA1B)	XM_005275397.1(HSPA1B)	XM_005272812.1(HSPA1B)	XM_005275395.1(HSPA1A)	XM_005275396.1(HSPA1A)	XM_005274968.1(HSPA1A)	XM_005272811.1(HSPA1A)	XM_005275402.1(HSPA1L)	XM_005275401.1(HSPA1L)	XM_005275400.1(HSPA1L)	XM_005275399.1(HSPA1L)	XM_005272817.1(HSPA1L)	XM_005272816.1(HSPA1L)	XM_005272815.1(HSPA1L)	XM_005272814.1(HSPA1L)	XM_005272813.1(HSPA1L)	XM_005274862.1(HSPA1L)	XM_005274861.1(HSPA1L)	XM_005274860.1(HSPA1L)
TCCCTGGTGGTCTAGTGGTTAG	TGTTTTATCTTAACCACCAGATCATTCCTTCTGTAGCTCAGGAGAGCACCCCTCCACCC	1	6.95072e-24	NM_021130.3(PPIA)	XM_005249791.1(PPIA)
TCCCTGGTGGTCTAGTGGTTAG	ACAAGCCACCTGGGACATGCAGTAATCC	1	1.07548e-05	NM_001258038.1(SPRY1)	XM_005262686.1(SPRY1)	NM_199327.2(SPRY1)	NM_001258039.1(SPRY1)	NM_005841.2(SPRY1)
TCCCTGGTGGTCTAGTGGTT	CGAGTATGAGAAGGCCTCCAAGGAGCTC	1	1.07548e-05	NM_004911.4(PDIA4)
TCCCTGGTGGTCTAGTGGTT	GGTGGCGAACCCAGTGACCCAAGGAC	1	9.93732e-05	NM_001185077.1(ARHGDIA)	NM_004309.4(ARHGDIA)	NM_001185078.1(ARHGDIA)	XM_005256367.1(ARHGDIA)	XM_005256366.1(ARHGDIA)	XM_005256365.1(ARHGDIA)
TCCCTGGTGGTCTAGTGGTT	TCGCAGGCGAGGCTTTCCGCCTGGCGCATTAAGAGCTCGACCATCACCTCCAAGGAGAA	1	4.24287e-11	NM_021063.3(HIST1H2BD)	XM_005249039.1(HIST1H2BD)	NM_138720.2(HIST1H2BD)
TCCCTGGTGGTCTAGTGGTT	TTTTTCTGGATCCCAGTGGC	1	0.00277763	NM_015913.3(TXNDC12)
TCCCTGGTGGTCTAGTGGTT	CGCGTCCCACCCAACCCGCCAGGG	1	1.65777e-05	NM_015651.1(PHF19)	XM_005251906.1(PHF19)	XM_005251905.1(PHF19)	XM_005251907.1(PHF19)
TCCCTGGTGGTCTAGTGGTT	CCTCCGCCCTATGGACCCCAGGGG	1	1.65777e-05	XM_005275595.1(PRRC2A)	XM_005275291.1(PRRC2A)	XM_005275462.1(PRRC2A)	XM_005275032.1(PRRC2A)	NM_004638.3(PRRC2A)	XM_005275167.1(PRRC2A)	XM_005272878.1(PRRC2A)	NM_080686.2(PRRC2A)	XM_005275596.1(PRRC2A)	XM_005275463.1(PRRC2A)	XM_005275168.1(PRRC2A)	XM_005275033.1(PRRC2A)	XM_005249392.1(PRRC2A)	XM_005272879.1(PRRC2A)
TCCCTGGTGGTCTAGTGGTT	GAGGACCACCAGCAAAGGGAGACCAAAGAGAATGACC	1	4.91691e-12	NM_024734.3(CLMN)	XR_245721.1(CLMN)	XM_005268064.1(CLMN)	XR_245722.1(CLMN)	XM_005268065.1(CLMN)
TCCCTGGTGGTCTAGTGGTT	TGTCTGGACCTCAGGAGGCAGAGAAATT	1	8.31399e-07	XM_005256841.1(COPS3)	XM_005256840.1(COPS3)	XM_005256837.1(COPS3)	XM_005256842.1(COPS3)	NM_003653.3(COPS3)	NM_001199125.1(COPS3)	XM_005256839.1(COPS3)	XM_005256838.1(COPS3)
TCCCTGGTGGTCTAGTGGTT	TGCGCAGCCGGATCGAACACCAGGGGGAC	1	6.42502e-08	XM_005252024.1(ODF2)	XM_005252026.1(ODF2)	XM_005252028.1(ODF2)	XM_005252014.1(ODF2)	XM_005252027.1(ODF2)	XM_005252023.1(ODF2)	XM_005252015.1(ODF2)	XM_005252018.1(ODF2)	XM_005252025.1(ODF2)	XM_005252017.1(ODF2)	XM_005252022.1(ODF2)	XM_005252019.1(ODF2)	XM_005252029.1(ODF2)	XM_005252021.1(ODF2)	XM_005252020.1(ODF2)	XM_005252013.1(ODF2)	XM_005252016.1(ODF2)	XM_005252012.1(ODF2)	XM_005252030.1(ODF2)	XM_005252011.1(ODF2)
TCCCTGGTGGTCTAGTGGTT	GGAGACTCACCAGTTGGCAGAATT	1	1.65777e-05	NM_016333.3(SRRM2)	XR_243270.1(SRRM2)	XM_005255226.1(SRRM2)	XM_005255225.1(SRRM2)	XR_243271.1(SRRM2)	XM_005255227.1(SRRM2)
TCCCTGGTGGTCTAGTGGTT	GTGGACCACCAGACAGGCCCCATTGTGTGGGGGGAGCCAGGGACCAATGGCCAGC	1	1.03387e-21	NM_000175.3(GPI)	NM_001184722.1(GPI)	XM_005258763.1(GPI)	XM_005258764.1(GPI)
TCCCTGGTGGTCTAGTGGTT	CTGCCATGACCCCAGGGCCTGGAA	1	0.00997719	NM_006465.2(ARID3B)	XM_005254129.1(ARID3B)
TCCCTGGTGGTCTAGTGGTT	GGGTTTGACCACAAGATCACAGGGAAGCAGTTCT	1	8.51459e-09	NM_001284499.1(SLC43A2)	NM_152346.2(SLC43A2)	NM_001284498.1(SLC43A2)	XM_005256446.1(SLC43A2)
TCCCTGGTGGTCTAGTGGTT	GTTTGGAGAAGAGCAAGGAGACCACCAA	1	1.07548e-05	XM_005250617.1(TRRAP)	NM_001244580.1(TRRAP)	NM_003496.3(TRRAP)
TCCCTGGTGGTCTAGTGGTT	TTCCATAAAGCTATCAGAAGAAAT	1	1.65777e-05	NM_001253383.1(RPL15)	NM_001253379.1(RPL15)	NM_002948.3(RPL15)	NM_001253382.1(RPL15)	XM_005265363.1(RPL15)	NM_001253380.1(RPL15)
TCCCTGGTGGTCTAGTGGTT	GACTGTAAACCCACATTAAGGAAACCACTACGGGT	1	5.51237e-11	XM_005248234.1(PAPD7)	NM_001171805.1(PAPD7)	NM_006999.4(PAPD7)	XM_005248236.1(PAPD7)	NM_001171806.1(PAPD7)
TCCCTGGTGGTCTAGTGGTT	GAGGAAGCCGAAAACACCCTGCAAGGAATTCTCGGGTGCCAAGGCT	1	0.000127013	NM_003380.3(VIM)	XM_005252579.1(VIM)
TCCCTGGTGGTCTAGTGGTT	CTCTGAGCCTGCCCACCGGGAGC	1	5.96432e-05	XM_005259673.1(DPP9)	NM_139159.4(DPP9)
TCCCTGGTGGTCTAGTGGTT	TCAAGTCACTCCACAGACCTCATG	1	1.65777e-05	NM_001206796.1(PKM)	NM_182470.2(PKM)	XM_005254444.1(PKM)	NM_182471.2(PKM)	NM_001206799.1(PKM)
TCCCTGGTGGTCTAGTGGTT	GTGGACCACCAGACAGGCCCCATTGTGT	1	2.3116e-07	NM_000175.3(GPI)	NM_001184722.1(GPI)	XM_005258763.1(GPI)	XM_005258764.1(GPI)
TCCCTGGTGGTCTAGTGGTT	CTGGGACCCATCGGGTCGGGATGGACCACACGGACGG	1	4.91691e-12	NM_015276.1(USP22)	XM_005256575.1(USP22)
TCCCTGGTGGTCTAGTGGTT	CCTCCGCCCTATGGACCCCAGGGGC	1	6.14561e-06	XM_005275595.1(PRRC2A)	XM_005275291.1(PRRC2A)	XM_005275462.1(PRRC2A)	XM_005275032.1(PRRC2A)	NM_004638.3(PRRC2A)	XM_005275167.1(PRRC2A)	XM_005272878.1(PRRC2A)	NM_080686.2(PRRC2A)	XM_005275596.1(PRRC2A)	XM_005275463.1(PRRC2A)	XM_005275168.1(PRRC2A)	XM_005275033.1(PRRC2A)	XM_005249392.1(PRRC2A)	XM_005272879.1(PRRC2A)
TCCCTGGTGGTCTAGTGGTT	CTAAGTGACCACCAGGGGCTTGGA	1	0.00277403	NM_002808.4(PSMD2)	NM_001278709.1(PSMD2)	NM_001278708.1(PSMD2)
TCCCTGGTGGTCTAGTGGTT	CTGGGACCCATCGGGTCGGGATGGACCA	1	2.3116e-07	NM_015276.1(USP22)	XM_005256575.1(USP22)
TCCCTGGTGGTCTAGTGGTT	TGCAGCACTGGACCATCCGGGGCCCCGAGGCTGGGATTCTCGGGTGCCCAGGCCACGAATGCCGAGAACGAAAT	1	3.54544e-08	NM_014452.4(TNFRSF21)
TCCCTGGTGGTCTAGTGGTT	TTAGAGCCAGACTGCCTGGGTT	1	0.00998366	XM_005268133.1(STON2)	NM_033104.3(STON2)	NM_001256430.1(STON2)	NR_030338.1(MIR607)
TCCCTGGTGGTCTAGTGGTT	GGACACTTGGCACAGGCAATGTGGACCTTACCAGGGAC	1	1.45822e-12	NM_032511.2(FAXC)	XM_005267164.1(FAXC)
TCCCTGGTGGTCTAGTGGTT	TGTCTGGACCTCAGGAGGCAGAGAAAT	1	7.12627e-07	XM_005256841.1(COPS3)	XM_005256840.1(COPS3)	XM_005256837.1(COPS3)	XM_005256842.1(COPS3)	NM_003653.3(COPS3)	NM_001199125.1(COPS3)	XM_005256839.1(COPS3)	XM_005256838.1(COPS3)
TCCCTGGTGGTCTAGTGGTT	CTCTTTGCCTTGTCCACCAGGGCTC	1	6.14561e-06	NM_031443.3(CCM2)	NM_001167934.1(CCM2)	NM_001167935.1(CCM2)	NR_030770.1(CCM2)	NM_001029835.2(CCM2)
TCCCTGGTGGTCTAGTGGTT	CAAGCGCAAGAGAAAGTATAACTGGAGTGCCAAGGCTTGGAATTCT	1	7.53682e-12	NM_000997.4(RPL37)
TCCCTGGTGGTCTAGTGGTT	GGCTGATGGACTGAGGCCCCAGGG	1	1.65777e-05	XM_005275586.1(TAP2)	XM_005274884.1(TAP2)	NM_000544.3(TAP2)	XM_005275015.1(TAP2)
TCCCTGGTGGTCTAGTGGTT	TGTGTTGGGCCCCAGGGAACTTGG	1	0.000771284	NM_001164.4(APBB1)	NM_145689.2(APBB1)	NM_001257320.2(APBB1)	NM_001257319.2(APBB1)	NM_001257323.2(APBB1)	NM_001257326.2(APBB1)	NM_001257325.2(APBB1)	NM_001257321.2(APBB1)
TCCCTGGTGGTCTAGTGGTT	GTGGACCTCAGGGAAGCCAGGGGC	1	1.65777e-05	NM_001206491.1(MAVS)	NR_037921.1(MAVS)	NM_020746.4(MAVS)
TCCCTGGTGGTCTAGTGGTT	CCGACAACCAGGTTGGAAACTGGA	1	0.00277403	XM_005261141.1(SLC37A1)	NM_018964.3(SLC37A1)
TCCCTGGTGGTCTAGTGGTT	CACTCACCTAGACAACCAGAGGCT	1	1.65777e-05	NM_002567.2(PEBP1)	XM_005253894.1(PEBP1)
TCCCTGGTGGTCTAGTGGTT	CTCGACCATCACCTCCAGGGAGAT	1	1.65777e-05	XM_005249441.1(HIST1H2BO)	NM_003519.3(HIST1H2BL)	NM_003520.3(HIST1H2BN)	NM_003527.4(HIST1H2BO)	NM_003523.2(HIST1H2BE)	NM_021062.2(HIST1H2BB)	NM_003526.2(HIST1H2BC)	NM_021063.3(HIST1H2BD)	NM_021058.3(HIST1H2BJ)	NM_080593.2(HIST1H2BK)	XR_241927.1(HIST1H2BN)	XM_005249438.1(HIST1H2BN)	XM_005249039.1(HIST1H2BD)	XM_005249464.1(HIST1H2BJ)	XM_005249440.1(HIST1H2BC)	XR_241951.1(HIST1H2BJ)	NM_138720.2(HIST1H2BD)
TCCCTGGTGGTCTAGTGGTT	CGAGTATGAGAAGGCCGCCAAGGAGCTC	1	2.3116e-07	NM_004911.4(PDIA4)
TCCCTGGTGGTCTAGTGGTT	GGTGGCGAACCCAGTGACCCAGGGAC	1	2.13589e-06	NM_001185077.1(ARHGDIA)	NM_004309.4(ARHGDIA)	NM_001185078.1(ARHGDIA)	XM_005256367.1(ARHGDIA)	XM_005256366.1(ARHGDIA)	XM_005256365.1(ARHGDIA)
TCCCTGGTGGTCTAGTGGTT	CGCGTCCCACCCAACCCGCCAGGGAAGCTGCTGCCTGGAATTCTCCGGTGCCAAGGCCAGGAATGCCGAGACCG	1	1.63791e-11	NM_015651.1(PHF19)	XM_005251906.1(PHF19)	XM_005251905.1(PHF19)	XM_005251907.1(PHF19)
TCCCTGGTGGTCTAGTGGTT	GGTAAACCTATGCTACGCCAGGGA	1	1.65777e-05	NM_007178.3(STRAP)	XM_005253293.1(STRAP)
TCCCTGGTGGTCTAGTGGTT	CTGGGACCCATCAGGTCGGGATGGACCACACGGACGG	1	2.28762e-10	NM_015276.1(USP22)	XM_005256575.1(USP22)
TCCCTGGTGGTCTAGTGGTT	TCCCGCCTGGCGCATTACAACAAGCGCTCGACCATCACCTCCAGGGAGAT	1	5.25005e-19	XM_005249441.1(HIST1H2BO)	NM_003520.3(HIST1H2BN)	NM_003527.4(HIST1H2BO)	NM_003523.2(HIST1H2BE)	NM_003526.2(HIST1H2BC)	NM_021063.3(HIST1H2BD)	NM_021058.3(HIST1H2BJ)	NM_080593.2(HIST1H2BK)	XR_241927.1(HIST1H2BN)	XM_005249438.1(HIST1H2BN)	XM_005249039.1(HIST1H2BD)	XM_005249464.1(HIST1H2BJ)	XM_005249440.1(HIST1H2BC)	XR_241951.1(HIST1H2BJ)	NM_138720.2(HIST1H2BD)
TCCCTGGTGGTCTAGTGGTT	TCGCAGGCGAGGCTTCCCGCCTGGCGCATTAAGCGCTCGACCATCACCTCCAAGGAGATTTGAATTCTCGGGTG	1	7.56672e-15	NM_021063.3(HIST1H2BD)	XM_005249039.1(HIST1H2BD)	NM_138720.2(HIST1H2BD)
TCCCTGGTGGTCTAGTGGTT	CACTATCCTNCAGACCNTCATGGAGAAGTCAGAGACTGAGCTC	1	5.06636e-13	NM_002808.4(PSMD2)	NM_001278709.1(PSMD2)	NM_001278708.1(PSMD2)
TCCCTGGTGGTCTAGTGGTT	CATGTCACTCTAGGCCTGGGGT	1	0.000214585	NM_014286.3(NCS1)	NM_001128826.1(NCS1)
TCCCTGGTGGTCTAGTGGTT	TACAAGAAGCACCTGGACCCCAGGGAATTCTCGGGTGCCAAGGCCAGGAATGCCGAGACCGATATCGTATGCCG	1	0.000276026	XM_005277842.1(IRAK1)	NM_001025242.1(IRAK1)	NM_001569.3(IRAK1)
TCCCTGGTGGTCTAGTGGTT	GAGGAGCCAGCCAGGGGTCCTGGA	1	0.00277403	NM_001144831.1(PHB2)	NM_001267700.1(PHB2)	XR_254424.1(PHB2)	XR_242980.1(PHB2)	NM_144631.5(ZNF513)	XM_005264142.1(ZNF513)	NM_001201459.1(ZNF513)
GTCAGGATGGCCGAGTGG	AACAAAGAAAGGTCTGTGGATTTAAACTTTCTTCCATCGGTTGATCCTGAAT	1	7.29444e-18	NM_178123.4(SESTD1)	XM_005246944.1(SESTD1)
GTCAGGATGGCCGAGTGG	GAAATCTACTTGGATCCCATGCCTGAAATTTGGAAGCATATGTACAAA	1	6.28831e-18	NM_006805.3(HNRNPA0)
GTCAGGATGGCCGAGTGG	AACAAAGAAAGGTCTGTGGATTTAAA	1	9.93732e-05	NM_178123.4(SESTD1)	XM_005246944.1(SESTD1)
GTCAGGATGGCCGAGTGG	CGAGACCCATCTCTTCACGGCCTCCTATGACAAGCGGATCATCCT	1	2.57458e-16	NM_152892.1(LRWD1)	XM_005250204.1(LRWD1)	XM_005250203.1(LRWD1)
GTCAGGATGGCCGAGTGG	ACCAGGCCAATCCCTTCTCCACTTACT	1	7.12627e-07	NM_000365.5(TPI1)	NM_001159287.1(TPI1)	XM_005277757.1(TPI1)	NM_001258026.1(TPI1)
ACCGGGATGGCCGAGTGGTTA	CTGCAACCTCTGCCTCCCAGGTT	1	5.96432e-05	NM_001286137.1(NQO1)	NM_014860.2(SUPT7L)	NM_001282729.1(SUPT7L)	NM_001282731.1(SUPT7L)	NM_001282730.1(SUPT7L)	NM_001282732.1(SUPT7L)	XM_005275557.1(MICB)	XM_005275409.1(MICB)	XM_005275251.1(MICB)	XR_250747.1(LOC101926964)
ACCGGGATGGCCGAGTGGTTA	TACCATCTGCCAGCATGACTCGGCTCGCCCCAGCTTGAAATCTCGCGTGCCAAAGACAGGAAAAACGAGAACG	1	1.24967e-07	NM_022477.3(NDRG3)	NM_032013.3(NDRG3)	NR_038370.1(NDRG3)
ACCGGGATGGCCGAGTGGTTA	TACCATCTGCCAGCATGACTCGGCTCGCCCGAACTGGGATTTTCTGGTGGCAAAGCCCGGGAAGCCGCGAACG	1	9.6605e-09	NM_022477.3(NDRG3)	NM_032013.3(NDRG3)	NR_038370.1(NDRG3)
ACCGGGATGGCCGAGTGGTTA	GCCCTGTGTTTGAGCTCCTTCCCTGTGGCTGGGATTTTCTGGGGCCCAGGGCAAGGAAGCCGAGACCGAGATC	1	4.4946e-07	NM_015665.5(AAAS)	NM_001173466.1(AAAS)
ACCGGGATGGCCGAGTGGTTA	GCCCTGTGTTTGAGCTCCTTCCCTGTGGCTGGGATTCTTGGGTGGCAAGGCCCGGAAAGCCGAGAACCACCTC	1	4.4946e-07	NM_015665.5(AAAS)	NM_001173466.1(AAAS)
ACCGGGATGGCCGAGTGGTTA	TACCATCTGCCAGCATGACTCGGCTCGCCCGGTCTGGAATTTTTCGGGGGCACAGGCAGGACAGTCGGCGCGG	1	3.47454e-08	NM_022477.3(NDRG3)	NM_032013.3(NDRG3)	NR_038370.1(NDRG3)
TCCCTGGTAGTCTAGTGGTTAGGA	ACCACCTGGGACTCGGAGCT	1	0.00277763	NM_017884.5(PINX1)	NM_001284356.1(PINX1)	XM_005272388.1(PINX1)
GACGAGGTGGCCGAG	CGTCATGGCGCGGCTCCTCT	1	0.00277763	NM_012228.3(MSRB2)
GACGAGGTGGCCGAG	GCCCCTTTCCTCTCCCTCAGAATTTGTTGGAAT	1	1.30606e-06	NM_178014.2(TUBB)	XM_005275358.1(TUBB)	XM_005272780.1(TUBB)	XM_005275518.1(TUBB)	XM_005275359.1(TUBB)	XM_005272781.1(TUBB)	XM_005275519.1(TUBB)
GACGAGGTGGCCGAG	AGTGAAGTTTACTGTGATTCTATGGAACAATTTGGACAAGAAGAGTCTTTT	1	5.4445e-19	NM_001271512.1(ACBD5)	NR_073197.1(ACBD5)	NR_073195.1(ACBD5)	NR_073196.1(ACBD5)	NM_001042473.2(ACBD5)	NM_145698.3(ACBD5)	NR_024150.1(ACBD5)
GACGAGGTGGCCGAG	GCCCCTTTCCTCTCCCTCAGAATTTGT	1	7.12627e-07	NM_178014.2(TUBB)	XM_005275358.1(TUBB)	XM_005272780.1(TUBB)	XM_005275518.1(TUBB)	XM_005275359.1(TUBB)	XM_005272781.1(TUBB)	XM_005275519.1(TUBB)
GACGAGGTGGCCGAG	CGGGCTCGGCGCGAAAGCGGCTGGGATTCTCGGGGGCCCGGGGCGGGGGGG	1	0.000556129	NM_014740.3(EIF4A3)
GGCCTCGTGGCGCAACGG	ATACTGCCATTGAGGCTCCC	1	0.00277763	NM_001166159.1(NDUFS2)	XM_005245208.1(NDUFS2)	NM_004550.4(NDUFS2)	XM_005245209.1(NDUFS2)
GGTTCCATGGTGTAATGGTTAGC	CTTTGGCCCGAACACCGTGGGCTGTT	1	9.93732e-05	NM_001199954.1(ACTG1)	NM_001614.3(ACTG1)	NR_037688.1(ACTG1)
ACCAGGATGGCCGAGTGGTTAAG	AGCTACTGGCCATTCGTGATGCCTGCATC	1	6.42502e-08	XM_005270747.1(AGO1)	XM_005270746.1(AGO1)	NM_012199.2(AGO1)
TCCCACATGGTCTAGCGGTTAGGATTCCTG	AAGAAGGCCTACCTGGACCCTGGGGCTCGGAATTCTCGGGTGCCAAGGCCAGGAATGCCGAGAC	1	4.74623e-06	NM_001080495.2(TNRC18)
TCCCACATGGTCTAGCGGTTAGGATTCCTG	AAGAAGGCCTACCTGGACCCTGGGGCT	1	7.12627e-07	NM_001080495.2(TNRC18)
TCCCACATGGTCTAGCGGTTAGGATTCCTG	TAAGAAGAAGGACGAGCTGGAGCATGTGGCC	1	2.97109e-07	NM_001009.3(RPS5)	XM_005259134.1(RPS5)
TCCCACATGGTCTAGCGGTTAGGATTCCTG	AAGAACGCCTACCTGGACCCTGGGGCT	1	3.31553e-05	NM_001080495.2(TNRC18)
TCCCACATGGTCTAGCGGTTAGGATTCCTG	TGAATGCAGAAGCTTGCTGGCCAAAAGATGTGGGAAT	1	4.91691e-12	NM_001098272.2(HMGCS1)	NM_002130.7(HMGCS1)	XM_005248295.1(HMGCS1)
GCCCGGATAGCTCAGTCG	CTCCAACTGGCCATCCGCAACGACGA	1	2.13589e-06	NM_080596.2(HIST1H2AH)	NM_021064.4(HIST1H2AG)
GTTTCCGTGGTGTAGTGGTTATCA	AACCTATGCTACGCCAGGAGATTG	1	0.00997719	NM_007178.3(STRAP)	XM_005253293.1(STRAP)
GTTTCCGTAGTGTAGCGGTTATCACATTCGCCT	AAGGATGTGACTGTTGTGAGTAAAGAGGGGAAA	1	6.03367e-10	XM_005254413.1(NEO1)	XM_005254410.1(NEO1)	XM_005254411.1(NEO1)	XM_005254409.1(NEO1)	XM_005254414.1(NEO1)	XM_005254408.1(NEO1)	XM_005254412.1(NEO1)	XM_005254415.1(NEO1)	XM_005254416.1(NEO1)	NM_001172624.1(NEO1)	NM_002499.3(NEO1)	NM_001172623.1(NEO1)
GTTTCCGTAGTGTAGCGGTTATCACATTCGCCT	CATCGATGACTGCTACACCTCAGCCCGGGTGGAA	1	3.96145e-07	NM_002952.3(RPS2)	XM_005255464.1(RPS2)
GTTTCCGTAGTGTAGCGGTTATCACATTCGCCT	CTGGGAAGAATGTGCTCAAAGGGAAACCTTGGA	1	2.80719e-08	NM_018283.1(NUDT15)
GTTTCCGTAGTGTAGCGGTTATCACATTCGCCT	CCCGAGGCTACGTGAAGGAACGGAATTCTCGGGG	1	0.00308413	NM_001014.4(RPS10)	NM_001204091.1(RPS10)	NM_001203245.2(RPS10)	NM_001202470.2(RPS10-NUDT3)	XM_005249271.1(RPS10)
AGCAGAGTGGCGCAGCGGAAGCGTGCTGGGCCC	CTTAGTAAAAAGGGCCTTGATGTTAAAAGTGAAG	1	1.83009e-10	NM_001039591.2(USP9X)	NM_001039590.2(USP9X)	XM_005272676.1(USP9X)	XM_005272675.1(USP9X)
AGCAGAGTGGCGCAGCGGAAGCGTGCTGGGCCC	AGTTGCCAGGTTTTAGCTGCCACCGCTTCTGGAA	1	1.10143e-07	NM_175876.3(EXOC8)
AGCAGAGTGGCGCAGCGGAAGCGTGCTGGGCCC	TCCTCCACTGAGCTCGCTGC	1	0.00277763	NM_005730.3(CTDSP2)	XM_005268556.1(CTDSP2)
AGCAGAGTGGCGCAGCGGAAGCGTGCTGGGCCC	ACAGGCCCAAAAACTGCGACTGGCTGGAATTTT	1	6.07651e-05	NM_181715.2(CRTC2)	XM_005244946.1(CRTC2)	XM_005244948.1(CRTC2)	XM_005244949.1(CRTC2)	XM_005244947.1(CRTC2)
AGCAGAGTGGCGCAGCGGAAGCGTGCTGGGCCC	GAATCCCTCAGCAGAGGAAGGCCTTGCTGTCCC	1	6.03367e-10	XM_005271765.1(GRB10)	NM_001001555.2(GRB10)	XM_005271766.1(GRB10)	NM_001001550.2(GRB10)	XM_005271762.1(GRB10)	XM_005271761.1(GRB10)	XM_005271760.1(GRB10)	XM_005271763.1(GRB10)	XM_005271764.1(GRB10)	NM_005311.4(GRB10)	NM_001001549.2(GRB10)	XM_005271767.1(GRB10)
AGCAGAGTGGCGCAGCGGAAGCGTGCTGGGCCC	CTCAGGGCTTTCTGCTTCAGCACCAGTCTCAGCA	1	1.83009e-10	NM_025138.4(PROSER1)	XM_005266545.1(PROSER1)
AGCAGAGTGGCGCAGCGGAAGCGTGCTGGGCCC	CTTGGGAGATTCCCAGCTCTGCTTTCCTGGAAT	1	1.30606e-06	NM_153499.2(CAMKK2)	NM_172216.1(CAMKK2)	NM_153500.1(CAMKK2)	NM_006549.3(CAMKK2)	NM_001270485.1(CAMKK2)	NM_172226.2(CAMKK2)	NM_001270486.1(CAMKK2)	XM_005253824.1(CAMKK2)	XM_005253822.1(CAMKK2)
AGCAGAGTGGCGCAGCGGAAGCGTGCTGGGCCC	AGGGGAGGCAACCTGTTCCCAAACCAGCTGCCT	1	6.03367e-10	XM_005251129.1(NCOA2)	XM_005251132.1(NCOA2)	XM_005251131.1(NCOA2)	XM_005251130.1(NCOA2)	XM_005251133.1(NCOA2)	XM_005251128.1(NCOA2)	NM_006540.2(NCOA2)
AGCAGAGTGGCGCAGCGGAAGCGTGCTGGGCCC	ACGCCATCGCAGTGCTGCACGAGGAGCTGGAAT	1	1.30606e-06	NM_016097.4(IER3IP1)
AGCAGAGTGGCGCAGCGGAAGCGTGCTGGGCCC	ACCGGCCTGCCTGGCATCTGTCTGCTGACGCCTCTGGCTTGGGATTCTCGGGGGGCAAGGG	1	7.24324e-14	NM_004040.2(RHOB)
AGCAGAGTGGCGCAGCGGAAGCGTGCTGGGCCC	AAATGTGCACAGCATGCTCAAGCACCAGACGCT	1	6.03367e-10	NM_146387.1(MRPL4)	NM_015956.2(MRPL4)	NM_146388.1(MRPL4)
AGCAGAGTGGCGCAGCGGAAGCGTGCTGGGCCC	CTGATCTCACTTCTGTCAGATGCTCCCATCCAC	1	6.03367e-10	NM_014297.3(ETHE1)	XM_005258687.1(ETHE1)	XM_005258688.1(ETHE1)
AGCAGAGTGGCGCAGCGGAAGCGTGCTGGGCCC	TTCCGCCGCTCCGCCGTCGCGTTTCTCTGCCGGT	1	1.83009e-10	NM_001199954.1(ACTG1)	NM_001614.3(ACTG1)	NR_037688.1(ACTG1)
AGCAGAGTGGCGCAGCGGAAGCGTGCTGGGCCC	CAGTTACCGCTTCCGCTACCGCGGAATTCTCGGGTGCCAAGGCCAGGAATGCCGAGACCGATCTC	1	0.0029279	NM_031895.5(CACNG8)	NR_030632.1(MIR935)
AGCAGAGTGGCGCAGCGGAAGCGTGCTGGGCCC	CAGTTACCGCTTCCGCTACCGCTGGCATTCTCGGGTGCCAAGGCCAGGAATGCCGAGAGCG	1	0.00264226	NM_031895.5(CACNG8)	NR_030632.1(MIR935)
AGCAGAGTGGCGCAGCGGAAGCGTGCTGGGCCC	ACAACCCCAGCTTTGCCATCCGTGGCCTCCACTT	1	6.58218e-10	NM_001134231.1(NT5DC2)	NM_022908.2(NT5DC2)	XM_005265406.1(NT5DC2)
AGCAGAGTGGCGCAGCGGAAGCGTGCTGGGCCC	AAGGTCCAGAATCTTCCAGTACGCTCTACAGAT	1	6.03367e-10	NM_015001.2(SPEN)	XM_005245785.1(SPEN)	XM_005245784.1(SPEN)
AGCAGAGTGGCGCAGCGGAAGCGTGCTGGGCCC	ACGGCCAGCACCTCCGATGC	1	0.00277763	NM_001376.4(DYNC1H1)
AGCAGAGTGGCGCAGCGGAAGCGTGCTGGGCCC	AGTTACCGCTTCCGCTACCGCGAATTCTCGGGTGCCAAGGCCAGGAATGACGAGACCGATA	1	0.00950324	NM_031895.5(CACNG8)	NR_030632.1(MIR935)
AGCAGAGTGGCGCAGCGGAAGCGTGCTGGGCCC	ACACTGCCCAAACTTCTCAGCCTTGGAATTCTC	1	0.00021855	NM_001195479.1(TFG)	NM_006070.5(TFG)	NM_001195478.1(TFG)	NM_001007565.2(TFG)	XM_005247065.1(TFG)	XM_005247066.1(TFG)
AGCAGAGTGGCGCAGCGGAAGCGTGCTGGGCCC	ATGATATCTGCTTCCGCACTCTGAAGCTGACCT	1	2.17009e-09	NM_178014.2(TUBB)	XM_005275358.1(TUBB)	XM_005272780.1(TUBB)	XM_005275518.1(TUBB)
AGCAGAGTGGCGCAGCGGAAGCGTGCTGGGCCC	CAGTTACCGCTTCCGCTACCGCGGAATTCTCGGGTGCCAAAGCCAGGAATGGCCAGAACGA	1	0.00264226	NM_031895.5(CACNG8)	NR_030632.1(MIR935)
AGCAGAGTGGCGCAGCGGAAGCGTGCTGGGCCC	CTCAGATGGGCTCAGTGCTAAACAACTCTCTGC	1	6.03367e-10	NM_006733.2(CENPI)	XM_005262111.1(CENPI)	XM_005262112.1(CENPI)
AGCAGAGTGGCGCAGCGGAAGCGTGCTGGGCCC	ATTTTGTGGCCTACTGCTCGGGGCAGGGGGGCTG	1	1.83009e-10	NM_152272.3(CHMP7)	XM_005273687.1(CHMP7)
AGCAGAGTGGCGCAGCGGAAGCGTGCTGGGCCC	AACGACCCACTCTGCTTCTTGCTGGTGAAAGCCCTGCTC	1	4.05309e-13	NM_001244973.1(NRP1)	NR_045259.1(NRP1)	NM_001244972.1(NRP1)	NM_003873.5(NRP1)
AGCAGAGTGGCGCAGCGGAAGCGTGCTGGGCCC	AGAAAACAGCACCGATAACCCTGACCTGTGGTTT	1	1.83009e-10	XM_005259704.1(SUGP2)	XM_005259703.1(SUGP2)	XM_005259702.1(SUGP2)	NM_001017392.3(SUGP2)	NM_014884.3(SUGP2)
AGCAGAGTGGCGCAGCGGAAGCGTGCTGGGCCC	ATTTTTCTTCATGGCCCTGATCTGGAATTCTCG	1	0.000786046	NM_001134335.1(EIF2AK1)	NM_014413.3(EIF2AK1)	XM_005249699.1(EIF2AK1)
AGCAGAGTGGCGCAGCGGAAGCGTGCTGGGCCC	TTGCCAGTGTACCTGCTGGTGGGGCTGTGACCG	1	3.63133e-07	NM_001004.3(RPLP2)	XM_005253057.1(RPLP2)	XM_005253055.1(RPLP2)	XM_005253056.1(RPLP2)
AGCAGAGTGGCGCAGCGGAAGCGTGCTGGGCCC	AATGGGCCCTCCGTCTGAGCCTCCCTTCCCTTTG	1	2.36737e-09	NM_030935.3(TSC22D4)	XM_005250615.1(TSC22D4)	XM_005250616.1(TSC22D4)
AGCAGAGTGGCGCAGCGGAAGCGTGCTGGGCCC	ACTGCCCCAGCTGTTACCTTCGGTTACTGATGC	1	6.03367e-10	NM_153029.3(N4BP1)	XM_005256262.1(N4BP1)
AGCAGAGTGGCGCAGCGGAAGCGTGCTGGGCCC	AACTCCCCATCCCCCTATGC	1	0.00277763	NM_052876.3(NACC1)	XM_005259721.1(NACC1)
AGCAGAGTGGCGCAGCGGAAGCGTGCTGGGCCC	ACTCAGGGCCCTGCATACT	1	0.00999337	NM_138300.3(PYGO2)
AGCAGAGTGGCGCAGCGGAAGCGTGCTGGGCCC	GCTTCGACGTCCACGACGTCACCCTGCACGCCG	1	6.03367e-10	NM_001961.3(EEF2)	XM_005259516.1(EEF2)
AGCAGAGTGGCGCAGCGGAAGCGTGCTGGGCCC	AAGTGTGGAGAGTGAGGCGAATCTCCATTCTTCC	1	1.83009e-10	XM_005245673.1(UBAP2L)	XM_005245674.1(UBAP2L)	XM_005245675.1(UBAP2L)	XM_005245667.1(UBAP2L)	XM_005245666.1(UBAP2L)	XM_005245664.1(UBAP2L)	XM_005245662.1(UBAP2L)	XM_005245663.1(UBAP2L)	XM_005245661.1(UBAP2L)	XM_005245665.1(UBAP2L)	XM_005245659.1(UBAP2L)	XM_005245660.1(UBAP2L)	XM_005245658.1(UBAP2L)	XM_005245669.1(UBAP2L)	XM_005245668.1(UBAP2L)	XM_005245672.1(UBAP2L)	XM_005245671.1(UBAP2L)	XM_005245670.1(UBAP2L)	XM_005245676.1(UBAP2L)	XM_005245677.1(UBAP2L)
AGCAGAGTGGCGCAGCGGAAGCGTGCTGGGCCC	CAGGTTCACCAGGATACTCTGCGCACCTGGAAT	1	1.30606e-06	XM_005270747.1(AGO1)	XM_005270746.1(AGO1)	NM_012199.2(AGO1)
AGCAGAGTGGCGCAGCGGAAGCGTGCTGGGCCC	CAGTTACCGCTTCCGCTACCGCTGGAAATTCGGGTGCCAAGGCCAGGAATGCCGAGACCGA	1	0.00264226	NM_031895.5(CACNG8)	NR_030632.1(MIR935)
AGCAGAGTGGCGCAGCGGAAGCGTGCTGGGCCC	GATTCCACCACTGCTTGCAGTCTATGCAGTTGG	1	1.6895e-05	XM_005247790.1(PHC3)	XM_005247789.1(PHC3)	NM_024947.3(PHC3)	XR_241509.1(PHC3)	XM_005247791.1(PHC3)	XM_005247792.1(PHC3)	XM_005247793.1(PHC3)
AGCAGAGTGGCGCAGCGGAAGCGTGCTGGGCCC	ATCTTCCCAGGCAAAAGCAACATCTGGTTGACC	1	6.03367e-10	NM_024953.3(NAA25)	XM_005253938.1(NAA25)
AGCAGAGTGGCGCAGCGGAAGCGTGCTGGGCCC	ATATCCAGAATTTCCACCTAAAGACATGTGTGA	1	6.03367e-10	NM_015087.4(SPG20)	NM_001142296.1(SPG20)	NM_001142295.1(SPG20)	NM_001142294.1(SPG20)	XM_005266317.1(SPG20)	XM_005266314.1(SPG20)	XM_005266316.1(SPG20)	XM_005266313.1(SPG20)	XM_005266315.1(SPG20)
AGCAGAGTGGCGCAGCGGAAGCGTGCTGGGCCC	AGTCCCTGGCCGCTAAGAACCTGCAGTCCGCGT	1	2.17009e-09	NM_032727.3(INA)	XM_005270267.1(INA)
AGCAGAGTGGCGCAGCGGAAGCGTGCTGGGCCC	GGGCAAGGTCAAGCATTGCCGTGTCCAGCAAGA	1	2.80719e-08	XM_005260438.1(PLCG1)	NM_002660.2(PLCG1)	NM_182811.1(PLCG1)	XR_244143.1(PLCG1)
AGCAGAGTGGCGCAGCGGAAGCGTGCTGGGCCC	ACCAAGGGCACCGGCGCGTCGGGTTCCTTCAAA	1	6.03367e-10	NM_005321.2(HIST1H1E)
AGCAGAGTGGCGCAGCGGAAGCGTGCTGGGCCC	GAATATCGGGTCCAGTGCTGC	1	0.000772034	XM_005262834.1(FAT1)	NM_005245.3(FAT1)	XM_005262835.1(FAT1)
AGCAGAGTGGCGCAGCGGAAGCGTGCTGGGCCC	CCTCGCCGGCCTGGCATTGGCACTGTTGGAATT	1	4.69743e-06	XM_005270747.1(AGO1)	XM_005270746.1(AGO1)	NM_012199.2(AGO1)
AGCAGAGTGGCGCAGCGGAAGCGTGCTGGGCCC	AGGAGGAGGGGCTGGCCAATG	1	0.000772034	NM_004526.3(MCM2)	NR_073375.1(MCM2)
AGCAGAGTGGCGCAGCGGAAGCGTGCTGGGCCC	TGTCTCTATCCCAGCACCTGC	1	0.000772034	XM_005270747.1(AGO1)	XM_005270746.1(AGO1)	NM_012199.2(AGO1)
AGCAGAGTGGCGCAGCGGAAGCGTGCTGGGCCC	CAGTTACCGCTTCCGCTACCGCGAATTCTCGGGTGCCAAGGCCAGGAATGCCGAGACCGATCTCG	1	0.0029279	NM_031895.5(CACNG8)	NR_030632.1(MIR935)
AGCAGAGTGGCGCAGCGGAAGCGTGCTGGGCCC	ATTCAGGCACGCAGGTACCTGTGGACTCAGCAG	1	6.03367e-10	NM_014676.2(PUM1)	NM_001020658.1(PUM1)	XM_005271359.1(PUM1)	XM_005271358.1(PUM1)	XM_005271357.1(PUM1)	XM_005271360.1(PUM1)	XM_005271361.1(PUM1)	XM_005271362.1(PUM1)
AGCAGAGTGGCGCAGCGGAAGCGTGCTGGGCCC	TCACACCCGCCTTTTCTGTGCTGACAAGAATGG	1	2.17009e-09	XM_005270747.1(AGO1)	XM_005270746.1(AGO1)	NM_012199.2(AGO1)
AGCAGAGTGGCGCAGCGGAAGCGTGCTGGGCCC	AAATGGTTCCCAGTTTTTCATCTGCACTGCCTG	1	7.80504e-09	NM_021130.3(PPIA)	XM_005249791.1(PPIA)	NM_001123068.1(PPIAL4G)
AGCAGAGTGGCGCAGCGGAAGCGTGCTGGGCCC	TACATGGGCCAGCACTGCTTC	1	0.000772034	NM_032582.3(USP32)
AGCAGAGTGGCGCAGCGGAAGCGTGCTGGGCCC	TCAGGGCTCGGCCGGGAAGAAGCCAGCTGGAATT	1	1.42479e-06	NM_006767.3(LZTR1)
AGCAGAGTGGCGCAGCGGAAGCGTGCTGGGCCC	TTCTACCTGCACGCTCTGCGC	1	0.000772034	NM_001077198.2(ATG9A)	NM_024085.4(ATG9A)	NR_104255.1(ATG9A)	XM_005246845.1(ATG9A)	XM_005246844.1(ATG9A)	XM_005246842.1(ATG9A)	XM_005246847.1(ATG9A)	XM_005246843.1(ATG9A)	XM_005246841.1(ATG9A)	XM_005246846.1(ATG9A)
AGCAGAGTGGCGCAGCGGAAGCGTGCTGGGCCC	ACCGGCCTGCCTGGCATCTGTCTGCTGGAGCCCCTGGCTTGGCATTCTCGGGGGCCAATGC	1	7.29467e-09	NM_004040.2(RHOB)
AGCAGAGTGGCGCAGCGGAAGCGTGCTGGGCCC	GAGTCGGGCCCCTCCATCGTCCACCGCTGGAAT	1	1.30606e-06	NM_001199954.1(ACTG1)	NM_001614.3(ACTG1)	NR_037688.1(ACTG1)
AGCAGAGTGGCGCAGCGGAAGCGTGCTGGGCCC	AGCAGGCCCTCACCAGCCCACTTCCCATGACTT	1	2.17009e-09	XM_005245976.1(PHACTR4)	XM_005245975.1(PHACTR4)	XM_005245974.1(PHACTR4)	XM_005245973.1(PHACTR4)	XM_005245972.1(PHACTR4)	NM_001048183.1(PHACTR4)	XM_005245971.1(PHACTR4)	NM_023923.3(PHACTR4)	XM_005245970.1(PHACTR4)
AGCAGAGTGGCGCAGCGGAAGCGTGCTGGGCCC	ACACCAGCGCTCTGCCGTTTTTCAACAGCCTGG	1	2.80719e-08	XM_005270747.1(AGO1)	XM_005270746.1(AGO1)	NM_012199.2(AGO1)
AGCAGAGTGGCGCAGCGGAAGCGTGCTGGGCCC	ATTATTACCCTCACTGTCAACCCAACACAGGCA	1	1.30606e-06	NM_001190452.1(MTRNR2L1)	NM_001190702.1(MTRNR2L8)	NM_001190470.1(MTRNR2L2)
AGCAGAGTGGCGCAGCGGAAGCGTGCTGGGCCC	ACTGGTCCAGTCCATTGAAGACCCTATTTTGGGT	1	1.83009e-10	NM_006380.3(APPBP2)	NM_001282476.1(APPBP2)
AGCAGAGTGGCGCAGCGGAAGCGTGCTGGGCCC	TATGGCCCGTACTAAGCAGACTGCTCGCAAGTCG	1	1.83009e-10	NM_001005464.2(HIST2H3A)
AGCAGAGTGGCGCAGCGGAAGCGTGCTGGGCCC	TATGGCCCGTACTAAGCAGACTGCTCGCAAGTCT	1	6.58218e-10	NM_001005464.2(HIST2H3A)
AGCAGAGTGGCGCAGCGGAAGCGTGCTGGGCCC	ATCGACGTGGCCCGGCAGACTGCTGGAATTCTC	1	0.00021855	NM_001256196.1(ARAF)	NM_001654.4(ARAF)	XM_005272602.1(ARAF)
AGCAGAGTGGCGCAGCGGAAGCGTGCTGGGCCC	CAGTTACCGCTTCCGCTACCGCGGAATTCTCGGG	1	0.000857504	NM_031895.5(CACNG8)	NR_030632.1(MIR935)
AGCAGAGTGGCGCAGCGGAAGCGTGCTGGGCCC	ACGTTGCCAGCTTGCATCTGCCATCATTTGATGC	1	1.83009e-10	NM_001242673.1(AHCYL1)	NM_006621.5(AHCYL1)	XM_005270388.1(AHCYL1)	NM_001242676.1(AHCYL1)	NM_001242675.1(AHCYL1)	NM_001242674.1(AHCYL1)
AGCAGAGTGGCGCAGCGGAAGCGTGCTGGGCCC	AGCCAGCTGTCCCGGGGTTCGGCTGGGATTCTCG	1	0.000238418	XM_005259956.1(GATAD2A)	XM_005259961.1(GATAD2A)	XM_005259958.1(GATAD2A)	XM_005259960.1(GATAD2A)	XM_005259959.1(GATAD2A)	XM_005259957.1(GATAD2A)	NM_017660.3(GATAD2A)	XM_005259962.1(GATAD2A)	XM_005259955.1(GATAD2A)	XM_005259954.1(GATAD2A)
AGCAGAGTGGCGCAGCGGAAGCGTGCTGGGCCC	AGTTACCGCTTCCGCTACCGCGAATTCTCGGGTGCCAAGGCCAGGAATGCCGAGACCGCTC	1	0.00950324	NM_031895.5(CACNG8)	NR_030632.1(MIR935)
AGCAGAGTGGCGCAGCGGAAGCGTGCTGGGCCC	ATGGTGTCCAGCAACTCAGCAAAGCCTGGAATTC	1	5.12447e-06	NM_001806.3(CEBPG)	NM_001252296.1(CEBPG)
AGCAGAGTGGCGCAGCGGAAGCGTGCTGGGCCC	CTGTCTGGCCCACAGGCTCTGGCACGTGGAATT	1	1.30606e-06	NM_004638.3(PRRC2A)
AGCAGAGTGGCGCAGCGGAAGCGTGCTGGGCCC	AGTGCCATGGGCATTACCACAGCATGGAATTCT	1	3.63133e-07	XM_005264615.1(LOXL3)	XM_005264614.1(LOXL3)	NM_032603.2(LOXL3)
AGCAGAGTGGCGCAGCGGAAGCGTGCTGGGCCC	ATCTCACACCCACGCCGAGGAGACCTCCAGATT	1	2.17009e-09	NM_138319.2(PCSK6)	NM_002570.3(PCSK6)	NM_138323.1(PCSK6)	NM_138324.1(PCSK6)	NM_138321.1(PCSK6)	NM_138325.2(PCSK6)	NM_138320.1(PCSK6)
AGCAGAGTGGCGCAGCGGAAGCGTGCTGGGCCC	ATGCCGGAACCAGCGAAGACCGCTCCCGCGCCG	1	1.00965e-07	NM_080593.2(HIST1H2BK)
AGCAGAGTGGCGCAGCGGAAGCGTGCTGGGCCC	AATGCCAGACCCAGACAAAGC	1	0.000772034	NM_004815.3(ARHGAP29)	XM_005271349.1(ARHGAP29)
AGCAGAGTGGCGCAGCGGAAGCGTGCTGGGCCC	GGACATGCCCATCACTGTGGCCCACGCCATCTC	1	1.30606e-06	NM_198880.1(QRICH1)	NM_017730.2(QRICH1)	XM_005265249.1(QRICH1)	XM_005265248.1(QRICH1)
AGCAGAGTGGCGCAGCGGAAGCGTGCTGGGCCC	CCAGGACTCACCCCAAGGGCTACACCGAGTACAA	1	1.83009e-10	NR_037650.1(ARL2-SNX15)	NM_147777.3(SNX15)	NM_013306.4(SNX15)	XM_005273962.1(SNX15)
AGCAGAGTGGCGCAGCGGAAGCGTGCTGGGCCC	ATCTGATGAAGCGAATTCAGAGAGGCCCAGTTG	1	7.80504e-09	NM_001021.3(RPS17)	NM_001199057.1(RPS17L)	XM_005272417.1(RPS17L)
AGCAGAGTGGCGCAGCGGAAGCGTGCTGGGCCC	AAAGTTATTTAAACTCATGGGCTTCAGTTTCAAC	1	1.83009e-10	XM_005269166.1(PUS7L)	NM_001098615.1(PUS7L)	NM_001098614.2(PUS7L)	NM_031292.4(PUS7L)	XM_005269168.1(PUS7L)	NM_001271826.1(PUS7L)
AGCAGAGTGGCGCAGCGGAAGCGTGCTGGGCCC	AAAAGCCACCCAGGCCTTGGTCCTAGCACCCAC	1	6.03367e-10	NR_037926.1(SENP3-EIF4A1)	NM_001416.3(EIF4A1)	NM_001204510.1(EIF4A1)
AGCAGAGTGGCGCAGCGGAAGCGTGCTGGGCCC	ACCGTATTTCCGGGGGCCCCTGCAAACCTGGAAT	1	3.96145e-07	NM_021937.3(EEFSEC)	XM_005247696.1(EEFSEC)	XM_005247695.1(EEFSEC)
AGCAGAGTGGCGCAGCGGAAGCGTGCTGGGCCC	AGAGGCCAAGACCCCAACCTCCAGCCCAGAGAAG	1	1.83009e-10	NM_006662.2(SRCAP)	XM_005255045.1(SRCAP)	XM_005255046.1(SRCAP)
AGCAGAGTGGCGCAGCGGAAGCGTGCTGGGCCC	GACACGCTCACGCTGAAGCTGCAGGATGGCCTG	1	6.03367e-10	NM_024541.2(C10orf76)	XR_246104.1(C10orf76)
AGCAGAGTGGCGCAGCGGAAGCGTGCTGGGCCC	AGGTGGCTCCGCGCCCAGGGCCCAGGCTTAGCAG	1	1.83009e-10	XM_005260199.1(SAMD10)	NM_080621.4(SAMD10)
AGCAGAGTGGCGCAGCGGAAGCGTGCTGGGCCC	ACAGAAGGACCCAACACAGC	1	0.00277763	XM_005253737.1(WNK1)	XM_005253733.1(WNK1)	XM_005253735.1(WNK1)	XM_005253739.1(WNK1)	XM_005253741.1(WNK1)	XM_005253740.1(WNK1)	XM_005253736.1(WNK1)	XM_005253734.1(WNK1)	XM_005253742.1(WNK1)	NM_018979.3(WNK1)	NM_001184985.1(WNK1)	NM_213655.4(WNK1)	NM_014823.2(WNK1)	XM_005253743.1(WNK1)	XM_005253738.1(WNK1)
AGCAGAGTGGCGCAGCGGAAGCGTGCTGGGCCC	AAGCTGGCCCACAAGTACAGACCAGAGACAAAG	1	6.03367e-10	NM_000972.2(RPL7A)
AGCAGAGTGGCGCAGCGGAAGCGTGCTGGGCCC	GAAACCGGGCCCCGCCCCCTTCCTGGCCTGCTG	1	7.80504e-09	NM_015946.4(PELO)
AGCAGAGTGGCGCAGCGGAAGCGTGCTGGGCCC	ATCCAGTACGCCTGCCTTCTCAACCTGGACCACG	1	8.51459e-09	NM_001171661.1(CYB5R3)	NM_001171660.1(CYB5R3)	NM_000398.6(CYB5R3)	NM_007326.4(CYB5R3)	NM_001129819.2(CYB5R3)
AGCAGAGTGGCGCAGCGGAAGCGTGCTGGGCCC	TCCAAGGGCCCGCTGCAGTCTGTGCAGGTCTTCG	1	1.83009e-10	XM_005259140.1(RPS16)	NM_001020.4(RPS16)	XM_005259137.1(RPS16)	XM_005259138.1(RPS16)	XM_005259139.1(RPS16)
AGCAGAGTGGCGCAGCGGAAGCGTGCTGGGCCC	AGAACATAAAGAACTGTCTAACTCCCCACTCAG	1	6.03367e-10	NM_016333.3(SRRM2)	XR_243270.1(SRRM2)	XM_005255226.1(SRRM2)	XM_005255225.1(SRRM2)	XR_243271.1(SRRM2)	XM_005255227.1(SRRM2)
AGCAGAGTGGCGCAGCGGAAGCGTGCTGGGCCC	AAAGTCTGGGCCATCGCCTGCTTCGCACCCTGG	1	2.80719e-08	XM_005270747.1(AGO1)	XM_005270746.1(AGO1)	NM_012199.2(AGO1)
AGCAGAGTGGCGCAGCGGAAGCGTGCTGGGCCC	ATCGGGGCAGAGCAATGGGCGGGACCCCCAGGC	1	6.03367e-10	XM_005270747.1(AGO1)	XM_005270746.1(AGO1)	NM_012199.2(AGO1)
AGCAGAGTGGCGCAGCGGAAGCGTGCTGGGCCC	ATCCAGGGCACCAGCCGACCATCCCTGGAATTCT	1	1.84309e-05	XM_005270747.1(AGO1)	XM_005270746.1(AGO1)	NM_012199.2(AGO1)
AGCAGAGTGGCGCAGCGGAAGCGTGCTGGGCCC	TCTGTGCAGCCACGCAGGCATCCAGGGGACCAG	1	2.80719e-08	XM_005270747.1(AGO1)	XM_005270746.1(AGO1)	NM_012199.2(AGO1)
AGCAGAGTGGCGCAGCGGAAGCGTGCTGGGCCC	AGAAATGCACACAACAGAACCATAGGCAACACC	1	6.03367e-10	NM_032864.3(PRPF38A)
AGCAGAGTGGCGCAGCGGAAGCGTGCTGGGCCC	CGCAAGCCACAACAGTTAAAAACAAGGATATCA	1	2.17009e-09	NM_000661.4(RPL9)	XM_005262661.1(RPL9)	NM_001024921.2(RPL9)
AGCAGAGTGGCGCAGCGGAAGCGTGCTGGGCCC	CGGCCCAAGTGGGCCCAGCCCGGCCCCCGTCTC	1	2.80719e-08	NM_001040874.1(HIST2H2AA4)
AGCAGAGTGGCGCAGCGGAAGCGTGCTGGGCCC	AGTGTTTTGCTCCTGGGTCTGCTTCCGGCTGGTT	1	8.51459e-09	NM_001276506.1(SDHD)	NR_077060.1(SDHD)	NM_003002.3(SDHD)	NM_001276504.1(SDHD)
AGCAGAGTGGCGCAGCGGAAGCGTGCTGGGCCC	AGTCCCACACCAGCGCTCTGCCGTGTTTCAAAA	1	3.63133e-07	XM_005270747.1(AGO1)	XM_005270746.1(AGO1)	NM_012199.2(AGO1)
AGCAGAGTGGCGCAGCGGAAGCGTGCTGGGCCC	CATCCCGCGTCCAGCACCTACGTTGGAATTCTCG	1	0.000238418	NM_005517.3(HMGN2)
AGCAGAGTGGCGCAGCGGAAGCGTGCTGGGCCC	AACTGGCCCTGGATCGAGCACCTCACCTGCTTC	1	6.03367e-10	NM_024599.5(RHBDF2)	XM_005257669.1(RHBDF2)	XM_005257671.1(RHBDF2)	XM_005257670.1(RHBDF2)	NM_001005498.3(RHBDF2)
AGCAGAGTGGCGCAGCGGAAGCGTGCTGGGCCC	ACTGGGGCCCAGTCCACCGCCCACCCACCAGTC	1	6.03367e-10	NM_001007026.1(ATN1)	NM_001940.3(ATN1)	XM_005277748.1(ATN1)
AGCAGAGTGGCGCAGCGGAAGCGTGCTGGGCCC	CTGTGCCCAGCAGCTCTGGTGGAGATGCCCACGTTCCCCATGGCTCCGGAATTCTCGGGTGCCAA	1	3.70795e-17	NM_014889.3(PITRM1)	NM_001242307.1(PITRM1)	NM_001242309.1(PITRM1)	XM_005252345.1(PITRM1)
AGCAGAGTGGCGCAGCGGAAGCGTGCTGGGCCC	TTTTGTTGGTCCAGTTTCGCCTTCTGAGCAGTTCTTCTGT	1	1.19734e-13	NM_001193369.1(DIDO1)	NM_033081.2(DIDO1)
AGCAGAGTGGCGCAGCGGAAGCGTGCTGGGCCC	CTACCAGCACGAGAACCTCAACCAGCCCTGGAAT	1	1.84309e-05	XM_005264187.1(TET3)	NM_144993.1(TET3)
AGCAGAGTGGCGCAGCGGAAGCGTGCTGGGCCC	ATAAGCACTCGAGGCTCAGGAGGTGGTCAGAGG	1	2.80719e-08	NM_005880.3(DNAJA2)
AGCAGAGTGGCGCAGCGGAAGCGTGCTGGGCCC	GACCATCGGCACGGACTCCGCCCTGC	1	2.13589e-06	XM_005252465.1(PFKP)	NM_002627.4(PFKP)	XM_005252466.1(PFKP)	XM_005252467.1(PFKP)	NM_001242339.1(PFKP)
AGCAGAGTGGCGCAGCGGAAGCGTGCTGGGCCC	AGAAGTCAGCAGATTCCCAGAAGGCCCTGGAAT	1	0.00282712	NM_182642.2(CTDSP1)	NM_021198.2(CTDSP1)	NM_001206878.1(CTDSP1)
AGCAGAGTGGCGCAGCGGAAGCGTGCTGGGCCC	CAGGATGTGCCCAACACGAAGCCCAAGGCAGCC	1	1.00965e-07	NM_001005333.1(MAGED1)	NM_006986.3(MAGED1)	NM_001005332.1(MAGED1)	XM_005278007.1(MAGED1)
AGCAGAGTGGCGCAGCGGAAGCGTGCTGGGCCC	ACCCGGCCCGCCGCCCCCC	1	0.00999337	XM_005253859.1(SETD1B)	XM_005253858.1(SETD1B)	NM_015048.1(SETD1B)
AGCAGAGTGGCGCAGCGGAAGCGTGCTGGGCCC	AGTGGCTCACTCCTGTAATCTCTGCTGGAATTC	1	0.00282712	XM_005250564.1(ZKSCAN1)	NM_007238.4(PXMP4)	NM_183397.2(PXMP4)	XM_005245327.1(FAM63A)	XM_005245328.1(FAM63A)	XM_005245326.1(FAM63A)	XM_005245321.1(FAM63A)	XM_005245325.1(FAM63A)	XM_005245322.1(FAM63A)	XM_005245324.1(FAM63A)	XM_005245320.1(FAM63A)
AGCAGAGTGGCGCAGCGGAAGCGTGCTGGGCCC	ATTGCCATTGGATACCCAGTGTGGTGATTACTA	1	6.03367e-10	XM_005262689.1(SEC24B)	XM_005262688.1(SEC24B)	NM_006323.2(SEC24B)	XM_005262690.1(SEC24B)	XM_005262691.1(SEC24B)	XM_005262692.1(SEC24B)	NM_001042734.1(SEC24B)
AGCAGAGTGGCGCAGCGGAAGCGTGCTGGGCCC	AAAGGGTGTCAGCCGCAAGCTCGATCGACTTGC	1	6.03367e-10	NM_000992.2(RPL29)
AGCAGAGTGGCGCAGCGGAAGCGTGCTGGGCCC	GCACGGGCCCGATCCCGTTCCCGTTTGGAATTC	1	0.00021855	NM_001145373.2(OTUD1)
AGCAGAGTGGCGCAGCGGAAGCGTGCTGGGCCC	AAGTGGTTGGTTGCAGTTGTGTAGTTGAAATTC	1	1.6895e-05	NM_001016.3(RPS12)	XM_005267093.1(RPS12)
AGCAGAGTGGCGCAGCGGAAGCGTGCTGGGCCC	AGCGTCCACAGGCATAGCTGATGCTAGGCCCTA	1	7.80504e-09	NM_001008215.2(COA5)
AGCAGAGTGGCGCAGCGGAAGCGTGCTGGGCCC	AGTCCCACACCAGCGCTCTGCCGTCTTTCAACA	1	2.80719e-08	XM_005270747.1(AGO1)	XM_005270746.1(AGO1)	NM_012199.2(AGO1)
AGCAGAGTGGCGCAGCGGAAGCGTGCTGGGCCC	AGGTTCACCAGGATACTCTGCGCACCTGGAATTC	1	5.12447e-06	XM_005270747.1(AGO1)	XM_005270746.1(AGO1)	NM_012199.2(AGO1)
AGCAGAGTGGCGCAGCGGAAGCGTGCTGGGCCC	AAATCAGAGAGCTGGGGCCCTGTCCTGAATTAT	1	6.03367e-10	NM_001099455.1(CPPED1)	NM_018340.2(CPPED1)
AGCAGAGTGGCGCAGCGGAAGCGTGCTGGGCCC	ACTGGCACTGCCTTCTCTGC	1	0.00277763	NM_001242903.1(AKAP1)	XM_005257709.1(AKAP1)	XM_005257707.1(AKAP1)	XM_005257708.1(AKAP1)	NM_001242902.1(AKAP1)	NM_003488.3(AKAP1)	XR_243684.1(AKAP1)
AGCAGAGTGGCGCAGCGGAAGCGTGCTGGGCCC	CAGTTACCGCTTCCGCTACCGCTGGAATTCTCTGCCGCCAAGGCCAGGAATGACGAAACCA	1	0.00264226	NM_031895.5(CACNG8)	NR_030632.1(MIR935)
AGCAGAGTGGCGCAGCGGAAGCGTGCTGGGCCC	ATCTCCCGCACTGAGGCACCTCTGACTCAGAGT	1	1.30606e-06	NM_012424.3(RPS6KC1)	NM_001136138.1(RPS6KC1)	XM_005273096.1(RPS6KC1)	XM_005273095.1(RPS6KC1)	XM_005273097.1(RPS6KC1)	XM_005273098.1(RPS6KC1)
AGCAGAGTGGCGCAGCGGAAGCGTGCTGGGCCC	CCACCCGCTTCAGCTTCCCAAAGTGCTGGCATT	1	6.03367e-10	NM_003192.2(TBCC)
AGCAGAGTGGCGCAGCGGAAGCGTGCTGGGCCC	GCAAGCCAGTACGCATCATGTGGTCTCAGCGTG	1	6.03367e-10	XM_005250861.1(PABPC1)	XM_005250863.1(PABPC1)	NM_002568.3(PABPC1)	XM_005250864.1(PABPC1)	XM_005250865.1(PABPC1)	XM_005250862.1(PABPC1)	NM_030979.2(PABPC3)
AGCAGAGTGGCGCAGCGGAAGCGTGCTGGGCCC	CCGGCGCCCCAGGTTTCCACAGCTGTAGTTGAG	1	6.03367e-10	NM_032704.3(TUBA1C)	XM_005269195.1(TUBA1C)	NM_001270399.1(TUBA1A)	NM_006009.3(TUBA1A)	NM_001270400.1(TUBA1A)	XM_005269143.1(TUBA1A)
AGCAGAGTGGCGCAGCGGAAGCGTGCTGGGCCC	CAGTTACCGTTTCCGCTACCGC	1	0.00998366	NM_031895.5(CACNG8)	NR_030632.1(MIR935)
AGCAGAGTGGCGCAGCGGAAGCGTGCTGGGCCC	CTTGGGCCTAGAATACCCT	1	0.00999337	NM_007192.3(SUPT16H)
AGCAGAGTGGCGCAGCGGAAGCGTGCTGGGCCC	CTGGGCCCAGGCTTCTTGCCTGGGGGCTGGCCTG	1	3.96145e-07	NM_001161454.1(CYB561A3)	NM_153611.4(CYB561A3)	NM_001161452.1(CYB561A3)
AGCAGAGTGGCGCAGCGGAAGCGTGCTGGGCCC	CTCGGCCTCGCCACTTCGGTCCTGCTGGAATTCT	1	1.84309e-05	XM_005268134.1(ZFHX2)	NM_033400.2(ZFHX2)	XM_005268135.1(ZFHX2)
AGCAGAGTGGCGCAGCGGAAGCGTGCTGGGCCC	TGGGTCCAGCTGCCTAATTCTGAATTGGAATTC	1	0.000786046	NM_000984.5(RPL23A)	XM_005258018.1(RPL23A)	XM_005258017.1(RPL23A)
AGCAGAGTGGCGCAGCGGAAGCGTGCTGGGCCC	TTCCAGAACCCCTTCCGCTCCGAGCTGCGAGAT	1	6.03367e-10	NM_006297.2(XRCC1)
AGCAGAGTGGCGCAGCGGAAGCGTGCTGGGCCC	AAATGGTTCCCAGTTTTTCATCTGCACTGCCTGG	1	8.51459e-09	NM_021130.3(PPIA)	XM_005249791.1(PPIA)	NM_001123068.1(PPIAL4G)
AGCAGAGTGGCGCAGCGGAAGCGTGCTGGGCCC	CAGTTACCGCTTCCGCTACCGCGGAATTCTCGGGTGCCAAGGCCAGGAATGCCGAGACCGA	1	0.00264226	NM_031895.5(CACNG8)	NR_030632.1(MIR935)
AGCAGAGTGGCGCAGCGGAAGCGTGCTGGGCCC	AAATGGGTTCCAGATTTTGCATGATCGTTTTATT	1	1.83009e-10	NM_001039591.2(USP9X)	NM_001039590.2(USP9X)	XM_005272676.1(USP9X)	XM_005272675.1(USP9X)
AGCAGAGTGGCGCAGCGGAAGCGTGCTGGGCCC	CGTTGAGCCCAACTGCAGATCTAAGAGAATGCTG	1	1.83009e-10	NM_001199973.1(RPL36A-HNRNPH2)	NM_021029.5(RPL36A)
AGCAGAGTGGCGCAGCGGAAGCGTGCTGGGCCC	TGCGCCTCCCGGTACCGCCGCCGCGCCCGCCAA	1	6.03367e-10	XM_005251628.1(C9orf123)	NM_033428.1(TMEM261)
[truncated: 3,960 more rows]

## Sheet: trf3s
tRF-3 Sequence	Rest of read which was BLAST searched against Ref-Seq RNA	Number of reads	E-Value	Most likely transcript
ACCCCACTCCTGGTACCA	ATTGATTGGGGGTGGGGAGAAAGAAAAAGTGTATTAC	109	4.91691e-12	NM_017672.4(TRPM7)	XM_005254487.1(TRPM7)	XM_005254488.1(TRPM7)	XM_005254486.1(TRPM7)	XM_005254489.1(TRPM7)
TCCGGGTGCCCCCTCCA	ATGATCATGGAGGGGACATTTATGGTGCTTTGGATTGT	98	1.45822e-12	NM_006951.3(TAF5)	XM_005270070.1(TAF5)
ACCCCACTCCTGGTACCA	ATGTGGGAGGAGGGAGGAAAGATGAAAAACTGGAATT	97	1.37679e-07	NM_006370.2(VTI1B)	XM_005267265.1(VTI1B)	XM_005267264.1(VTI1B)	XM_005267266.1(VTI1B)
TCCCCGACGGGGAGCCA	AAACGTGCTCCCTGTTGGGTGTCATCTGTGAAGACTGC	97	1.45822e-12	NM_012456.2(TIMM10)
ATCCCACTTCTGACACCA	AAAGTGTGTCAGGGTGAAAGAGAGATGCCTGGAGACT	93	8.22773e-10	NM_004134.6(HSPA9)
ATCCCGGACGAGCCCCCA	AGATGGGGGCATCAAGGTGAGGTCCGGGACTCTTGGG	84	2.28762e-10	NM_001001563.1(TIMM50)	XM_005259409.1(TIMM50)
ACCCCACTCCTGGTACCA	AATGGGAGTGGCAAAAATAGGAGGAAAAAAGTAAAAG	82	1.76844e-11	NM_001042603.2(KDM5A)
ACCCCACTCCTGGTACCA	AATTTTGTCAGTAGCCAGGAGAAATGGGGATGGGGGA	81	1.76844e-11	XM_005252150.1(TGFBR1)	NM_004612.2(TGFBR1)	NM_001130916.1(TGFBR1)
TCCGGGTGCCCCCTCCA	CCGGCCCGCGTCTCGAAGGGGCACCTGTGAACT	81	6.03367e-10	NM_001040874.1(HIST2H2AA4)
TTCCCCGACGGGGAGCCA	TAAATTTGATTTTGCTTTGGGTGGGCTCCTCTTGGGG	78	2.28762e-10	NM_001731.2(BTG1)
ACCCCACTCCTGGTACCA	AAACAACCCCAGGAGATGGGACCTGATCATGCAACCT	78	1.76844e-11	NM_006391.2(IPO7)
ATCCCACCAGAGTCGCCA	TTTCTGGTGGGCGAACGAGTGAC	76	5.96432e-05	NM_001404.4(EEF1G)
ATCCCACTCCTGACACCA	CAGATGGTGCATTGGTTCAGCATCAGGAGTGGGATGG	75	4.91691e-12	NM_001444.2(FABP5)	NR_002935.1(FABP5P3)
TTCCCCGACGGGGAGCCA	AGAATGGCACCTCGAAAGGGGAAGGAAAAGAAGGAAG	74	6.36043e-11	XM_005268495.1(RPS14)	NM_001025071.1(RPS14)	NM_001025070.1(RPS14)	NM_005617.3(RPS14)
TCCAGGTGCCCCTTCCA	AAAAGGGTGCACCGAATTGGACAGACAAAACCTTGGAA	74	4.08319e-08	NM_001042683.2(SHPRH)	XM_005266905.1(SHPRH)	NM_173082.3(SHPRH)
ACCCTGCTCGCTGCGCCA	GAATGTGGCGATTCAGTGGGCAGATAGAGAGAGTGAC	73	4.91691e-12	NM_007062.1(PWP1)
ATCCTGCTCACAGCGCCA	GATGGCGTCTGTTTCACCGAGCAGGAATGGGAGAATC	73	4.91691e-12	XM_005250054.1(ZNF212)	XM_005250055.1(ZNF212)	NM_012256.3(ZNF212)
TCCGGGTGCCCCCTCCA	ATAAAGAATTGTGAACTTCTTGAATCTAGGGAGGGGGA	72	1.45822e-12	XM_005248542.1(PIK3R1)	NM_001242466.1(PIK3R1)	NM_181504.3(PIK3R1)	NM_181523.2(PIK3R1)	NM_181524.1(PIK3R1)
ATCCCACCGCTGCCACCA	AAATTCTGTGGTTGTGGTGGTGGTAAGAAGGAGATAT	69	6.36043e-11	NM_020228.2(PRDM10)	NM_199437.1(PRDM10)	NM_199438.1(PRDM10)	NM_199439.1(PRDM10)
TCCGGGTGCCCCCTCCA	CCGGCCCGCGTCTCGAAGGGGCACCTGTGAACTCAAAAGGCTCTTTTCAGAGCCACT	68	3.0542e-22	NM_001040874.1(HIST2H2AA4)
ATCCCTCCGTGGTTACCA	CTTATCTACACATGGGGGACTGAAGAGTTCGAGAGAT	67	4.91691e-12	NM_014402.4(UQCRQ)
ATCCCTCCGTGGTTACCA	CCGAGAACCACGTGGAAGGGAC	67	0.000214585	XM_005250837.1(ZHX2)	NM_014943.3(ZHX2)	XM_005250836.1(ZHX2)
ACCCCACTCCTGGTACCA	AGAATAGTGAGAGTGGGGAAAAGAACGAGGGATTGGA	67	2.28762e-10	NM_004559.3(YBX1)	XM_005270904.1(YBX1)
ACCCCACTCCTGGTACCA	GGAGCAGGGGGTTGAGGGTGTGGAGCTGGAATTCTCG	65	6.40558e-06	NM_014952.3(BAHD1)	XM_005254231.1(BAHD1)	XM_005254230.1(BAHD1)	XM_005254229.1(BAHD1)
ACCCCACTCCTGGTACCA	TAAAAAGGAGTGGGGGAAGAATGGCCATTGGGAGACA	65	4.91691e-12	NM_001199743.1(DCTN5)	NR_037573.1(DCTN5)	NM_032486.3(DCTN5)
ACCCCACTCTCGGTACCA	TTAGAATAGTGAGAGTGGGGAAAAGAACGAGGGATTG	65	8.22773e-10	NM_004559.3(YBX1)	XM_005270904.1(YBX1)
TCCGGGTGCCCCCTCCA	AGCCCGGCCCGCGTCTCGAAGGGGCACCTGTGAACT	64	1.65054e-11	NM_001040874.1(HIST2H2AA4)
ATCCCACTCCTGACACCA	AAGAAGGATGGAGTGGGGATGGTCGAGTATCTCAGAA	63	1.76844e-11	NM_003769.2(SRSF9)
ACCCCGTCCGTGCCTCCA	ATAGTTTGATTCTGGGGCACAGGATGATTCTGAGGAT	63	2.28762e-10	XM_005249785.1(RNF216)	NM_207111.3(RNF216)	XR_242090.1(RNF216)
ATCCCACCGCTGCCACCA	ATCTGGCAGCGGTGCTGGAGTACCTGATCGCCGAGAT	63	2.28762e-10	NM_021064.4(HIST1H2AG)
TCCGGGTGCCCCCTCCA	AAACTAGGGGCAAACGAGACAGAGAAAAGGACTCAAGA	62	1.88633e-11	XM_005266310.1(ZC3H13)	XM_005266311.1(ZC3H13)	XM_005266308.1(ZC3H13)	XM_005266307.1(ZC3H13)	XM_005266309.1(ZC3H13)	XM_005266305.1(ZC3H13)	XM_005266306.1(ZC3H13)	XM_005266303.1(ZC3H13)	XM_005266304.1(ZC3H13)	XM_005266301.1(ZC3H13)	XM_005266302.1(ZC3H13)	XM_005266312.1(ZC3H13)	NM_015070.3(ZC3H13)
TCCGGGTGCCCCCTCCA	ATCAAGATTTGGGTACCTGGATTGC	62	2.21036e-05	NM_052857.3(ZNF830)
ATCCCAGTAGAGCCTCCA	AACCGCCATCTTGGCTCCTGTGGAGGCCTGCTGGGAA	61	1.76844e-11	NM_000996.2(RPL35A)	XM_005269350.1(RPL35A)
TCCGGGTGCCCCCTCCA	AACGTGGGGGCAATGTAGGAGGCAAGAGAAAGGCAGAT	61	1.88633e-11	XM_005245711.1(HNRNPR)	XM_005245716.1(HNRNPR)	XM_005245713.1(HNRNPR)	XM_005245712.1(HNRNPR)	NM_001102398.1(HNRNPR)	XM_005245714.1(HNRNPR)	NM_001102399.1(HNRNPR)	NM_001102397.1(HNRNPR)	XM_005245715.1(HNRNPR)	NM_005826.3(HNRNPR)
TCCAGGTGCCCCTTCCA	TATGAGGGGCATCTGCCCAGGACAGGAGCCATGGCATT	60	6.78445e-11	NM_002657.3(PLAGL2)	XM_005260436.1(PLAGL2)	XM_005260437.1(PLAGL2)
TCCGGGTGCCCCCTCCA	TAGGTGATGCTGGAGGGGGACAAGTTGAAAGTGGAGCG	59	2.44012e-10	NM_001985.2(ETFB)	NM_001014763.1(ETFB)
TCCCCAGTACCTCCACCA	AAATGGTGGACGAGTACTGTGGATGTGAATGTGGGAA	58	4.91691e-12	XM_005269053.1(RAP1B)	NM_001010942.2(RAP1B)	NM_015646.5(RAP1B)	NM_001251921.1(RAP1B)	NM_001251922.1(RAP1B)	NM_001251917.1(RAP1B)	NM_001251918.1(RAP1B)
ATCCCTCCGTGGTTACCA	AAAGGATCCACGGTGGGACATCAACTGGCACTTTGGA	57	8.22773e-10	NM_012405.3(ICMT)
TCCGGGTGCCCCCTCCA	CGGCCCGCGTCTCGAAGGGGCACCTGTGAACT	57	1.97281e-09	NM_001040874.1(HIST2H2AA4)
ACCCCACTCCTGGTACCA	AAACCCAGGAGTCGGATGTTGAAGTGGGCTGAGATTG	56	8.28614e-05	XM_005256921.1(GJC1)	XM_005256920.1(GJC1)	NM_006743.4(RBM3)	NM_001080383.1(GJC1)	NM_005497.3(GJC1)	NM_022373.4(HERPUD2)	NM_152750.4(CDHR3)
ACCCCACTCCTGGTACCA	GAGATGCAATCCAGGAGTGGGTGATGAGACAGGCGTT	56	1.76844e-11	NM_001905.2(CTPS1)	XM_005270536.1(CTPS1)	XM_005270535.1(CTPS1)
ACCCCACTCCTGGTACCA	AGCATCAGGAGTGGGATGGGAAGGAAAGCTGGAATTC	56	1.37679e-07	NM_001444.2(FABP5)	NR_002935.1(FABP5P3)
TCCGAGTCACGGCACCA	GTGGCTGAAAAGGAAGTGAAAGGGGCCGTGTACTCTAC	56	5.2447e-12	XM_005273804.1(DDB1)	NM_001923.4(DDB1)
TCCGGGTGCCCCCTCCA	TTAAAGTTCACGTCTGAGCTGGAGGAGAGCCGACTGGA	56	6.78445e-11	XM_005273211.1(SIPA1L2)	XM_005273213.1(SIPA1L2)	XM_005273215.1(SIPA1L2)	XM_005273212.1(SIPA1L2)	XM_005273214.1(SIPA1L2)	XM_005273210.1(SIPA1L2)	XM_005273209.1(SIPA1L2)	NM_020808.3(SIPA1L2)
TCCGGGTGCCCCCTCCA	GCGTCTCGAAGGGGCACCTGTGAACTCAAAAGGCTCTT	56	1.45822e-12	NM_001040874.1(HIST2H2AA4)
TCGATGCCCGCATTCTCCACCA	ACGAGGAGGAGATGCGGGAGCTGCGCCGGCTGG	54	2.80719e-08	NM_003380.3(VIM)	XM_005252579.1(VIM)
ATCCCACCGCTGCCACCA	TAGCTCGGCGTGGCGGCGTTAAGCGTATCTCTGGCCT	54	2.28762e-10	XM_005277412.1(HIST2H4B)	XM_005277411.1(HIST2H4B)	XM_005277430.1(HIST2H4A)	XM_005277428.1(HIST2H4A)	XM_005245524.1(HIST2H4A)	XM_005245522.1(HIST2H4A)	XM_005245523.1(HIST2H4A)	XM_005245312.1(HIST2H4B)	XM_005245311.1(HIST2H4B)	XM_005277429.1(HIST2H4A)	NM_001034077.4(HIST2H4B)
TCCGGGTGCCCCCTCCA	CCGGCCCGCGTCTCGAAGGGGCACCTG	54	7.12627e-07	NM_001040874.1(HIST2H2AA4)
ACCCCACTCCTGGTACCA	CTAGGAGTGGAAGAGGAGGCAA	53	0.000214585	NM_031243.2(HNRNPA2B1)	XR_242075.1(HNRNPA2B1)	NM_002137.3(HNRNPA2B1)	XR_242077.1(HNRNPA2B1)	XR_242076.1(HNRNPA2B1)	XM_005249729.1(HNRNPA2B1)
ACCCCACTCCTGGTACCA	TAAGGAGTGTGGAGTTGAAAAC	53	0.000771784	NM_000140.3(FECH)	NM_001012515.2(FECH)	XM_005266655.1(FECH)
TCCGGGTGCCCCCTCCA	TAAAAGGGCACCCTTGTGGCTTTGGGACCTAAGTGGTT	53	1.88633e-11	NM_018688.4(BIN3)	XM_005273573.1(BIN3)
TCCCCAGTACCTCCACCA	TGATGGTGGTGGAGGAACGATGTGTTTACTGTGTGAA	52	4.91691e-12	NM_013237.3(PRELID1)	NM_001271828.1(PRELID1)
TTCCCCGACGGGGAGCCA	GTTGATCAGAGACATGCTGCTGTCGGGGAGTTGGAAT	51	1.37679e-07	XM_005259816.1(NR2F6)	NM_005234.3(NR2F6)
TCCGGGTGCCCCCTCCA	TAGAGGGGCAACCCACCCATTCAGGAAGGTCAGGGCTT	51	2.44012e-10	NM_024052.4(GID4)	XM_005256800.1(GID4)
ACCCCACTCCTGGTACCA	AACCAGGGTGGGTGGAATAAGTTGATTTGGTGGAATT	50	1.37679e-07	NM_001018067.1(SERBP1)	NM_001018069.1(SERBP1)	NM_001018068.1(SERBP1)	NM_015640.3(SERBP1)
ATCACGTCGGGGTCACCA	AGTCCCGACGGCGAGCAGT	49	0.00999337	NM_002968.2(SALL1)	NM_001127892.1(SALL1)
TCCGGGTGCCCCCTCCA	AGATTTTCTGGAGGGTGTTCCTGT	48	0.000771284	NM_012243.2(SLC35A3)	NM_001271684.1(SLC35A3)	NM_001271685.1(SLC35A3)
ATCCCACCGCTGCCACCA	AGAGGTGGCAAGGTGGCGAGAGAAGCATGTCCGGTCT	47	1.76844e-11	NM_001201339.1(SAFB)	NM_002967.3(SAFB)	NM_001201340.1(SAFB)	NM_001201338.1(SAFB)	NR_037699.1(SAFB)
TCCGGGTGCCCCCTCCA	AAGACAGTCGAGGAGATTGAGGGGGTGCTTGGCCGGGA	47	1.45822e-12	XM_005271991.1(MCC)	XM_005271992.1(MCC)	NM_001085377.1(MCC)	NM_002387.2(MCC)
ATCCGGGTGCCCCCTCCA	ACGTGATGATGGGTAAGGGGAAAACCTCCCGGAAGGC	47	8.22773e-10	XM_005272383.1(NEIL2)	XM_005272382.1(NEIL2)	XM_005272381.1(NEIL2)	NM_001135748.1(NEIL2)	NM_145043.2(NEIL2)	NM_001135747.1(NEIL2)	NM_001135746.1(NEIL2)
ATCCGGGTGCCCCCTCCA	ACTCTTGACGGGCACTCGGAGCAGTTCCGATGACTGT	47	4.91691e-12	NM_001166621.1(TRAPPC1)	NR_030697.1(TRAPPC1)
TTCCCGGCCAACGCACCA	GTAGTCGTGGCCGAGTGGTTAAGGTGATGGACTGGAA	45	1.06432e-08	NM_025099.5(CTC1)	NR_046431.1(CTC1)
ACCCCACTCCTGGTACCA	TAACCCAGGAGGCAGAGGTTGCAGTTAGTGGAATTCT	45	2.30386e-05	NM_001136004.2(MICAL3)	XR_241055.1(LOC101929017)	XR_253369.1(LOC101928388)	NM_004606.4(TAF1)	NM_138923.3(TAF1)	NM_001286074.1(TAF1)	XM_005248612.1(ATG10)	XM_005248611.1(ATG10)	XM_005262297.1(TAF1)	XM_005248610.1(ATG10)	XM_005262296.1(TAF1)	XM_005262295.1(TAF1)
ATCCCACCGCTGCCACCA	GTGAGGCAATGGGTGGGAATGATAGGACAGGCAAAGA	45	4.91691e-12	XM_005270603.1(AK2)	XR_246248.1(AK2)	XM_005270608.1(AK2)	NR_037592.1(AK2)	NM_001625.3(AK2)
ATCCCACCGCTGCCACCA	AAAAGGTGGCGGCGGAAGAGCTAAGCAACGTGGCTTA	45	4.91691e-12	NM_002911.3(UPF1)	XM_005260015.1(UPF1)
ACCGGGCGGAAACACCA	AAAATTGAAGGTGTTTACGCCCGAGAT	44	7.12627e-07	XM_005269351.1(RPL35A)	NM_000996.2(RPL35A)	XM_005269350.1(RPL35A)
TCCGGGTGCCCCCTCCA	AAGTTGGGCATTCTGGACAACTTGGACTGGAATTCTCG	44	2.45745e-05	NM_001079539.1(XBP1)	NM_005080.3(XBP1)
TCCGGGTGCCCCCTCCA	ACGGCCCGCGTCTCGAAGGGGCACCTGTGAACTCAAAA	44	5.2447e-12	NM_001040874.1(HIST2H2AA4)
TCCTGCTCACAGCGCCA	ACTAGGCGCAGTTGTGTAGCAGTTGAGTTGGAATTCTC	43	5.28194e-07	NM_003016.4(SRSF2)	NR_036608.1(SRSF2)	NM_001195427.1(SRSF2)
ACCATCCTCTGCTACCA	AGGGTGCAGAGGACGTGGTGAT	43	0.000214585	NM_020248.2(CTNNBIP1)	NM_001012329.1(CTNNBIP1)
ACCCCACTCCTGGTACCA	AGGAAGATGGTCCGGATTGGAGGAC	43	2.21036e-05	NM_001145063.2(GATSL1)	NM_001145064.1(GATSL2)
TCCAGGTGCCCCCTCCA	ATACAAGCAGATCTTCCTGGGGGGCGTGGACTGGAATT	43	4.08319e-08	NM_001636.3(SLC25A6)
ATCCGGGTGCCCCCTCCA	AAAGTGATTGAGGAGCACCTGGGGAAGTTTGGCGTCT	43	2.28762e-10	XM_005249029.1(RPL7L1)	XM_005249027.1(RPL7L1)	XM_005249026.1(RPL7L1)	NM_198486.2(RPL7L1)
TCCGGGTGCCCCCTCCA	TCGTGGGGGCAGAGGTGGAGACCGAGGCGTGGAATTCT	42	1.46858e-07	NM_003487.3(TAF15)	NM_139215.2(TAF15)
ACCCCACTCCTGGTACCA	AAGTTGGTTGAAGTCGAGTGGGAAGAGCTGGAATTCT	41	4.95182e-07	XM_005245517.1(ISG20L2)	XM_005245516.1(ISG20L2)	XM_005245518.1(ISG20L2)	NM_030980.1(ISG20L2)
ATCCCGGACGAGCCCCCA	CTCTCTTTTTTGGGGGCTCATTTTGCTGGAATTCTCG	41	2.30386e-05	NM_001012271.1(BIRC5)	NM_001168.2(BIRC5)	NM_001012270.1(BIRC5)	XR_243654.1(BIRC5)
CCCCAGTACCTCCACCA	TAAAATTGGTGGTATTGGTACTGTTCCTGTTGGCCGAG	41	5.2447e-12	NM_001402.5(EEF1A1)	XM_005248667.1(EEF1A1)	XM_005248666.1(EEF1A1)	XM_005248668.1(EEF1A1)
TCCGGGTGCCCCCTCCA	TAACAGGGGGCACTGGGACCTGGATTTGTTTTTCTGGA	41	8.77625e-10	NM_014501.2(UBE2S)
TCCGGGTGCCCCCTCCA	ATAGGTGGGCACCGAGGACCTGAAGACTGGAATTCTCG	41	2.45745e-05	NM_015597.5(GPSM1)	NM_001145638.2(GPSM1)
TCCCCGGCACCTCCACCA	GGGTGCTGGATGGTAGAGAATTTTGTCAGTCAACTTG	40	6.36043e-11	NM_001114093.1(LSM14A)	NM_015578.2(LSM14A)	XM_005276951.1(LSM14A)	XM_005258722.1(LSM14A)
TCCAGGTGCCCCCTCCA	ATAGGATGCGGGGCACCTGGCTTCCCGGGTAAGGTGGA	40	8.77625e-10	XM_005263199.1(FAM160A1)
TCCGGGTGCCCCCCCCA	AAACAGTGATTGAGGAGCACCTGGGGAAGTTTGGCGTT	40	6.78445e-11	XM_005249029.1(RPL7L1)	XM_005249027.1(RPL7L1)	XM_005249026.1(RPL7L1)	NM_198486.2(RPL7L1)
TCCGGGTGCCCCCTCCA	TTAAGATTTGCCGGGGCATCAAGGAGGGCCGTGGAATT	40	4.08319e-08	NM_001096.2(ACLY)	NM_198830.1(ACLY)	XM_005277023.1(ACLY)	XM_005277024.1(ACLY)	XM_005277025.1(ACLY)	XM_005277026.1(ACLY)	XM_005277027.1(ACLY)
ACCCCACTCCTGGTACCA	AAGAAGACGAGTGGGGGGAGGGCAGGGAAGATGCCTT	38	6.36043e-11	XM_005255637.1(GLYR1)	XM_005255638.1(GLYR1)	NM_032569.3(GLYR1)	XR_243322.1(GLYR1)	XR_243321.1(GLYR1)	XM_005255639.1(GLYR1)	XM_005255640.1(GLYR1)
ACCCCACTCCTGGTACCA	TGCGAGGGTGGGGAGGAGATGGAC	38	1.65777e-05	NM_000937.4(POLR2A)
TCCCCGACGGGGAGCCA	CTTCCGGCTCACCCCGCATGGAAATATGCTCGGGTGGA	38	2.44012e-10	XM_005257465.1(MED1)	NM_004774.3(MED1)
ATCCCTCCGTGGTTACCA	AAGTTGGAGGGAAAGGCGGCTCAGGACTGGAATTCTC	37	1.78099e-06	NM_001193369.1(DIDO1)	NM_033081.2(DIDO1)	NM_001193370.1(DIDO1)	NM_080797.3(DIDO1)	NM_080796.3(DIDO1)	NM_022105.4(DIDO1)
ACCCCACTCCTGGTACCA	TGTTCAGGATGGGGGAAGT	37	0.00999337	NM_016121.3(KCTD3)	XM_005273158.1(KCTD3)	XM_005273156.1(KCTD3)	XM_005273157.1(KCTD3)
ATCCCGGACGAGCCCCCA	AACACTGGGGTGGCATGTCCTGGGTCCTAAGTCTGTG	37	2.95922e-09	NM_000972.2(RPL7A)
TCCCCGACGGGGAGCCA	ACTACTTGGCTCCCAAGATCGAGGATGAAGAAGGATCT	37	1.45822e-12	NM_002592.2(PCNA)	NM_182649.1(PCNA)
ACCCCACTCCTGGTACCA	CAGCGAGAGTGGGGAGGATGTCAAT	36	6.14561e-06	NM_004911.4(PDIA4)
TCCCCGGCATCTCCACCA	TACATGGTGGAATGTATCCGGGAGGTCAACGAGGTCT	36	6.36043e-11	NM_005744.3(ARIH1)	XM_005254278.1(ARIH1)
TCCGGGTGCCCCCTCCA	AAAACTGAATGGGGGTGGACCTGGCATTTATCTGGCCA	36	6.78445e-11	NM_001039091.2(PRPS2)	NM_002765.4(PRPS2)
ATCCCACCGCTGCTACCA	GCCACAGGGGTTCCAGAAAAGGGAAGTCACTTTACCT	36	4.91691e-12	NM_002355.3(M6PR)	NM_001207024.1(M6PR)	XM_005253376.1(M6PR)
ATCCCAGCGGGGCCTCCA	AAAACCGCCATCTTGGCTCCTGTGGAGGCCTGCTGGG	35	2.28762e-10	NM_000996.2(RPL35A)	XM_005269350.1(RPL35A)
ACCCCACTCCTGGTACCA	AAAAGCACAGCTGTAGTGGGGTTCTAGGCATCTCTGT	35	1.76844e-11	NM_053056.2(CCND1)
ATCCCACCGCTGCCACCA	TGTGGCGGCCCAGATTGAATTGGGGAAT	35	2.3116e-07	NM_001286272.1(TPT1)	NR_002967.1(SNORA31)
TCCGGGTGCCCCCTCCA	AGCCCGGCCCGCGTCTCGAAGGGGCACCTGTGAACTCAAAAGGCTCTTTTCAGAGCCACT	35	6.94847e-24	NM_001040874.1(HIST2H2AA4)
TCCGGGTGCCCCCTCCA	GCTATGGAGGAATTGAGGGCAAGCACCCAGGACTGGAA	35	6.78445e-11	XM_005267732.1(RDH11)	NM_016026.3(RDH11)	NM_001252650.1(RDH11)
TCCGGGTGCCCCCTCCA	AGGAACAGTGGGGGGAGGCATGCACGGACTGGAATTCT	35	8.83855e-05	NM_016399.2(TRIAP1)
TCCGGGTGCCCCCTCCA	AAAACGACCGCCTCGGGGAAGCGCATCCGGAAGAACCA	35	6.78445e-11	NM_001042539.2(MAZ)	NM_002383.3(MAZ)	NM_001276275.1(MAZ)
TCCGGGTGCCCCCTCCA	TAAATTCGTGTCAAGAGTGGGGCCTGGGATGAGAGTTG	35	8.77625e-10	NM_001098398.1(COPA)	NM_004371.3(COPA)
ATCCCAGCGGTGCCTCCA	AAATCTTGGCTCCTGTGGAGGCCTGCTGGGAACTGGA	34	2.95922e-09	NM_000996.2(RPL35A)	XM_005269350.1(RPL35A)
ATCCCGGACGAGCCCCCA	AGAGAGGGGCTTCTGAACAATGCCAGTGGAATTCTCG	34	6.40558e-06	NM_015236.4(LPHN3)	XM_005265660.1(LPHN3)
TCCGGGTGCCCCCTCCA	GCCCGGCCCGCGTCTCGAAGGGGCACCTGTGAACT	34	5.51237e-11	NM_001040874.1(HIST2H2AA4)
TCCGGGTGCCCCCTCCA	GAACAATAACCTTGGGGCACCCTTTTAGAGAAGACTGT	34	1.88633e-11	NM_153499.2(CAMKK2)	NM_172216.1(CAMKK2)	NM_153500.1(CAMKK2)	NM_006549.3(CAMKK2)	NM_001270485.1(CAMKK2)	NM_172226.2(CAMKK2)	NM_001270486.1(CAMKK2)	XM_005253824.1(CAMKK2)	XM_005253822.1(CAMKK2)
TCCGGGTGCCCCCTCCA	AAACTGATTTGGGGCACTGGTTAGACTGCATGGAATTC	34	5.28194e-07	XM_005269230.1(SCAF11)	XM_005269229.1(SCAF11)	NM_004719.2(SCAF11)
ACCCCACTCCTGGTACCA	GGTCCGCGGAGGGGGGAAGGATAAGAGGGCTGGAATT	33	3.82799e-08	NM_002689.2(POLA2)
ATCCAGGTGCCCCTTCCA	TAAATGTGGGCACCGGGCAGAAGCTCCCAACTGGAAT	33	2.95922e-09	NM_030665.3(RAI1)
TCCGGGTGCCCCCTCCA	ATACGTTGGGGCATTAGGGGC	33	0.0099869	NM_022459.4(XPO4)	XM_005266502.1(XPO4)	XM_005266503.1(XPO4)	XM_005266504.1(XPO4)
TCCAGGTGCCCCTTCCA	AAATGGGCGGGGGCACAGGCTCTGGAATGGGCACTCTC	33	6.78445e-11	NM_178014.2(TUBB)	XM_005275358.1(TUBB)	XM_005272780.1(TUBB)	XM_005275518.1(TUBB)
TTCCCGGGCGGCGCACCA	AACGGGTTTGACCTACAGCCGCCCGGGAGAAGATGGC	32	6.36043e-11	NM_001697.2(ATP5O)
TCTCGCTGGGGCCTCCA	AGTTTGCTAAGGATAATGGCCTCCAGCTCAGATGGAAT	32	1.45822e-12	NM_174909.4(TMEM167A)
ATCCCAGCGGTGCCTCCA	AGATGACATGGGGGACCTGGTGGATGCTGAGGAGTTG	32	2.28762e-10	XM_005257139.1(ERBB2)	NM_001005862.1(ERBB2)	XM_005257140.1(ERBB2)	NM_004448.2(ERBB2)
ACCCCACTCCTGGTACCA	AAGGGAGGCCCAGGAGATGAGAGAGAAGGTCCTGGAA	32	1.06432e-08	NM_006612.5(KIF1C)	XM_005256424.1(KIF1C)
TCCCCAGTACCTCCACCA	TTCTTTGTAGTTGGTGGTGTTTGAGGGTTGGCT	32	6.03367e-10	NM_012198.3(GCA)
TCCCCGGCATCTCCACCA	ATTGTACTGGAGAAGCTGGGAAGGAGATTGTTGGAAT	32	2.95922e-09	NM_006425.4(SLU7)	XM_005265793.1(SLU7)
ATCCCACCGCTGCCACCA	TAAGTCGGGTGGCAATTGTCAGGGTGTGGGAATTTCT	32	4.91691e-12	NM_001243076.2(E2F3)	NM_001949.4(E2F3)	XM_005248867.1(E2F3)	XM_005248868.1(E2F3)	XM_005248866.1(E2F3)	XM_005248865.1(E2F3)
TCCGGGTGCCCCCTCCA	TATGAACAGTCAGCCAATGGGCACCTCGGGCTGGAATT	32	4.08319e-08	XM_005252956.1(PAX6)	XM_005252958.1(PAX6)	XM_005252955.1(PAX6)	NM_001258465.1(PAX6)	XM_005252954.1(PAX6)	NM_001258464.1(PAX6)	NM_001258463.1(PAX6)	NM_001258462.1(PAX6)	NM_001604.5(PAX6)	NM_000280.4(PAX6)	NM_001127612.1(PAX6)	XM_005252957.1(PAX6)
TCCGGGTGCCCCCTCCA	TCCCTTGGGGAGGGGCCACCTGTAGTATTTGCCTTGAT	32	1.45822e-12	NM_018067.4(MAP7D1)	NM_001286366.1(MAP7D1)	NM_001286365.1(MAP7D1)	XM_005271025.1(MAP7D1)	XM_005271024.1(MAP7D1)	XM_005271027.1(MAP7D1)
TTCCCCGACGGGGAGCCA	AGCCGGCTCCAAACGGGGAAAGGAGGACGGCAAAGAC	31	4.91691e-12	NM_152293.2(TADA2B)
ACCCCACTCCTGGTACCA	ATGCTGATGTGCAGAAGGATGGAGTGGGGATGGTCGA	31	4.91691e-12	NM_003769.2(SRSF9)
ACCCCACTCCTGGTACCA	ACCGGAGGTTGGGTGGGCCGGCTT	31	5.96239e-05	NM_001220778.1(CDKN1A)	NM_000389.4(CDKN1A)	NM_078467.2(CDKN1A)	NM_001220777.1(CDKN1A)	XM_005248787.1(CDKN1A)
TCCCCGACGGGGAGCCA	AACGTGCTCCCTGTTGGGTGTCATCTGTGAAGACTGCC	31	1.45822e-12	NM_012456.2(TIMM10)
ATCCCACCGCTGCCACCA	ACTGGCAGCCCGTGTGGAC	31	0.00999337	XM_005278258.1(PRPF31)	XM_005277300.1(PRPF31)	NM_015629.3(PRPF31)	XM_005278259.1(PRPF31)
TCTCGGTGGAACCTCCA	TAGTAGAGACGGGGTTTCACCAGGTTAGCCAGGATGGT	30	1.45822e-12	NM_014999.2(RAB21)
ACCCCACTCCTGGTACCA	AAAGGGAGTGGTGATCAGTGAAGAGGCAGCCTGGAAT	30	3.82799e-08	NM_022066.3(UBE2O)	XM_005257567.1(UBE2O)	XM_005257568.1(UBE2O)
ACCCCACTCCTGGTACCA	AGAAGCCAGAGATGTGGGGGAAGTGCCTGGACTGGAA	30	8.22773e-10	XM_005255535.1(EIF3CL)	NM_001099661.1(EIF3CL)	XM_005255646.1(EIF3C)	NM_001199142.1(EIF3C)
ATCTCGGTGGGACCTCCA	AAGTTGGGTCCCGCCGCCTGCCGAC	30	6.14561e-06	XM_005271081.1(PTPRF)	XM_005271080.1(PTPRF)	XM_005271079.1(PTPRF)	NM_002840.3(PTPRF)	NM_130440.2(PTPRF)	XM_005271083.1(PTPRF)	XM_005271078.1(PTPRF)
ATCCCACCGCTGCCACCA	TCGAGCGGTGGGTGGGAGGCAT	30	0.00277583	NM_032689.4(ZNF607)
TCCGGGTGCCCCCTCCA	AAGTATCCGGGGCACCGTTGGACCAAAGAGCAAGGCAG	30	1.88633e-11	NM_007040.3(HNRNPUL1)	XM_005258459.1(HNRNPUL1)	XM_005258463.1(HNRNPUL1)	XM_005258466.1(HNRNPUL1)	XM_005258462.1(HNRNPUL1)	XM_005258461.1(HNRNPUL1)	XM_005258465.1(HNRNPUL1)	XM_005258460.1(HNRNPUL1)	XM_005258464.1(HNRNPUL1)	NM_144732.2(HNRNPUL1)
ATCCGGGTGCCCCCTCCA	TTTGTGGTGGGAATTAACCCGGAAGGACCTGCTGGAA	30	2.28762e-10	NM_176877.2(INADL)	XM_005270343.1(INADL)	XM_005270341.1(INADL)	XM_005270342.1(INADL)	XR_246222.1(INADL)	XM_005270344.1(INADL)	XM_005270345.1(INADL)	XM_005270347.1(INADL)	XM_005270346.1(INADL)
ACCCCACTCCTGGTACCA	AAGAAAATGGTAGAAGGTAGTGGGT	29	2.21036e-05	NM_178014.2(TUBB)	XM_005275358.1(TUBB)	XM_005272780.1(TUBB)	XM_005275518.1(TUBB)	XM_005275359.1(TUBB)	XM_005272781.1(TUBB)	XM_005275519.1(TUBB)
ATCCCGGACGAGCCCCCA	CTTGGGCTACGCCGGGAGAAACAAGCACGGACGCTGG	29	8.22773e-10	XM_005254735.1(PIAS1)	XM_005254734.1(PIAS1)	NM_016166.1(PIAS1)
TCCCATCCTCGTCGCCA	AGTCCCAGCTATTTGGGAGGCTGAGGTGGGAGGATTTT	29	8.77625e-10	NM_020726.4(NLN)
ATCCCACCGCTGCCACCA	GAGAAGCTTGCTCCTGGTGGGCATGTGGGACGTTTCT	29	6.36043e-11	NM_000968.3(RPL4)	XM_005254586.1(RPL4)
ATCCCACCGCTGCCACCA	GAGATTTGCTGTGGGAAGAAGGGCAGTGAGTGTGGGA	29	1.76844e-11	NM_207042.1(ENSA)	NM_004436.2(ENSA)	NM_207045.1(ENSA)	NM_207046.1(ENSA)
TCCGGGTGCCCCCTCCA	AAATTGGGAGACTCACCCGGAATGTGACTGGAATTCTC	29	6.83262e-06	XM_005255048.1(RNPS1)	NM_080594.2(RNPS1)	NM_006711.3(RNPS1)	XM_005255049.1(RNPS1)	XM_005255047.1(RNPS1)	XM_005255050.1(RNPS1)
TCCGGGTGCCCCCTCCA	AAAATCGTGGGGGAGATGCCCGGCCTGGGATGCTGTTT	29	1.45822e-12	XM_005257792.1(SYNGR2)	NM_004710.3(SYNGR2)	XM_005257793.1(SYNGR2)
TCCGGGTGCCCCCTCCA	CGGCCCGCGTCTCGAAGGGGCACCTGT	29	7.12627e-07	NM_001040874.1(HIST2H2AA4)
ATCCGGGTGCCCCCTCCA	CAGAAGAGGAGGTTGCCCAGAAGAAAAAGATTGGAAT	29	1.06432e-08	NM_000985.4(RPL17)	NM_001199342.1(RPL17)	NM_001199343.1(RPL17)	NM_001199340.1(RPL17)	NM_001199344.1(RPL17)	NM_001199341.1(RPL17)	NM_001035006.2(RPL17)	NM_001199345.1(RPL17)
AACCGGGCGGAAACACCA	AGACTTCGAGTGATCTGCCCGCCTCGGTCTTGGAATT	28	0.00385517	NM_001171979.1(ZNF829)	NM_001037232.3(ZNF829)	NM_001142302.1(CCDC113)	NM_014157.3(CCDC113)
CCCCGGCATCTCCACCA	GTGTTGAGGATGCTGGGAGGAAGCAACAGGATGTGCAG	28	1.45822e-12	NM_138376.2(TTC5)	XM_005268211.1(TTC5)
TCCCCGGCACCTCCACCA	AGCAGACTTGTGGTGGAGGCTATCG	28	0.000285928	NM_001110556.1(FLNA)	NM_001456.3(FLNA)
ATCCCAGCGGTGCCTCCA	ACCGCCATCTTGGCTCCTGTGGAGGCCTGCTGGGAAC	28	4.91691e-12	NM_000996.2(RPL35A)	XM_005269350.1(RPL35A)
ACCCCACTCCTGGTACCA	AACTGGGAGCGGGAGTTTGAAATGTGGGCTCCTGGAA	28	2.95922e-09	NM_001273.2(CHD4)	XM_005253668.1(CHD4)
TCCCCGACGGGGAGCCA	TATTCCTCGTCGGGCTCCCTTTGAC	28	6.14561e-06	NM_001271969.1(HSP90AB1)	NM_007355.3(HSP90AB1)	NM_001271970.1(HSP90AB1)	XM_005249075.1(HSP90AB1)	NM_001271972.1(HSP90AB1)	NM_001271971.1(HSP90AB1)
TTCCCGGCCCATGCACCA	AAAACTCGGGGCCGGACGGACATTATGCCATGGACTG	28	2.95922e-09	NM_007040.3(HNRNPUL1)	XM_005258459.1(HNRNPUL1)	XM_005258460.1(HNRNPUL1)
ATCCCATCCTCGTCGCCA	AACGCACGGGCCGAGGAGGATGTGGAGCCTGAGTGCA	28	4.91691e-12	NM_001122956.1(DBNL)	NM_001014436.2(DBNL)	NM_001284315.1(DBNL)	NM_014063.6(DBNL)	NM_001284313.1(DBNL)	XM_005249720.1(DBNL)
TCCGGGTGCCCCCTCCA	ATGGTCGCACCCGGTGGCGGGATC	28	5.96239e-05	NM_080794.3(MRPL39)	NM_017446.3(MRPL39)
TCCGGGTGCCCCCTCCA	CGGCCCGCGTCTCGAAGGGGCACCTGTGAACTCAAAAGGCTCTTTTCAGAGCCACT	28	1.06618e-21	NM_001040874.1(HIST2H2AA4)
ATCCGGGTGCCCCCTCCA	ACCAGGAGGAGGCCGGCTACTGAGGCTCTGGAATTCT	28	4.95182e-07	XM_005259497.1(CNN2)	XM_005259494.1(CNN2)	XM_005259496.1(CNN2)	XM_005259495.1(CNN2)	NM_004368.2(CNN2)	NM_201277.1(CNN2)
ATCCGGGTGCCCCCTCCA	AAAAATCGTGGGGGAGATGCCCGGCCTGGGATGCTGT	28	1.76844e-11	XM_005257792.1(SYNGR2)	NM_004710.3(SYNGR2)	XM_005257793.1(SYNGR2)
TCCTCACACGGGGCACCA	AAAGTTTTGGTGCCCTGAAGGGAGCTGTGGATGGAGG	27	2.28762e-10	NM_000969.3(RPL5)	XM_005271097.1(RPL5)	XM_005271098.1(RPL5)
TTCCCCGACGGGGAGCCA	AGAGAAGTTGGAATCCAAGAAATTCATCAC	27	2.04159e-08	NM_001284220.1(ELP3)	NM_001284222.1(ELP3)	NM_001284226.1(ELP3)	NM_001284225.1(ELP3)	NM_001284224.1(ELP3)	NM_018091.5(ELP3)
ACCCCACTCCTGGTACCA	AAGGAACCATGATCGAGTGGGGGAACTGGAATTCTCG	27	2.30386e-05	NM_003634.3(NIPSNAP1)	NM_001202502.1(NIPSNAP1)	XM_005261789.1(NIPSNAP1)
TCCCACCGCTGCCACCA	GTATGATGGTGGTGGTGGTGGTGTCTTCCTGTCTCAAC	27	1.45822e-12	NR_104229.1(NME7)	NM_013330.4(NME7)	NM_197972.2(NME7)	XM_005245106.1(NME7)
TCCCCGACGGGGAGCCA	GAATTTGGCTCCGCGAAGTATTATGC	27	2.13589e-06	NM_213611.2(SLC25A3)	NM_002635.3(SLC25A3)	XM_005268982.1(SLC25A3)
TTCCCGGCCAACGCACCA	AGATTGTGATTGGCTCGGGCTGCGGAACCTCGGAAAC	26	4.91691e-12	XM_005262186.1(ZNF711)	XM_005262187.1(ZNF711)	XM_005262189.1(ZNF711)	XM_005262188.1(ZNF711)	NM_021998.4(ZNF711)
ACCCCACTCCTGGTACCA	ATGGGGTGGGGGTGGGGACTCAGGGCGGAATTCTCGG	26	6.40558e-06	NM_006861.6(RAB35)	NM_001167606.1(RAB35)	XM_005253826.1(RAB35)
ACCCCACTCCTGGTACCA	ATTCTCAAAGCCTGGAGATGGGGGATCTGGAATTCTC	26	1.78099e-06	XM_005262220.1(IRS4)	NM_003604.2(IRS4)
ACCCCACTCCTGGTACCA	AGAAAATGGTAGAAGGTAGTGGGT	26	1.65777e-05	NM_178014.2(TUBB)	XM_005275358.1(TUBB)	XM_005272780.1(TUBB)	XM_005275518.1(TUBB)	XM_005275359.1(TUBB)	XM_005272781.1(TUBB)	XM_005275519.1(TUBB)
TCCGGGTGCCCCCTCCA	GCCCGGCCCGCGTCTCGAAGGGGCACCTGTGAACTCAAAAGGCTCTTTTCAGAGCCACT	26	2.49992e-23	NM_001040874.1(HIST2H2AA4)
TCCGGGTGCCCCCTCCA	GCGTCTCGAAGGGGCACCTGTGAACT	26	2.13589e-06	NM_001040874.1(HIST2H2AA4)
TCCGGGTGCCCCCTCCA	CGCGTCTCGAAGGGGCACCTGTGAACT	26	7.12627e-07	NM_001040874.1(HIST2H2AA4)
ATCCAGGTGCCCCCTCCA	TTAAAAATTTCGGTTGGGGCGACCTCGGAGCTGGAAT	25	1.37679e-07	NM_001190702.1(MTRNR2L8)
CCCCACTCCTGGTACCA	TCGTTCTGGGGCCCAGGAAGTGGGGAAGAGTAGGTTCT	25	5.2447e-12	XM_005245261.1(PI4KB)	XM_005245262.1(PI4KB)	XM_005245263.1(PI4KB)	XM_005245264.1(PI4KB)	NM_002651.2(PI4KB)	NM_001198773.1(PI4KB)	NM_001198774.1(PI4KB)	NM_001198775.1(PI4KB)
ATCCCTCCGTGGTTACCA	GAATGGCTCCACGAGGGTT	25	0.00999337	NM_001190452.1(MTRNR2L1)	NM_001190702.1(MTRNR2L8)	NM_001190470.1(MTRNR2L2)
ATCCCTCCGTGGTTACCA	ATGAATGGCTCCACGAGGGTT	25	0.000772034	NM_001190702.1(MTRNR2L8)	NM_001190470.1(MTRNR2L2)
ACCCCACTCCTGGTACCA	ATGCTGATGTGCAGAAGGGGAGTGGGGATGGTCGAGT	25	2.95922e-09	NM_003769.2(SRSF9)
ATCCCACCGCTGCCACCA	GAAGTCGCGGTGCAGCGGTGGGCGGC	25	2.13589e-06	NM_024096.1(DCTPP1)
TCCGGGTGCCCCCTCCA	GCGTCTCGAAGGGGCACCTGTGAACTCAAAAGGCTCTTTTCAGAGCCACT	25	1.88825e-18	NM_001040874.1(HIST2H2AA4)
TCCGGGTGCCCCCTCCA	AGCCCGGCCCGCGTCTCGAAGGGGCAC	25	7.12627e-07	NM_001040874.1(HIST2H2AA4)
TCCGGGTGCCCCCTCCA	AAACCACCCCTGCTGTTGCCTGGGCAGGGGGAAGGGGG	25	1.88633e-11	NM_198241.2(EIF4G1)	XM_005247192.1(EIF4G1)	XM_005247190.1(EIF4G1)	NM_001194946.1(EIF4G1)	NM_001194947.1(EIF4G1)	XM_005247191.1(EIF4G1)	XM_005247187.1(EIF4G1)	XM_005247188.1(EIF4G1)	XM_005247189.1(EIF4G1)	XM_005247185.1(EIF4G1)	NM_198244.2(EIF4G1)	XM_005247186.1(EIF4G1)	NM_182917.4(EIF4G1)	XM_005247194.1(EIF4G1)	XM_005247193.1(EIF4G1)	XM_005247195.1(EIF4G1)	NM_198242.2(EIF4G1)	XM_005247197.1(EIF4G1)	XM_005247196.1(EIF4G1)	NM_004953.4(EIF4G1)
ATCCGGGTGCCCCCTCCA	TTATGGGGCACTTGGTTTGGTTGCAGAGTAAGAAGTG	25	2.28762e-10	NM_017763.4(RNF43)
ACCCTGCTCGCTGCGCCA	ATGGCAGCGCTGTGAGCAGGGGAACGCGAGCTGACTG	24	6.36043e-11	NM_003591.3(CUL2)
TCCCGGACGAGCCCCCA	CTGTTTTGGGGTGGGGTCTGG	24	0.000772034	NM_020524.2(PBXIP1)	XM_005245358.1(PBXIP1)	XM_005245359.1(PBXIP1)	XM_005245360.1(PBXIP1)	XM_005245361.1(PBXIP1)
ATCCCAGCGGGGCCTCCA	ACGCCATCTTGGCTCCTGTGGAGGCCTGCTGGGAACG	24	1.76844e-11	NM_000996.2(RPL35A)	XM_005269350.1(RPL35A)
TCCCCGACGGGGAGCCA	AAACGTGCTCCCTGTTGGGTGTC	24	5.96432e-05	NM_012456.2(TIMM10)
TCCGGGTGCCCCCTCCA	TATGGGGAAGTTCACCTGGACTGCCTGGGCTGGAATTC	24	1.46858e-07	NM_006532.3(ELL)
TCCCCAGCACCTCCACCA	TATTTCCTGGTGGGTGCGGGGGCCATTGGCTGTGAGC	23	4.91691e-12	NM_153280.2(UBA1)	XM_005278311.1(UBA1)	XM_005278313.1(UBA1)	XM_005278312.1(UBA1)	NM_003334.3(UBA1)
TTCCCGGCCAACGCACCA	GATAAACATGGTGGGTTGGCTGAGGGTTGGAATTCTC	23	1.78099e-06	NM_000690.3(ALDH2)	NM_001204889.1(ALDH2)
ATCCCTCCGTGGTTACCA	ATTTGGTGACCACACATTGAGGGAAGACGTGGCGTTAGGTGAAGC	23	1.19784e-14	XM_005246172.1(KIDINS220)	XM_005246171.1(KIDINS220)	XM_005246169.1(KIDINS220)	XM_005246173.1(KIDINS220)	NM_020738.2(KIDINS220)	XM_005246170.1(KIDINS220)	XM_005246174.1(KIDINS220)
TTCCCCGACGGGGAGCCA	GAACCGGCTCCCACCCTCAAGGTGCGGGGAGAAGAAGCGGCC	23	1.0345e-14	NM_033131.3(WNT3A)	XM_005273340.1(WNT3A)
TTCCCGGTCAGGGAACCA	AAGTGGACGGGTTCCCTGAATCCCCGGGGTCCTTGGA	23	4.91691e-12	NM_001144382.1(PLCL2)	NM_015184.5(PLCL2)
ATCCCACCGCTGCCACCA	TCTGGCCCGGTGCTCGAGTACTTGACTGCCGAGATCT	23	8.22773e-10	NM_033445.2(HIST3H2A)
TCCGGGTGCCCCCTCCA	AAATCTGTGGGTACCCGGAGCACGGAGATTGGAATTCT	23	1.89972e-06	NM_001428.3(ENO1)
ATCCCTCCGTGGTTACCA	TTGTGCACGGAGGTGTGACCATGAAGCTCATGGATGA	22	4.91691e-12	NM_007274.3(ACOT7)	XR_244784.1(ACOT7)	NM_181864.2(ACOT7)	NM_181865.2(ACOT7)	NM_181866.2(ACOT7)
ATCCCTCCGTGGTTACCA	GGCTGGAACCATGGAGGGTGT	22	0.000772034	NM_000971.3(RPL7)
ATCCCACCCTCGTCGCCA	CTGGGAGGCGGAGGTTGCGGTGAGCTGAGAT	22	6.38594e-09	NM_152293.2(TADA2B)
TTCCCCGACGGGGAGCCA	ATGTCTGGTATTTCCAAGGTTTTCGTCGGGGAGGTGGT	22	1.45822e-12	NM_005643.3(TAF11)	XM_005249330.1(TAF11)
TCCCACCGCTGCCACCA	GAAGTCGCGGTGCAGCGGTGGGCGGC	22	2.13589e-06	NM_024096.1(DCTPP1)
TCCCGGGTTTCGGCACCA	GGATGCTGGTGGACTTGGCCAAGTCCAGGGGCGTGGA	22	4.91691e-12	NM_000175.3(GPI)	NM_001184722.1(GPI)	XM_005258763.1(GPI)	XM_005258764.1(GPI)
TTCCGGCTCGAAGGACCA	ATTGGGAGACTCACCCGGAATGTGACAAAGGAT	22	6.03367e-10	XM_005255048.1(RNPS1)	NM_080594.2(RNPS1)	NM_006711.3(RNPS1)	XM_005255049.1(RNPS1)	XM_005255047.1(RNPS1)	XM_005255050.1(RNPS1)
TCCGGGTGCCCCCTCCA	CTGCTGAGTTGGGTGCACCCTAAGATGGAGGCCAGGTG	22	2.44012e-10	XM_005268601.1(BAZ2A)	XM_005268599.1(BAZ2A)	XM_005268600.1(BAZ2A)	XM_005268598.1(BAZ2A)	XM_005268602.1(BAZ2A)	XM_005268603.1(BAZ2A)	XM_005268597.1(BAZ2A)	XM_005268596.1(BAZ2A)	NM_013449.3(BAZ2A)	XM_005268604.1(BAZ2A)
TCCGGGTGCCCCCTCCA	CTCGAAGGGGCACCTGTGAACTCAAAAGGCTCTTTTCAGAGCCACT	22	2.69161e-16	NM_001040874.1(HIST2H2AA4)
ATCCGGCTCGAAGGACCA	CTTGCAACCTCCTCCTGAGCCGGGATTGTCCAATTTG	21	6.36043e-11	NM_006875.3(PIM2)
ATCCAGGTGCCCCCTCCA	TTTTCTTCTGGGGGGGGTCTAGAACAGTGCCTGGCAC	21	4.91691e-12	NM_178014.2(TUBB)	XM_005272780.1(TUBB)	XM_005275518.1(TUBB)	XM_005272781.1(TUBB)	XM_005275519.1(TUBB)
TCCCCGGCACCTCCACCA	AGACCGTGGTGGAGGAATCGCTCACAAAGATCTGGAC	21	4.91691e-12	NM_001122957.2(BCKDK)	NM_001271926.1(BCKDK)	NM_005881.3(BCKDK)
ACCCCACTCCTGGTACCA	AGAAGGATGGAGTGGGGATGGTCGAGTTGGAATTCTC	21	1.78099e-06	NM_003769.2(SRSF9)
ACCCCACTCCTGGTACCA	AGCGCTGGGAGGGGGGTGACAGCAACAGCTGGAATTC	21	1.37679e-07	XM_005255077.1(ATXN2L)	XM_005255069.1(ATXN2L)	XM_005255072.1(ATXN2L)	XM_005255070.1(ATXN2L)	XM_005255066.1(ATXN2L)	XR_243256.1(ATXN2L)	XM_005255065.1(ATXN2L)	XM_005255067.1(ATXN2L)	XM_005255064.1(ATXN2L)	XR_243257.1(ATXN2L)	XM_005255071.1(ATXN2L)	XM_005255076.1(ATXN2L)	XM_005255074.1(ATXN2L)	XM_005255073.1(ATXN2L)	XM_005255075.1(ATXN2L)	XM_005255068.1(ATXN2L)	XM_005255061.1(ATXN2L)	XM_005255062.1(ATXN2L)	NM_017492.3(ATXN2L)	XM_005255063.1(ATXN2L)
TCCCCGGCATCTCCACCA	AGAAGGTGGAGATGCTGGCAACAGGGAGGACCAGATC	21	4.91691e-12	NM_000971.3(RPL7)
TCCGGGTGCCCCCTCCA	AAAGAGTGGGAGCACCAGGATCTCGGGCTCGGAACGAG	21	6.78445e-11	NM_021103.3(TMSB10)
TCCGGGTGCCCCCTCCA	AAGTATCCGGGGCACCGTTGGACCAAAGAGCGAGGCAG	21	8.77625e-10	NM_007040.3(HNRNPUL1)	XM_005258459.1(HNRNPUL1)	XM_005258463.1(HNRNPUL1)	XM_005258466.1(HNRNPUL1)	XM_005258462.1(HNRNPUL1)	XM_005258461.1(HNRNPUL1)	XM_005258465.1(HNRNPUL1)	XM_005258460.1(HNRNPUL1)	XM_005258464.1(HNRNPUL1)	NM_144732.2(HNRNPUL1)
TCCGGGTGCCCCCTCCA	AGCCCGGCCCGCGTCTCGAAGGGGCA	21	2.13589e-06	NM_001040874.1(HIST2H2AA4)
TCCGGGTGCCCCCTCCA	AAAATGGGCACCCGCGACGACGAGTACGACTACCTTGG	21	8.77625e-10	NM_004663.4(RAB11A)	NM_001206836.1(RAB11A)	XM_005254738.1(RAB11A)	XM_005254739.1(RAB11A)
TCCAGGTGCCCCTTCCA	CCGGCCCGCGTCTCGAAGGGGCACCTGTGAACTGGAAT	21	8.77625e-10	NM_001040874.1(HIST2H2AA4)
ATCCCACTCCTGACACCA	ATTGGTGTCGAAGTGTCTGCAAT	20	5.96432e-05	NM_018133.3(MSL2)
TCCCCGGCACCTCCACCA	ATTCTGGTGGCAACCGGGGTCGTGGTCGGGGAGGAAA	20	4.91691e-12	XM_005258651.1(FBL)	NM_001436.3(FBL)
ACCCCACTCCTGGTACCA	AAATCCAGGTGAACATCCAGGAGTGGCTGCAGCTGAC	20	4.91691e-12	NM_001749.2(CAPNS1)	NM_001003962.1(CAPNS1)	XM_005259297.1(CAPNS1)
TCCCCAGTACCTCCACCA	TCTAGAGAGGACTGGGTGGAGGAGC	20	0.000285928	NM_152463.2(EME1)	NM_001166131.1(EME1)	XM_005257081.1(EME1)
TCCCCAGTACCTCCACCA	AGCTCTGGGGGGTACTGGGTGGGC	20	1.65777e-05	NM_020531.2(APMAP)
TCCCCAGTACCTCCACCA	AAGGAATGCTGGGGGCTGTGGGAACAGGAATGCAGAT	20	4.91691e-12	NM_182679.2(GPATCH4)	NM_015590.3(GPATCH4)	XM_005245287.1(GPATCH4)	XM_005245288.1(GPATCH4)
ATCCTGCTCACAGCGCCA	TCTAAGGTGTCTGAGAGCAGGT	20	0.000214585	XM_005255859.1(GSE1)	XM_005255860.1(GSE1)	XM_005255861.1(GSE1)	XM_005255862.1(GSE1)	NM_001278184.1(GSE1)	NM_014615.3(GSE1)	NM_001134473.2(GSE1)	XM_005255864.1(GSE1)	XM_005255865.1(GSE1)	XM_005255863.1(GSE1)
ATCCCACCGCTGCCACCA	TTGCTCCTGGTGGGCATGTGGGACGTTGGAATTCTCG	20	1.78099e-06	NM_000968.3(RPL4)	XM_005254586.1(RPL4)
TCCGGGTGCCCCCTCCA	TCCGGCCCGCGTCTCGAAGGGGCACCTGTGAACT	20	6.58218e-10	NM_001040874.1(HIST2H2AA4)
ATCCGGGTGCCCCCTCCA	GTATCTGTGGGTACCCGGAGC	20	0.000772034	NM_001428.3(ENO1)
ACCCTGCTCGCTGCGCCA	AGGCCTTTTGCCATGTCTGGGCGTGGCAAGCAGGGAGGC	19	1.45775e-12	NM_003509.2(HIST1H2AI)
ATCCCACTCCTGACACCA	CTATCTGTCAGGAGAGTGGAATGTTGGCTGTCCGTGAAAAC	19	4.55973e-13	NM_006503.3(PSMC4)	NM_153001.2(PSMC4)
TCCCCGGCACCTCCACCA	TATTTGGGTGGGAGGGCTGGG	19	0.000772034	NM_003487.3(TAF15)	NM_139215.2(TAF15)
ATCCCTCCGTGGTTACCA	AATAGACAAACTGTCCTGGGGCTATAGGAGGGAAGCTGGAATC	19	3.02767e-15	NM_032020.4(FUCA2)
AATCCCATCCTCGTCGCCA	TTTGGCAGCTCGAGGATGGTCTACGATATGGAGAAG	19	5.9364e-11	NM_015331.2(NCSTN)	XM_005245051.1(NCSTN)	XM_005245052.1(NCSTN)	XM_005245053.1(NCSTN)
ACCGGGCGGAAACACCA	AGCTCTTCTTAAAATTGAAGGTGTTTACGCCCGAGAT	19	4.91691e-12	XM_005269351.1(RPL35A)	NM_000996.2(RPL35A)	XM_005269350.1(RPL35A)
TCCCAGCGGTGCCTCCA	CGCCATCTTGGCTCCTGTGGAGGCCTGCTGGGAACGGG	19	1.45822e-12	NM_000996.2(RPL35A)	XM_005269350.1(RPL35A)
TCCGGGTGCCCCCTCCA	AAGTGGGCCCAGCCCGGCCCGCGTCTCGAAGGGGCACCTGTGAACT	19	7.48368e-17	NM_001040874.1(HIST2H2AA4)
ATCCCTCCGTGGTTACCA	AGAAGCAGCTGTACAGATGACGCGGTGCCCGGAGCAG	18	1.06432e-08	NM_030928.3(CDT1)
ATCCCTCCGTGGTTACCA	AATTGGGTGCCACGCCGAGGGGATC	18	6.14561e-06	NM_198241.2(EIF4G1)	XM_005247192.1(EIF4G1)	XM_005247190.1(EIF4G1)	NM_001194946.1(EIF4G1)	NM_001194947.1(EIF4G1)	XM_005247191.1(EIF4G1)	XM_005247187.1(EIF4G1)	XM_005247188.1(EIF4G1)	XM_005247189.1(EIF4G1)	XM_005247185.1(EIF4G1)	NM_198244.2(EIF4G1)	XM_005247186.1(EIF4G1)	NM_182917.4(EIF4G1)	XM_005247194.1(EIF4G1)	XM_005247193.1(EIF4G1)	XM_005247195.1(EIF4G1)	NM_198242.2(EIF4G1)	XM_005247197.1(EIF4G1)	XM_005247196.1(EIF4G1)	NM_004953.4(EIF4G1)
TCTCGCTGGGGCCTCCA	GAAGCTGTCTATCGGGCTCCAGCGGTC	18	7.12627e-07	XM_005277412.1(HIST2H4B)	XM_005277411.1(HIST2H4B)	XM_005277430.1(HIST2H4A)	XM_005277428.1(HIST2H4A)	XM_005245524.1(HIST2H4A)	XM_005245522.1(HIST2H4A)	XM_005245523.1(HIST2H4A)	XM_005245312.1(HIST2H4B)	XM_005245311.1(HIST2H4B)	XM_005277429.1(HIST2H4A)	NM_001034077.4(HIST2H4B)
ACCCCACTCCTGGTACCA	ACGGTGGCACCCTCAGGAGTGGAGGACTGGAATTCTC	18	1.78099e-06	NM_002451.3(MTAP)
ACCCCACTCCTGGTACCA	TGAAGGGGTGGGTGATGAGGTGACCGT	18	7.12627e-07	NM_031434.3(TMUB1)	NM_001136044.1(TMUB1)
TCCCACCGCTGCCACCA	TTAATTGTGGGTTATTTTTGGTGGGATGGAGGATCTTA	18	6.78445e-11	NM_015525.2(IBTK)
ATCCCACCGCTGCCACCA	ACTCGGCGTGGCGTCGGTCGTGGTT	18	2.21036e-05	NM_032747.3(USMG5)	NR_031707.1(MIR1307)
TCCGGGTGCCCCCTCCA	AAAGGAGTGTGCAGACTTGTGGCCCCGGAT	18	2.04159e-08	NM_000978.3(RPL23)
TCCGGGTGCCCCCTCCA	TTAGGAATCTCACTTGGAGGGACCATGGAGC	18	8.26074e-08	NM_021705.3(NFYA)	NM_002505.4(NFYA)
ATCCCACTCCTGACACCA	ATCTGAGTTCATTGGAGTGGGTGCTT	17	2.13589e-06	NM_001278656.1(SNRPD3)	NM_004175.4(SNRPD3)	NR_103819.1(SNRPD3)	XM_005261719.1(SNRPD3)
TTCCCGGGCGGCGCACCA	GCTGAAGCGTGCGGCCCTGGGACGGACGTGCACAGTG	17	2.28762e-10	NM_012341.2(GTPBP4)	XM_005252437.1(GTPBP4)
TCTCGCTGGGGCCTCCA	AGAAGCTGTCTATCGGGCTCCAGCGGTC	17	2.3116e-07	XM_005277412.1(HIST2H4B)	XM_005277411.1(HIST2H4B)	XM_005277430.1(HIST2H4A)	XM_005277428.1(HIST2H4A)	XM_005245524.1(HIST2H4A)	XM_005245522.1(HIST2H4A)	XM_005245523.1(HIST2H4A)	XM_005245312.1(HIST2H4B)	XM_005245311.1(HIST2H4B)	XM_005277429.1(HIST2H4A)	NM_001034077.4(HIST2H4B)
TCTCGCTGGGGCCTCCA	TACTGTCTATCGGGCTCCAGCGGTCATGTCCGGCAGAG	17	1.88633e-11	XM_005277412.1(HIST2H4B)	XM_005277411.1(HIST2H4B)	XM_005277430.1(HIST2H4A)	XM_005277428.1(HIST2H4A)	XM_005245524.1(HIST2H4A)	XM_005245522.1(HIST2H4A)	XM_005245523.1(HIST2H4A)	XM_005245312.1(HIST2H4B)	XM_005245311.1(HIST2H4B)	XM_005277429.1(HIST2H4A)	NM_001034077.4(HIST2H4B)
TTCCCCGACGGGGAGCCA	ATCTTTGCAGGTGGTCAGGACAGGT	17	6.14561e-06	NM_005016.5(PCBP2)	NM_001128912.1(PCBP2)	NM_001128911.1(PCBP2)	NM_031989.4(PCBP2)	XM_005268932.1(PCBP2)	XM_005268931.1(PCBP2)	XM_005268934.1(PCBP2)	XM_005268933.1(PCBP2)
ACCCCACTCCTGGTACCA	AGAGAGCCAAGGGGTGGGAGTTGGGATTGGAATTCTC	17	6.40558e-06	XM_005245747.1(DDOST)	NM_005216.4(DDOST)
TCCCAGCGGTGCCTCCA	ATTTTGGGAGGCACTCTTGATGGTTAGGAAAAAAATTG	17	1.88633e-11	NM_001127510.2(APC)	NM_000038.5(APC)	XM_005271975.1(APC)	XM_005271974.1(APC)	NM_001127511.2(APC)	XM_005271977.1(APC)	XM_005271976.1(APC)
TCCCCGACGGGGAGCCA	ACTACTTGGCTCCCAAGATCGAGGAT	17	2.13589e-06	NM_002592.2(PCNA)	NM_182649.1(PCNA)
TCCGGGTGCCCCCTCCA	TTATGTAGGGAGGGGGCAAGT	17	0.000772034	NM_031412.2(GABARAPL1)
TCCGGGTGCCCCCTCCA	TTCTTTGGGGGTGGTGGAATCTG	17	0.000771534	XM_005258674.1(CIC)	XM_005258673.1(CIC)	XM_005258675.1(CIC)	NM_015125.3(CIC)
ATCCGGGTGCCCCCTCCA	TAAACCTGCATTAAAAATTTCGGTTGGGGCGACCTCGGAGC	17	2.12143e-11	NM_001190706.1(MTRNR2L9)
ATCCCACTCCTGACACCA	AGAATGAAGGTCAAGGAGTGGGAGAAATCAACATGGC	16	4.91691e-12	NM_001127510.2(APC)	NM_000038.5(APC)	XM_005271975.1(APC)	XM_005271974.1(APC)	NM_001127511.2(APC)	XM_005271977.1(APC)	XM_005271976.1(APC)
TCCCCGGCACCTCCACCA	CTGGTGGAGGCCGTGGTCGTGGAATGAGAAGCCGTGG	16	4.91691e-12	NM_001127196.1(CNBP)	NM_001127195.1(CNBP)	NM_001127194.1(CNBP)	NM_001127193.1(CNBP)	NM_001127192.1(CNBP)	NM_003418.4(CNBP)	XM_005247746.1(CNBP)	XM_005247745.1(CNBP)	XM_005247747.1(CNBP)	XM_005247748.1(CNBP)
ATCCCTCCGTGGTTACCA	GCTACATGGTAGAGAACCACGGGGAGGACT	16	2.04159e-08	NM_016391.5(NOP16)	NM_001256540.1(NOP16)	NM_001256539.1(NOP16)
ACCCCACTCCTGGTACCA	TAAGAGGAGTGGGGGTTGGGGGCGCTCTGGAATTCTC	16	6.40558e-06	XM_005255637.1(GLYR1)	XM_005255638.1(GLYR1)	NM_032569.3(GLYR1)	XM_005255639.1(GLYR1)	XM_005255640.1(GLYR1)
ACCCCACTCCTGGTACCA	TCTGGAGTGGGGAAGAACAGATAGGGCAGAGGACACT	16	4.91691e-12	NM_001142623.1(GHDC)
TCCCCAGTACCTCCACCA	AAAATTGGTGGTATTGGTACTGTTCCTGTTGGCCGAGTGGAGACT	16	2.57458e-16	NM_001402.5(EEF1A1)	XM_005248667.1(EEF1A1)	XM_005248666.1(EEF1A1)	XM_005248668.1(EEF1A1)
TCCCCGACGGGGAGCCA	AAAGAGAAGATCTACGTGCTCCTTCGTCGGCAGGCCCA	16	1.45822e-12	NM_004450.2(ERH)
TCCGGGTGCCCCCTCCA	AAACCAAACCTGCATTAAAAATTTCGGTTGGGGCGACCTCGGAGC	16	5.573e-13	NM_001190706.1(MTRNR2L9)
TCCGGGTGCCCCCTCCA	AAACTCGGGCGCTCCGGCTGTAAGT	16	0.00102838	NM_005575.2(LNPEP)	XM_005271989.1(LNPEP)
TCCGGGTGCCCCCTCCA	AAGAAACACTCTCCTTCTGCCACATTTGTTTTGAGCTA	16	1.45822e-12	NM_001100420.1(C21orf91)	NM_017447.3(C21orf91)	NM_001100421.1(C21orf91)
TCCGGGTGCCCCCTCCA	CGGCCCGCGTCTCGAAGGGGCACCTGTGAACTCTGGAA	16	8.77625e-10	NM_001040874.1(HIST2H2AA4)
ATCCGGGTGCCCCCTCCA	GAATGAACTGGGGCACTGGAAGTTGGGACTGGAATTC	16	1.78099e-06	XM_005270348.1(ZMPSTE24)	NM_005857.4(ZMPSTE24)
ATCCGGGTGCCCCCTCCA	AAAAGTGCAATGTGGCATCCTGGATTGGGTCTTGGAA	16	2.28762e-10	NM_080725.2(SRXN1)
TCCGGCTCGGAGGACCA	AAAATGTGTTTCTCCTGAGCTAGGAAGAGTCTACCCGACAT	15	3.52488e-14	NM_001469.3(XRCC6)	XM_005261487.1(XRCC6)	XM_005261489.1(XRCC6)	XM_005261488.1(XRCC6)
TCTCGCTGGGGCCTCCA	TAGTGGCCTCAGGAGTGACTGCACGGAGTGTGGAATTC	15	1.46858e-07	NM_015527.3(TBC1D10B)
TTCCCCGACGGGGAGCCA	CATGCTCCCCACACACACATAGAC	15	1.65777e-05	NM_080627.2(SOGA1)
TTCCCCGACGGGGAGCCA	AGGTGATCCGCCTGCCTTGGCTTCCCAAAGTGCGGGGATT	15	1.19734e-13	XM_005268950.1(FKBP11)
ACCGGGCGGAAACACCA	AAATTGAAGGTGTTTACGCCCGAGAT	15	2.13589e-06	XM_005269351.1(RPL35A)	NM_000996.2(RPL35A)	XM_005269350.1(RPL35A)
TCTCGGTGGAACCTCCA	GGCCGGAGGTTCCATCGTATCCAAAAGGCTCTTTTCAGAGCCACT	15	9.25985e-16	NM_001005464.2(HIST2H3A)
ATCCCAGCGGGGCCTCCA	AACCGCCATCTTGGCTGTGGAGGCCTGCTGGGAACGGGACTTCT	15	8.90171e-11	NM_000996.2(RPL35A)	XM_005269350.1(RPL35A)
ATCCCAGCGGGGCCTCCA	CTTGGCTCCTGTGGAGGCCTGCTGGGAAC	15	6.42502e-08	NM_000996.2(RPL35A)	XM_005269350.1(RPL35A)
ACCCCACTCCTGGTACCA	AACCAGGGAAAAGCAGTGGGGACGGAAGGCAAAGAGAC	15	1.88633e-11	NM_003768.3(PEA15)	XM_005245563.1(PEA15)	XM_005245562.1(PEA15)	XM_005245565.1(PEA15)	XM_005245564.1(PEA15)
ACCCCACTCCTGGTACCA	ATCTGAGTTCATTGGAGTGGGTGCTT	15	2.13589e-06	NM_001278656.1(SNRPD3)	NM_004175.4(SNRPD3)	NR_103819.1(SNRPD3)	XM_005261719.1(SNRPD3)
TCCCACCGCTGCCACCA	TGAAGTCGCGGTGCAGCGGTGGGCGGC	15	7.12627e-07	NM_024096.1(DCTPP1)
TCCCCGGCATCTCCACCA	AGAAATATGGAGGTGCTGAGAAGTGTTCCAGATGTGG	15	4.91691e-12	NM_001321.1(CSRP2)	XM_005268678.1(CSRP2)
ATCCAGGTGCCCCTTCCA	AATGCAAGAATGACTTTGGAGGGCACAGAAGTCTGGT	15	1.76844e-11	NM_006080.2(SEMA3A)	XM_005250111.1(SEMA3A)	XM_005250110.1(SEMA3A)
TTCCCGGCCCATGCACCA	TTCTTGGACTGTACTCTTCGCATGGACTGGGAAGTT	15	1.65054e-11	NM_003590.4(CUL3)	NM_001257198.1(CUL3)	XM_005246912.1(CUL3)	NM_001257197.1(CUL3)
TCCGGGTGCCCCCTCCA	CCGCGTCTCGAAGGGGCACCTGTGAACT	15	2.3116e-07	NM_001040874.1(HIST2H2AA4)
TCCGGGTGCCCCCTCCA	AAGAGGATGGGGCCCTGGAC	15	0.00999013	XM_005263267.1(SNX25)	NM_031953.2(SNX25)	XM_005263268.1(SNX25)
TCCGGGTGCCCCCTCCA	TCTGGGCTGAGTTCCACCTGGAAGAT	15	7.68202e-06	XM_005276497.1(LOC101930123)	NM_013302.3(EEF2K)
TCCGGGTGCCCCCTCCA	TTAGCGAGAGACGGCACCCAGAATCAGATCCCTGGAAT	15	1.13528e-08	NM_000285.3(PEPD)	NM_001166056.1(PEPD)	NM_001166057.1(PEPD)
ATCCGGGTGCCCCCTCCA	TCTGTGGGTACCCGGAGCACGGAGATCTCGCCGGCTT	15	4.91691e-12	NM_001428.3(ENO1)
ATCCCACCTTCGTCGCCA	AAGAAGGTGGTGAAGCAGGCGTCGGAGGGCCC	14	1.97281e-09	NM_002046.4(GAPDH)	XM_005253678.1(GAPDH)	NM_001256799.1(GAPDH)
ATCCCACCACTGCCACCA	AGGTGGAGCTGGTGCAGATGGTGGTGGACGGAGT	14	1.83009e-10	NM_001823.4(CKB)
ACCCCACTCCTGGTACCA	ATTTGGCAGAGAGCTGGGGTGGAAAGGAGAAT	14	1.97281e-09	NM_031407.6(HUWE1)	XM_005277961.1(HUWE1)	XM_005277963.1(HUWE1)	XM_005277962.1(HUWE1)	XM_005261967.1(HUWE1)	XM_005277964.1(HUWE1)	XM_005277967.1(HUWE1)	XM_005277965.1(HUWE1)	XM_005261965.1(HUWE1)	XM_005261966.1(HUWE1)	XM_005261968.1(HUWE1)	XM_005277966.1(HUWE1)	XM_005261971.1(HUWE1)	XM_005261969.1(HUWE1)	XM_005261970.1(HUWE1)	XM_005277968.1(HUWE1)	XM_005261972.1(HUWE1)	XR_254464.1(HUWE1)
ACCCCACTCCTGGTACCA	AGCCAGTGCAGGAATCCAGGTAGTGGGGGAT	14	6.38594e-09	NM_001428.3(ENO1)	XM_005263431.1(ENO1)	NM_001201483.1(ENO1)
ACCCCACTCCTGGTACCA	AGAGTGAGTGGGATGGCATCGT	14	0.000771784	NM_001204159.2(SPHK2)	NM_001204160.2(SPHK2)	NM_020126.4(SPHK2)	NM_001204158.2(SPHK2)	NM_001243876.1(SPHK2)	XM_005259084.1(SPHK2)	XM_005259083.1(SPHK2)
TCCAGGTGCCCCCTCCA	CCGGCCCGCGTCTCGAAGGGGCACCTGTGAACT	14	6.03367e-10	NM_001040874.1(HIST2H2AA4)
TCCCCGACGGGGAGCCA	AATAAACGTGCTCCCTGTTGGGTGTC	14	2.13589e-06	NM_012456.2(TIMM10)
TTCCCGGCCCATGCACCA	TTTTTTCAGGCGGCCGGGAAGATGGCGGAC	14	2.04159e-08	NM_001015.4(RPS11)
ATCCCACCGCTGCCACCA	GTGAAGTCGCGGTGCAGCGGTGGGCGGCTGGAATTCT	14	4.95182e-07	NM_024096.1(DCTPP1)
TCCGGGTGCCCCCTCCA	AAGTGGGCCCAGCCCGGCCCGCGTCTCGAAGGGGCACC	14	1.45822e-12	NM_001040874.1(HIST2H2AA4)
ATCCGGGTGCCCCCTCCA	AAAAACCTGCATTAAAAATTTCGGTTGGGGCGACCTCGGAGC	14	2.23929e-11	NM_001190706.1(MTRNR2L9)
ATCCGGGTGCCCCCTCCA	CTCGAAGGGGCACCTGTGAACTCAAAAGGCTCTTTTCAGAGCCACT	14	2.69161e-16	NM_001040874.1(HIST2H2AA4)
ATCCCACTCCTGACACCA	ATTTGCAGTGCTCAGGAAGTGGGACGTT	13	8.31399e-07	NM_022731.4(NUCKS1)	XM_005245453.1(NUCKS1)	XM_005245454.1(NUCKS1)
ATCCAGGTGCCCCCTCCA	AGCCCGGCCCGCGTCTCGAAGGGGCACCTGTGAACTCAAAAGGCTCTTTTCAGAGCCACT	13	6.94847e-24	NM_001040874.1(HIST2H2AA4)
TCCCCGGCACCTCCACCA	ACAGCTGGTGGAGTCCGGGAGGATGTGGTCGTGGAAC	13	4.91691e-12	XM_005255990.1(PRMT7)	NM_019023.2(PRMT7)	XM_005255993.1(PRMT7)	XM_005255989.1(PRMT7)	XM_005255992.1(PRMT7)	XM_005255988.1(PRMT7)	XR_243413.1(PRMT7)	XM_005255991.1(PRMT7)	NM_001184824.1(PRMT7)
TCTCGCTGGGGCCTCCA	TGTCTATCGGGCTCCAGCGGTC	13	0.000214585	XM_005277412.1(HIST2H4B)	XM_005277411.1(HIST2H4B)	XM_005277430.1(HIST2H4A)	XM_005277428.1(HIST2H4A)	XM_005245524.1(HIST2H4A)	XM_005245522.1(HIST2H4A)	XM_005245523.1(HIST2H4A)	XM_005245312.1(HIST2H4B)	XM_005245311.1(HIST2H4B)	XM_005277429.1(HIST2H4A)	NM_001034077.4(HIST2H4B)
ATCCCAGCGGTGCCTCCA	ACCGCCATCTTGGCTCCTGTGGAGGCCTGCTGGGAACGGGACTTCT	13	7.48368e-17	NM_000996.2(RPL35A)	XM_005269350.1(RPL35A)
TCTCGGTGGAACCTCCA	AAGACGGACCTGCGCTTCCAGAGCTCGGC	13	6.42502e-08	NM_001005464.2(HIST2H3A)	NM_001123375.2(HIST2H3D)
ATCCCAGCGGGGCCTCCA	CGCCATCTTGGCTCCTGTGGAGGCCTGCTGGGAACGG	13	4.91691e-12	NM_000996.2(RPL35A)	XM_005269350.1(RPL35A)
ACCCCACTCCTGGTACCA	ATTTGGCAGAGAGCTGGGGTGGAAAGGAGA	13	2.04159e-08	NM_031407.6(HUWE1)	XM_005277961.1(HUWE1)	XM_005277963.1(HUWE1)	XM_005277962.1(HUWE1)	XM_005261967.1(HUWE1)	XM_005277964.1(HUWE1)	XM_005277967.1(HUWE1)	XM_005277965.1(HUWE1)	XM_005261965.1(HUWE1)	XM_005261966.1(HUWE1)	XM_005261968.1(HUWE1)	XM_005277966.1(HUWE1)	XM_005261971.1(HUWE1)	XM_005261969.1(HUWE1)	XM_005261970.1(HUWE1)	XM_005277968.1(HUWE1)	XM_005261972.1(HUWE1)	XR_254464.1(HUWE1)
ACCCCACTCCTGGTACCA	AGGTGGAGGAAACTATGGTCCAGGAGGCAGTGGAGGA	13	1.76844e-11	NM_031243.2(HNRNPA2B1)	XR_242075.1(HNRNPA2B1)	NM_002137.3(HNRNPA2B1)	XR_242077.1(HNRNPA2B1)	XR_242076.1(HNRNPA2B1)	XM_005249729.1(HNRNPA2B1)
ACCCCACTCCTGGTACCA	TGGGATGGGAGCTGAGGGTCGAGAAAGTGAGAGTGAGCCTGC	13	1.0345e-14	NM_006738.5(AKAP13)	XM_005254847.1(AKAP13)	XM_005254845.1(AKAP13)	XM_005254848.1(AKAP13)	XM_005254846.1(AKAP13)	XM_005254844.1(AKAP13)	XM_005254843.1(AKAP13)	XM_005254842.1(AKAP13)	XM_005254841.1(AKAP13)	XM_005254839.1(AKAP13)	XM_005254840.1(AKAP13)	NM_001270546.1(AKAP13)	XM_005254849.1(AKAP13)	XM_005254850.1(AKAP13)	XM_005254853.1(AKAP13)	XM_005254854.1(AKAP13)	XM_005254855.1(AKAP13)	XM_005254856.1(AKAP13)	XM_005254852.1(AKAP13)	XM_005254851.1(AKAP13)
TTCCCGGTCAGGGAACCA	AAGAAGAGTTCTGGAAAATTCCTGGAAGGATCGAACAAAGGCT	13	6.55375e-12	NM_024528.3(NKAP)
TCCCACCGCTGCCACCA	CGTGAAGTCGCGGTGCAGCGGTGGGCGGC	13	6.42502e-08	NM_024096.1(DCTPP1)
TCCCCGACGGGGAGCCA	AGTTTTGGCTCTACTTTGCAGGGAATCTGGCATCGGGTGGTG	13	1.0345e-14	NM_001152.4(SLC25A5)
TCCCCGACGGGGAGCCA	AAAAATCCATGGCTGCCTTCAAAAACCTTTCAGCCC	13	1.65054e-11	XM_005254084.1(ARHGEF7)	XM_005254088.1(ARHGEF7)	XM_005254090.1(ARHGEF7)	XM_005254092.1(ARHGEF7)	XM_005254087.1(ARHGEF7)	XM_005254086.1(ARHGEF7)	XM_005254085.1(ARHGEF7)	XM_005254091.1(ARHGEF7)	XM_005254089.1(ARHGEF7)	XM_005254095.1(ARHGEF7)	XM_005254094.1(ARHGEF7)	XM_005254093.1(ARHGEF7)	NM_003899.3(ARHGEF7)	NM_001113513.1(ARHGEF7)	NM_001113512.1(ARHGEF7)	NM_001113511.1(ARHGEF7)	NM_145735.2(ARHGEF7)	XM_005254096.1(ARHGEF7)
TCCGGGTGCCCCCTCCA	TAAGTGGGACGACCGGGGCACCGGGC	13	2.76294e-05	NM_001284280.1(SMEK1)	XM_005267842.1(SMEK1)	NM_001284281.1(SMEK1)	XR_245703.1(SMEK1)	XR_245702.1(SMEK1)
TCCGGGTGCCCCCTCCA	CCAGTGATGGGGCACAGCGAAGGGATCTGT	13	2.04159e-08	NM_001017423.1(ALDH18A1)	NM_002860.3(ALDH18A1)	XM_005270011.1(ALDH18A1)	XM_005270012.1(ALDH18A1)
TCCGGGTGCCCCCTCCA	AAATCCAAGAGAGCACCCGGGACC	13	0.000771284	XM_005264175.1(DNMT3A)	XM_005264176.1(DNMT3A)	XM_005264177.1(DNMT3A)
TCCGGGTGCCCCCTCCA	GTTTGGATGGGAAGCACCTGTAGAC	13	2.21036e-05	NM_006346.2(PIBF1)
ATCCGGGTGCCCCCTCCA	TTTGGGGGCTTCTGTTTTGTTTGGCGAGAGAGC	13	6.03367e-10	XM_005259668.1(KHSRP)	NM_003685.2(KHSRP)
TCTCGGTGGGACCTCCA	AAAGTGTGGAGGACCCGCCCCAGCGCACGGCCTGGAAT	12	4.08319e-08	NM_001985.2(ETFB)	NM_001014763.1(ETFB)
ATTCCCCGACGGGGAGCCA	AGACGAGCTTGCCCATGTGGAGAAAGCCAGCCGAGTTTCTGC	12	1.0345e-14	NM_001079812.2(DIAPH1)	NM_005219.4(DIAPH1)	XM_005268384.1(DIAPH1)
ATCCAGGTGCCCCCTCCA	CCGGCCCGCGTCTCGAAGGGGCACCTGTGAACT	12	6.03367e-10	NM_001040874.1(HIST2H2AA4)
ATCCAGGTGCCCCCTCCA	TTTAAGGCTTTCTGAACTGCCAAGAGGGGATCTGGCT	12	2.28762e-10	XM_005250837.1(ZHX2)	NM_014943.3(ZHX2)	XM_005250836.1(ZHX2)
CTCCCGCACCGGCCACCA	GGAAGGCCGTGTGCGTGCTGAAGGGCTGGAATTCTCG	12	2.30386e-05	NM_000454.4(SOD1)
ATCCCTCCGTGGTTACCA	GAGGAGGTTACGGAGGAGATCGAGGAGGTT	12	2.04159e-08	NM_003487.3(TAF15)	NM_139215.2(TAF15)
TCCCGGCCAACGCACCA	ATGTAGTCGTGGCCGAGTGGTTAAGG	12	2.76294e-05	NM_025099.5(CTC1)	NR_046431.1(CTC1)
TCCCACCGCTGCTACCA	GAGGTGATTCTGATGGTGGGACTACCCGGAT	12	6.38594e-09	NM_001079559.2(HNRNPUL2)	NR_037946.1(HNRNPUL2-BSCL2)
ACCGGGCGGAAACACCA	GCTCTTCTTAAAATTGAAGGTGTTTACGCCCGAGAT	12	1.65054e-11	XM_005269351.1(RPL35A)	NM_000996.2(RPL35A)	XM_005269350.1(RPL35A)
TCCCACTCCTGACACCA	AAAGACCAAGGCCTCTCCATCATGGTGTCAGGAAAGCT	12	1.45822e-12	NM_203346.3(HDLBP)	NM_005336.4(HDLBP)	NM_001243900.1(HDLBP)	XM_005247000.1(HDLBP)	XM_005246999.1(HDLBP)	XM_005247001.1(HDLBP)	XM_005247003.1(HDLBP)	XM_005247002.1(HDLBP)
ACCCCACTCCTGGTACCA	AAGAAAATGGTAGAAGGTAGTGGGTT	12	2.76294e-05	NM_178014.2(TUBB)	XM_005275358.1(TUBB)	XM_005272780.1(TUBB)	XM_005275518.1(TUBB)	XM_005275359.1(TUBB)	XM_005272781.1(TUBB)	XM_005275519.1(TUBB)
ACCCCACTCCTGGTACCA	AGAAATGGTAAAGGAGCTGGATGGTC	12	7.68202e-06	NM_015317.2(PUM2)	XM_005262607.1(PUM2)	XM_005262608.1(PUM2)	NM_001282752.1(PUM2)	XM_005262610.1(PUM2)	XM_005262609.1(PUM2)	NM_001282791.1(PUM2)	NM_001282790.1(PUM2)
ACCCCACTCCTGGTACCA	ATTTCCCTGGTGGACCAGTTTGAGTGGGAC	12	2.04159e-08	NM_003073.3(SMARCB1)	NM_001007468.1(SMARCB1)	XM_005261718.1(SMARCB1)
ACCCCACTCCTGGTACCA	TTCTGGAGTGGGTGGAAGTGGTGGAGGATCCTCTGGTAGGTC	12	1.0345e-14	NM_001282873.1(UBR5)	NM_015902.5(UBR5)	XM_005250960.1(UBR5)	XM_005250959.1(UBR5)	XM_005250957.1(UBR5)	XM_005250956.1(UBR5)	XM_005250961.1(UBR5)	XR_242392.1(UBR5)
ACCCCACTCCTGGTACCA	AATGAATGTAAGGAGTGTGGGAAAGCTTTT	12	7.34288e-08	XM_005258905.1(ZNF790)	XM_005258904.1(ZNF790)	XM_005258903.1(ZNF790)	XM_005258902.1(ZNF790)	XM_005258901.1(ZNF790)	NM_001172226.2(ZNF540)	NM_001172225.2(ZNF540)	NM_152606.4(ZNF540)	NM_001242802.1(ZNF790)	NM_001242801.1(ZNF790)	NM_001242800.1(ZNF790)	NM_206894.3(ZNF790)
ACCCCACTCCTGGTACCA	TTGGCGTGGTCATTGGCCGGAGTGGAGAGAT	12	6.38594e-09	XM_005259668.1(KHSRP)	NM_003685.2(KHSRP)
ACCCCACTCCTGGTACCA	TAGAAAATGGTAGAAGGTAGTGGGT	12	6.14561e-06	NM_178014.2(TUBB)	XM_005275358.1(TUBB)	XM_005272780.1(TUBB)	XM_005275518.1(TUBB)	XM_005275359.1(TUBB)	XM_005272781.1(TUBB)	XM_005275519.1(TUBB)
TCCCACCGCTGCCACCA	AATACCAGGTTTGTTTGGCAGCTGTGGGCTTAGTGGGAGACTTGTGCCGTGCCCTGCAAT	12	1.93193e-24	XM_005257341.1(KPNB1)	NM_002265.5(KPNB1)	NM_001276453.1(KPNB1)
TCCCACCGCTGCCACCA	GAAGTCGCGGTGCAGCGGTGGGCGGCATTGGAATTCTC	12	5.28194e-07	NM_024096.1(DCTPP1)
TCCCACCGCTGCCACCA	ACTTTGGGAGGCTGAGGTGGGTGGATCACGAGGTCAGG	12	1.45822e-12	NM_024963.4(FBXL18)	NM_001080850.2(CCDC30)
ATCCCACCGCTGCCACCA	AAGATGGTGGACTACAGCGTGTGGGACC	12	2.3116e-07	NM_007065.3(CDC37)
ATCCCACCGCTGCCACCA	ATTCGGGATGGCGCGGGTGGTGTGTGT	12	9.21842e-06	NM_002653.4(PITX1)
TCCGGGTGCCCCCTCCA	CTCGAAGGGGCACCTGTGAACTCAAAA	12	7.12627e-07	NM_001040874.1(HIST2H2AA4)
TCCGGGTGCCCCCTCCA	TCTTGTTTTTTGTTTTTTCTTCTGGGGGGGGTCTAGAA	12	1.45822e-12	NM_178014.2(TUBB)	XM_005272780.1(TUBB)	XM_005275518.1(TUBB)	XM_005272781.1(TUBB)	XM_005275519.1(TUBB)
TCCGGGTGCCCCCTCCA	AAGGGGGAAATTGCCTGGACAAGAGAGGCCT	12	6.38594e-09	NM_152716.2(PATL1)	XM_005273834.1(PATL1)	XM_005273833.1(PATL1)	XM_005273835.1(PATL1)
TCCGGGTGCCCCCTCCA	ATTTGGAGGTACGGGCATCCCATTTGGAGAGAGC	12	1.83009e-10	XM_005250233.1(KLHDC10)	NM_014997.3(KLHDC10)
TTCCCGGCCAACGCACCA	ATCGCTTCAAGGCCGGGAC	11	0.00999337	NM_001012.1(RPS8)	XR_246289.1(RPS8)	XM_005271099.1(RPS8)
TTCCCGGCCAACGCACCA	AAAACTTATGGCACGGGAGTAAATTCAGCAT	11	6.38594e-09	NM_000985.4(RPL17)	NM_001199342.1(RPL17)	NM_001199343.1(RPL17)	NM_001199340.1(RPL17)	NM_001199344.1(RPL17)	NM_001199341.1(RPL17)	NM_001035006.2(RPL17)	NM_001199345.1(RPL17)
GTCCCTGTCCAGGCGCCA	AAGTTGATAGCCTGGAACTGGGGGACATGGTC	11	2.55199e-08	NM_001242891.1(CSDE1)	NM_001130523.2(CSDE1)	NM_001007553.2(CSDE1)	XM_005271178.1(CSDE1)	NM_007158.5(CSDE1)	NM_001242892.1(CSDE1)	NM_001242893.1(CSDE1)
ATCCTGCCGACTACGCCA	ATTTGGTGTACTTTCGGGCGTGGTGGCAGT	11	2.04159e-08	NM_015276.1(USP22)	XM_005256575.1(USP22)
ATCCAGGTGCCCCCTCCA	AAAAGAACAAGGACCAGGGCACCTATGAGGATT	11	7.80504e-09	XM_005268879.1(MYL6)	XM_005268880.1(MYL6)	NM_021019.4(MYL6)	NM_079423.3(MYL6)	XM_005268878.1(MYL6)	XM_005268881.1(MYL6)	XM_005268882.1(MYL6)	XM_005268883.1(MYL6)	XM_005268877.1(MYL6)
TCCCGGCCCATGCACCA	GTGTGTTCTTGGTGCTGTGGCCTGTGTGTCTCTGTGCC	11	1.45822e-12	NM_003459.4(SLC30A3)	XM_005264551.1(SLC30A3)	XM_005264547.1(SLC30A3)	XM_005264548.1(SLC30A3)	XM_005264549.1(SLC30A3)	XM_005264550.1(SLC30A3)
TCCCCGGCACCTCCACCA	AGAATGTTCTTGGTGAGAAGGGCCGGCGGATTCGGGAACTGACTGCTGT	11	1.81832e-18	NM_001260506.1(RPS3)	XM_005274163.1(RPS3)	NM_001005.4(RPS3)	NM_001260507.1(RPS3)	NM_001256802.1(RPS3)
TCCCCGGCACCTCCACCA	GGGTGTCTGGGACATGCGGGGGAAAC	11	2.13589e-06	XM_005270747.1(AGO1)	XM_005270746.1(AGO1)	NM_012199.2(AGO1)
TTCCCCGACGGGGAGCCA	AGTTTTGGCTCTACTTGCAGGGAATCTGGCATCGGGTGG	11	1.88572e-11	NM_001152.4(SLC25A5)
TTCCCCGACGGGGAGCCA	ACTGGGGCTTCCTTTTATTGCGGGGCCTGTGGATATTCGTC	11	3.52488e-14	XM_005250915.1(RBM12B)	XM_005250916.1(RBM12B)	NM_203390.2(RBM12B)
ATCCCAGCGGTGCCTCCA	CTTGGCTCCTGTGGAGGCCTGCTGGGAAC	11	6.42502e-08	NM_000996.2(RPL35A)	XM_005269350.1(RPL35A)
TCCCGGACGAGCCCCCA	AAGAAATTTGGGGGCAAATAACCGGAGTAGGTTTGTTCCTGTGCCTTGGCGAGT	11	4.6598e-20	XM_005269351.1(RPL35A)
ATCCCAGCGGGGCCTCCA	TCTTGGCTCCTGTGGAGGCCTGCTGGGAAC	11	2.04159e-08	NM_000996.2(RPL35A)	XM_005269350.1(RPL35A)
TCCCACCGCTGCCACCA	GTGAAGTCGCGGTGCAGCGGTGGGCGGC	11	2.3116e-07	NM_024096.1(DCTPP1)
TCCCCGGCATCTCCACCA	AGAAGGTGGAGATGCTGGCAACAGGGAGGACC	11	1.97281e-09	NM_000971.3(RPL7)
TCCCCGGCATCTCCACCA	AGAATGTTCTTGGTGAGAAGGGCCGTCGGATTCGGGAACTGACT	11	4.11236e-14	NM_001260506.1(RPS3)	XM_005274163.1(RPS3)	NM_001005.4(RPS3)	NM_001260507.1(RPS3)	NM_001256802.1(RPS3)
TCCCCGACGGGGAGCCA	ATAAACGTGCTCCCTGTTGGGTGTC	11	6.14561e-06	NM_012456.2(TIMM10)
TCCGGGTGCCCCCTCCA	GCCCGGCCCGCGTCTCGAAGGGGCACC	11	7.12627e-07	NM_001040874.1(HIST2H2AA4)
TCCGGGTGCCCCCTCCA	TAGTGGAGCATCTGGAGGAACTGGAGAACGC	11	8.26074e-08	NM_014003.3(DHX38)	XM_005256268.1(DHX38)	XM_005256269.1(DHX38)
TCCGGGTGCCCCCTCCA	TCCGGCCCGCGTCTCGAAGGGGCACCTGTGAACTCAAAAGGCTCTTTTCAGAGCCACT	11	3.14403e-22	NM_001040874.1(HIST2H2AA4)
TCCGGGTGCCCCCTCCA	TCGCGTCTCGAAGGGGCACCTGTGAACT	11	8.31399e-07	NM_001040874.1(HIST2H2AA4)
ATCCGGGTGCCCCCTCCA	ATGTTCCTAAACCAGAAGAGGAGGTTGCCCAGAAGAAAAAGATATCCCAGAAGAAAC	11	3.0542e-22	NM_000985.4(RPL17)	NM_001199342.1(RPL17)	NM_001199343.1(RPL17)	NM_001199340.1(RPL17)	NM_001199344.1(RPL17)	NM_001199341.1(RPL17)	NM_001035006.2(RPL17)	NM_001199345.1(RPL17)
TCCCTGTCCAGGCGCCA	AGACCGGGGCCACGACAAGTCTGACAGGGATCGAGAGCGTGGCTATGAC	11	1.81832e-18	NM_001167990.1(PQBP1)	NM_005710.2(PQBP1)	NM_001032383.1(PQBP1)	NM_001032382.1(PQBP1)	NM_001032384.1(PQBP1)	NM_001032381.1(PQBP1)	XM_005278017.1(PQBP1)	NM_001167989.1(PQBP1)	XR_254470.1(PQBP1)
ATCCCACTCCTGACACCA	TTTTAAATATATATTTTGGTGCTGTGTGTGGTAAGAGACTTGTT	10	8.83895e-16	NM_017896.2(GID8)
ATCCCACTCCTGACACCA	TTAAATGTGAGGAATGTGGGAAAGAATTCAGTT	10	6.03367e-10	XM_005259412.1(ZNF235)	XM_005259411.1(ZNF235)	NM_004234.4(ZNF235)
ATCCCACCTTCGTCGCCA	ATTTGGAGTATGAGAAGGTGGGTT	10	1.65777e-05	XM_005252324.1(PTBP3)	NM_001244898.1(PTBP3)	NM_001244896.1(PTBP3)	NM_001163790.2(PTBP3)	NM_001163788.2(PTBP3)	NM_005156.6(PTBP3)
ATTCCCCGACGGGGAGCCA	TCAGGCTCAGTCCCCTCCCGAT	10	0.000214585	NM_001143979.1(NDE1)	NR_030159.1(MIR484)
ATCCAGGTGCCCCCTCCA	GCCCGGCCCGCGTCTCGAAGGGGCACCTGTGAACTCAAAAGGCTCTTTTCAGAGCCACT	10	2.49992e-23	NM_001040874.1(HIST2H2AA4)
CCCCACTCCTGGTACCA	TACCTTTGGAGGAGGGGTGTTTCTGGCCACGTGCTTCC	10	1.88633e-11	XM_005259548.1(SLC39A3)	NM_213568.1(SLC39A3)	NM_144564.4(SLC39A3)
TTCCCGGCCAATGCACCA	CCATCTTGAAGGCTGGCCGGGCGTACCACAAAT	10	6.03367e-10	NM_033301.1(RPL8)	NM_000973.3(RPL8)	XM_005272332.1(RPL8)
TCCCCGGCACCTCCACCA	TAGTGGAGGTGCCGCGGCCATGGAGAAGCTTTGGAAT	10	4.95182e-07	NM_058179.3(PSAT1)	XM_005251947.1(PSAT1)	NM_021154.4(PSAT1)
TCCCCGGCACCTCCACCA	ACAGTGGTGGTAGTAGGAAGATGTCGGGCGAGGACGAGCAA	10	1.26777e-13	NM_006191.2(PA2G4)
TCCCCGGCACCTCCACCA	ATGGCAAAATTGGGCTTTTTGGTGGTGCTGGAGTTGGCAAGACTGT	10	2.69161e-16	NM_001686.3(ATP5B)
TCCCCGGCACCTCCACCA	AAGGATGTGGTGCTGCAGTGGGGGGAGAT	10	6.42502e-08	XM_005256665.1(MINK1)	XM_005256664.1(MINK1)	NM_153827.4(MINK1)	NM_001024937.3(MINK1)	NM_170663.4(MINK1)	NM_015716.4(MINK1)	XM_005256666.1(MINK1)
ATCCCTCCGTGGTTACCA	AATTGGGTGCCACGCCGAGGGGAT	10	1.65777e-05	NM_198241.2(EIF4G1)	XM_005247192.1(EIF4G1)	XM_005247190.1(EIF4G1)	NM_001194946.1(EIF4G1)	NM_001194947.1(EIF4G1)	XM_005247191.1(EIF4G1)	XM_005247187.1(EIF4G1)	XM_005247188.1(EIF4G1)	XM_005247189.1(EIF4G1)	XM_005247185.1(EIF4G1)	NM_198244.2(EIF4G1)	XM_005247186.1(EIF4G1)	NM_182917.4(EIF4G1)	XM_005247194.1(EIF4G1)	XM_005247193.1(EIF4G1)	XM_005247195.1(EIF4G1)	NM_198242.2(EIF4G1)	XM_005247197.1(EIF4G1)	XM_005247196.1(EIF4G1)	NM_004953.4(EIF4G1)
ATCCCTCCGTGGTTACCA	AAAAGTTGGTTCCATAAGTGAGAAGGGGGGCT	10	1.97281e-09	NM_152277.2(UBTD2)	XM_005266010.1(UBTD2)
ATCCCTCCGTGGTTACCA	GATGAGGTGACAGTCACGGAGGAT	10	1.65777e-05	NM_001003.2(RPLP1)
ATCCCTCCGTGGTTACCA	ATGTGGTAGGAGTAAAACGGAGGGCT	10	2.13589e-06	NM_152641.2(ARID2)
ATCCCTCCGTGGTTACCA	AAGACGGAGGGTGATGGCGAGAGCGAGAGGACCCAGTCCC	10	1.19734e-13	NM_001142397.1(CTIF)	NM_014772.2(CTIF)	XM_005258392.1(CTIF)
AATCCCATCCTCGTCGCCA	TTTGGCAGCTCGAGGATGGGCTACGATATGGAGAAG	10	2.76194e-09	NM_015331.2(NCSTN)	XM_005245051.1(NCSTN)	XM_005245052.1(NCSTN)	XM_005245053.1(NCSTN)
TCTCGCTGGGGCCTCCA	CTTTCCCCCTGCAGGTGGTTTCTGTCGGAGGACCAGCTAGAGGGCGTCC	10	1.81832e-18	XM_005251840.1(FAM120A)	XM_005251841.1(FAM120A)	XM_005251843.1(FAM120A)	XM_005251842.1(FAM120A)	NM_014612.3(FAM120A)
TTCCCCGACGGGGAGCCA	CTTGGCTCCTGTGGAGGCCTGCTGGGAACGGGACTTCT	10	1.45822e-12	NM_000996.2(RPL35A)	XM_005269350.1(RPL35A)
TTCCCCGACGGGGAGCCA	AGCTGAAGCTCCCACACTGTCTTCCAGGGCTGAGGAGAT	10	4.05309e-13	NM_025194.2(ITPKC)	XR_243961.1(ITPKC)
TTCCCCGACGGGGAGCCA	GGTGGCCCCCGTCCGAGGAGGATCGTTTTCTAAGTGCAATACTTA	10	9.25985e-16	NM_001194.3(HCN2)
TTCCCCGACGGGGAGCCA	GGATGGCTCCCCAAAGAGATTCAGAAGGC	10	6.42502e-08	NM_000169.2(GLA)
ATCCCAGCGGTGCCTCCA	CTTGGCTCCTGTGGAGGCCTGCTGGGAACGGGACTTC	10	4.91691e-12	NM_000996.2(RPL35A)	XM_005269350.1(RPL35A)
TCTCGGTGGAACCTCCA	AAGAAGTGGCGGTTCGGCCGGAGGGTCCATCGTATCCA	10	6.78445e-11	NM_001005464.2(HIST2H3A)
TCCCGGACGAGCCCCCA	AAATGTTGGGGGCTTAAGTGGAAT	10	5.96239e-05	NM_173717.1(ELAC2)	NM_018127.6(ELAC2)	NM_001165962.1(ELAC2)	XM_005256746.1(ELAC2)
ATCCCAGCGGGGCCTCCA	ATCTTGGCTCCTGTGGAGGCCTGCTGGGAACGGGACTTCT	10	1.19734e-13	NM_000996.2(RPL35A)	XM_005269350.1(RPL35A)
ACCCCACTCCTGGTACCA	AGGAGGACCAGGGAGAAGAGGAGTGTTTT	10	6.42502e-08	NM_001282500.1(TTC1)	NM_003314.2(TTC1)
ACCCCACTCCTGGTACCA	AGCGGGGCTCCAGCGGGCGCCGGGAGTGGGACTGGAA	10	1.06432e-08	NM_014369.3(PTPN18)	NM_001142370.1(PTPN18)
ACCCCACTCCTGGTACCA	AGGGGCTCAGGTCCAGGTGGCAGGGGAT	10	2.3116e-07	NM_005016.5(PCBP2)	NM_001128912.1(PCBP2)	NM_001128911.1(PCBP2)	NM_031989.4(PCBP2)	NM_001128913.1(PCBP2)	NM_001098620.2(PCBP2)	NM_001128914.1(PCBP2)	XM_005268932.1(PCBP2)	XM_005268931.1(PCBP2)	XM_005268934.1(PCBP2)	XM_005268933.1(PCBP2)	XM_005268936.1(PCBP2)	XM_005268937.1(PCBP2)	XM_005268935.1(PCBP2)	XM_005268938.1(PCBP2)
ACCCCACTCCTGGTACCA	TTGAGGCAGTGGGGAAGACAGAGC	10	5.96239e-05	XM_005257241.1(PTRF)	NM_012232.5(PTRF)
ACCCCACTCCTGGTACCA	TTTGGCCATGACCATGAGTGGGGAGCGTGAGTGCCTC	10	4.91691e-12	NM_002808.4(PSMD2)	NM_001278709.1(PSMD2)	NM_001278708.1(PSMD2)
ACCCCACTCCTGGTACCA	TAGAAAGACTTGGTTGGTAGGGTGGGAGT	10	2.31085e-07	NM_001904.3(CTNNB1)	XM_005264887.1(CTNNB1)	XM_005264886.1(CTNNB1)	XM_005264888.1(CTNNB1)
TCCCCAGTACCTCCACCA	AATGCTAGGTATTGGGGAAGAGAGACT	10	2.56306e-06	NM_005263.3(GFI1)	NM_001127216.1(GFI1)	NM_001127215.1(GFI1)	XM_005270749.1(GFI1)
TCCCACCGCTGCCACCA	CGCTGGTGGTGGTGGTGGTGGGTGGCTGGACTTGGAAT	10	3.1565e-09	NM_015884.3(MBTPS2)	XM_005274544.1(MBTPS2)	XM_005274545.1(MBTPS2)
TCCTCGCTGGGGCCTCCA	AGGAAGCAATGGAGGCTCTGCTGGTTCTTCATC	10	6.03367e-10	NM_001042492.2(NF1)	XM_005257983.1(NF1)	NM_000267.3(NF1)	XM_005257984.1(NF1)	XM_005257985.1(NF1)	XM_005257986.1(NF1)	NM_001128147.2(NF1)
ATCCAGGTGCCCCTTCCA	CGGCCCGCGTCTCGAAGGGGCACCTGTGAACT	10	1.97281e-09	NM_001040874.1(HIST2H2AA4)
ATCCAGGTGCCCCTTCCA	GCGTCTCGAAGGGGCACCTGTGAACT	10	2.13589e-06	NM_001040874.1(HIST2H2AA4)
TCCCCGACGGGGAGCCA	GAAGTCGAATTGGGCTCCCCTGGAAGGGGTT	10	6.38594e-09	NM_031485.3(GRWD1)
TCCCCGACGGGGAGCCA	GAATTTGGCTCCGCGAAGTATTATGCTGGAA	10	3.84335e-06	NM_213611.2(SLC25A3)	NM_002635.3(SLC25A3)	XM_005268982.1(SLC25A3)
ATCCCACCGCTGCCACCA	TACTCGGCGTGGCGTCGGTCGTGGATTGGAATTCTCG	10	0.000298023	NM_032747.3(USMG5)	NR_031707.1(MIR1307)
ATCCCACCGCTGCCACCA	AACTATGGTGGTGGTGGGAACT	10	0.000214585	NM_194247.2(HNRNPA3)	XM_005246381.1(HNRNPA3)	NR_002726.2(HNRNPA3P1)	XM_005246380.1(HNRNPA3)
ATCCCACCGCTGCCACCA	ACTATGGTGGTGGTGGGAACT	10	0.000772034	NM_194247.2(HNRNPA3)	XM_005246381.1(HNRNPA3)	NR_002726.2(HNRNPA3P1)	XM_005246380.1(HNRNPA3)
ATCCCACCGCTGCCACCA	AATGACTTGTCATGCTGAAAGGCTGTGTGGTGGGAACC	10	6.78445e-11	NM_000967.3(RPL3)	NM_001033853.1(RPL3)
ATCCCACCGCTGCCACCA	TAAAGTTGCAGGTGTCGCAAAGCTGGAAGGGGAT	10	8.51459e-09	NM_001039591.2(USP9X)	NM_001039590.2(USP9X)	XM_005272676.1(USP9X)	XM_005272675.1(USP9X)
TCCGGGTGCCCCCTCCA	ATTTGGGGGGAAATACCTTGAGCAGAATACAATGGGAAAAGAGTCTCT	10	6.28831e-18	NM_003011.3(SET)	NM_001248001.1(SET)	NM_001248000.1(SET)	NM_001122821.1(SET)
TCCGGGTGCCCCCTCCA	AAGCCCGGCCCGCGTCTCGAAGGGGCACCTGTGAACT	10	1.76844e-11	NM_001040874.1(HIST2H2AA4)
TCCGGGTGCCCCCTCCA	GTCTCGAAGGGGCACCTGTGAACTCAAAAGGCTCTTTTCAGAGCCACT	10	2.26168e-17	NM_001040874.1(HIST2H2AA4)
TCCGGGTGCCCCCTCCA	AACCGGCCCGCGTCTCGAAGGGGCACCTGTGAACTCAAAAGGCTCTTTTCAGAGCCACT	10	3.23386e-22	NM_001040874.1(HIST2H2AA4)
TCCGGGTGCCCCCTCCA	CCGCGTCTCGAAGGGGCACCTGTGAACTCAAAAGGCTCTTTTCAGAGCCACT	10	1.56784e-19	NM_001040874.1(HIST2H2AA4)
TCCGGGTGCCCCCTCCA	AAAAACCTGCATTAAAAATTTCGGTTGGGGCGACCTCGGAGC	10	2.23929e-11	NM_001190706.1(MTRNR2L9)
TCCCCGTACGGGCCACCA	CTGTTTTCATCTTGAGGTGGCCAATATGGGGAT	10	6.03367e-10	XM_005251061.1(YWHAZ)	XM_005251062.1(YWHAZ)	NM_001135701.1(YWHAZ)	XM_005251063.1(YWHAZ)	NM_001135700.1(YWHAZ)	NM_001135702.1(YWHAZ)	NM_001135699.1(YWHAZ)	NM_003406.3(YWHAZ)	XM_005251060.1(YWHAZ)	NM_145690.2(YWHAZ)	XM_005251064.1(YWHAZ)
ATCCGGGTGCCCCCTCCA	ACTCTTGACGGGCACTCGGAGC	10	0.000214585	NM_001166621.1(TRAPPC1)	NR_030697.1(TRAPPC1)
ATCCGGGTGCCCCCTCCA	ATAAACCTGCATTAAAAATTTCGGTTGGGGCGACCTCGGAGC	10	2.23929e-11	NM_001190706.1(MTRNR2L9)
TCCAGGTGCCCCTTCCA	GCGTCTCGAAGGGGCACCTGTGAACT	10	2.13589e-06	NM_001040874.1(HIST2H2AA4)
TCCAGGTGCCCCTTCCA	AGCCCGGCCCGCGTCTCGAAGGGGCACCTGTGAACT	10	1.65054e-11	NM_001040874.1(HIST2H2AA4)
TCTCGGTGGGACCTCCA	GGCCGGAGGTTCCATCGTATCCAAAAGGCTCTTTTCAGAGCCACT	9	9.25985e-16	NM_001005464.2(HIST2H3A)
ACCCTGCTCGCTGCGCCA	ATGTCTGGACGTGGCAAGCAGGGAGGC	9	7.12627e-07	NM_021064.4(HIST1H2AG)
ATCCCACTTCTGACACCA	ACTGCTCTGTTTGGTGTTTGGTGGGATGAAT	9	6.38594e-09	NM_001174152.1(RABEPK)	NM_005833.3(RABEPK)	NM_001174153.1(RABEPK)	XM_005251640.1(RABEPK)	XM_005251643.1(RABEPK)	XM_005251642.1(RABEPK)	XM_005251641.1(RABEPK)	XM_005251644.1(RABEPK)
ATCCCACTTCTGACACCA	TTGTGATGTCTAAGGAGAGAAGTGGGAT	9	0.000139122	NM_005455.4(ZRANB2)	NM_203350.2(ZRANB2)	XR_246307.1(ZRANB2)
ATCCCACTCCTGACACCA	ATTTCAGGGAAAAGGAGTAGGGAGTT	9	9.93732e-05	XM_005249253.1(BAK1)	NM_001188.3(BAK1)	XR_241910.1(BAK1)	XM_005249254.1(BAK1)
ATCCCACTCCTGACACCA	AAAAACTTTGGGAAAGGGTGGGATT	9	6.14561e-06	NM_001134709.1(DEK)	NM_003472.3(DEK)	XM_005249390.1(DEK)
ATCCTGCCGACTACGCCA	AAGAAGTGGCGGTTCGGCCGGAGGTT	9	2.13589e-06	NM_001005464.2(HIST2H3A)
ATCCTGCCGACTACGCCA	AAGAAGTGGCGGTTCGGCCGGAGGGT	9	2.76294e-05	NM_001005464.2(HIST2H3A)
TCCCCGTACTGGCCACCA	TAGAAAAGGTGGCTGTGAGAGGAGGAGATAAAAAACT	9	4.91691e-12	NM_013341.3(OLA1)	NM_001011708.1(OLA1)	XM_005246481.1(OLA1)
ATCCCTCCGTGGTTACCA	ATTGATGCACTGGAGGGATAGGATGGGCATTGCTCAAAAAGAGAAT	9	7.48368e-17	NM_015268.3(DNAJC13)
ATCCCTCCGTGGTTACCA	AGCTTCCAGGCAAGGGCCACGGAAGAAGGGAAAGCAAGAAAT	9	1.0345e-14	XM_005264518.1(SPTBN1)	NM_178313.2(SPTBN1)
[truncated: 31,870 more rows]

## Sheet: trf1s
tRF-1 Sequence	Rest of read which was BLAST searched against Ref-Seq RNA	Number of reads	E-Value	Most likely transcript
[truncated: 435 more rows]
